# Supplementary material for: The Morelloid clade of Solanum L. (Solanaceae) in Argentina: nomenclatural changes, three new species and an updated key to all taxa
Source: PhytoKeys. 2020 Oct 21;164:33–66. doi: 10.3897/phytokeys.164.54504 (PMC7593330; doi:10.3897/phytokeys.164.54504)
Supplement: XML Treatment for Solanum physalidicalyx [file phytokeys.164.54504-treatment1.xml]

<!DOCTYPE tp:taxon-treatment
  PUBLIC "-//TaxonX//DTD Taxonomic Treatment Publishing DTD v0 20100105//EN" "tax-treatment-NSO.dtd">
<tp:taxon-treatment xmlns:tp="http://www.plazi.org/taxpub"><tp:treatment-meta><kwd-group><label>Taxon classification</label><kwd><named-content xmlns:xlink="http://www.w3.org/1999/xlink" content-type="kingdom">Plantae</named-content></kwd><kwd><named-content xmlns:xlink="http://www.w3.org/1999/xlink" content-type="order">Solanales</named-content></kwd><kwd><named-content xmlns:xlink="http://www.w3.org/1999/xlink" content-type="family">Solanaceae</named-content></kwd></kwd-group><mixed-citation publication-type="journal"><person-group><name><surname>Knapp</surname><given-names>Sandra</given-names></name><name><surname>Chiarini</surname><given-names>Franco</given-names></name><name><surname>Cantero</surname><given-names>Juan J.</given-names></name><name><surname>Barboza</surname><given-names>Gloria E.</given-names></name></person-group><article-title>The Morelloid clade of <italic><tp:taxon-name><tp:taxon-name-part taxon-name-part-type="genus" reg="Solanum">Solanum</tp:taxon-name-part></tp:taxon-name></italic> L. (<tp:taxon-name><tp:taxon-name-part taxon-name-part-type="family">Solanaceae</tp:taxon-name-part></tp:taxon-name>) in Argentina: nomenclatural changes, three new species and an updated key to all taxa</article-title><source>PhytoKeys</source><day>21</day><month>10</month><year>2020</year><volume>164</volume><fpage>33</fpage><lpage>66</lpage><pub-id pub-id-type="doi">10.3897/phytokeys.164.54504</pub-id></mixed-citation></tp:treatment-meta><tp:nomenclature><tp:taxon-name><object-id xmlns:xlink="http://www.w3.org/1999/xlink" content-type="arpha" xlink:type="simple">5C355DF2-DB58-5359-89D0-DD017F2E982F</object-id>
              <tp:taxon-name-part taxon-name-part-type="genus" reg="Solanum">Solanum</tp:taxon-name-part>
              <tp:taxon-name-part taxon-name-part-type="species" reg="physalidicalyx">physalidicalyx</tp:taxon-name-part>
            </tp:taxon-name><tp:taxon-authority>Bittter, Repert. Spec. Nov. Regni Veg. 11: 212. 1912</tp:taxon-authority><xref ref-type="fig" rid="F1">Fig. 1G–I</xref><tp:nomenclature-citation-list><tp:nomenclature-citation><tp:taxon-name>
                  <tp:taxon-name-part taxon-name-part-type="genus" reg="Solanum">Solanum</tp:taxon-name-part> <tp:taxon-name-part taxon-name-part-type="species" reg="physalidicalyx">physalidicalyx</tp:taxon-name-part> <tp:taxon-name-part taxon-name-part-type="authority">Bitter</tp:taxon-name-part> <tp:taxon-name-part taxon-name-part-type="infraspecific-rank">var.</tp:taxon-name-part> <tp:taxon-name-part taxon-name-part-type="variety" reg="integrascens">integrascens</tp:taxon-name-part></tp:taxon-name><comment>Bitter, Repert. Spec. Nov. Regni Veg. 11: 213. 1912. Type. Argentina. Salta: [Dtto. La Caldera], Pasaje del Río Juramento, <italic>P.G. Lorentz &amp; G. Hieronymus [no number cited</italic>] (no explicit type material located; likely homotypic with species).</comment></tp:nomenclature-citation><tp:nomenclature-citation><tp:taxon-name>
                  <tp:taxon-name-part taxon-name-part-type="genus" reg="Solanum">Solanum</tp:taxon-name-part> <tp:taxon-name-part taxon-name-part-type="species" reg="physalidicalyx">physalidicalyx</tp:taxon-name-part> <tp:taxon-name-part taxon-name-part-type="authority">Bitter</tp:taxon-name-part> <tp:taxon-name-part taxon-name-part-type="infraspecific-rank">var.</tp:taxon-name-part> <tp:taxon-name-part taxon-name-part-type="variety" reg="plurilobulatum">plurilobulatum</tp:taxon-name-part></tp:taxon-name><comment>Bitter, Repert. Spec. Nov. Regni Veg. 11: 213. 1912. Type. Argentina. Salta: [Dtto. La Caldera], Pasaje del Río Juramento, <italic>P.G. Lorentz &amp; G. Hieronymus [no number cited</italic>] (no explicit type material located; likely homotypic with species).</comment></tp:nomenclature-citation></tp:nomenclature-citation-list></tp:nomenclature><tp:treatment-sec sec-type="material" id="SECID0EEZAI"><title>Type.</title><p>Argentina. Salta: [Dtto. La Caldera], Pasaje del Río Juramento, Feb 1873, <italic>P.G. Lorentz &amp; G. Hieronymus 364</italic> (holotype: B [destroyed]; lectotype, designated by <xref ref-type="bibr" rid="B3">Barboza et al. 2013</xref>, pg. 262: GOET [GOET003574]; isolectotypes: CORD [CORD00004269], DR [DR054234], US [00027741, acc. # 282274]).</p></tp:treatment-sec><tp:treatment-sec sec-type="distribution" id="SECID0EQZAI"><title>Distribution.</title><p>Bolivia and Argentina.</p></tp:treatment-sec><tp:treatment-sec sec-type="notes" id="SECID0EWZAI"><title>Notes.</title><p>Type material for the varietal names coined by Georg Bitter in the original publication of <italic><tp:taxon-name><tp:taxon-name-part taxon-name-part-type="genus" reg="Solanum">S.</tp:taxon-name-part> <tp:taxon-name-part taxon-name-part-type="species" reg="physalidicalyx">physalidicalyx</tp:taxon-name-part></tp:taxon-name></italic> (<xref ref-type="bibr" rid="B4">Bitter 1912</xref>) may correspond to duplicates of the type collection of the species itself, making all three names homotypic. In describing var. <tp:taxon-name><tp:taxon-name-part taxon-name-part-type="genus" reg=" Solanum"/><tp:taxon-name-part taxon-name-part-type="species" reg="physalidicalyx"/> <tp:taxon-name-part taxon-name-part-type="variety" reg="integrascens">integrascens</tp:taxon-name-part></tp:taxon-name><xref ref-type="bibr" rid="B4">Bitter (1912)</xref> states “var. integrifolia quod in descriptione specie pro typo habui” [var. integrifolia I had in the description of the type of the species] suggesting this name at least is based on <italic>Lorentz &amp; Hieronymus 364</italic>. Bitter often used duplicates with minor leaf variations as material for describing infraspecific variation (<xref ref-type="bibr" rid="B10">Knapp 2013</xref>). None of the duplicates of these Lorentz and Hieronymus collections from Salta have annotations in Bitter’s hand, and we have found no other collections of <italic><tp:taxon-name><tp:taxon-name-part taxon-name-part-type="genus" reg="Solanum">S.</tp:taxon-name-part> <tp:taxon-name-part taxon-name-part-type="species" reg="physalidicalyx">physalidicalyx</tp:taxon-name-part></tp:taxon-name></italic> made by Lorentz and Hieronymus from “Pasaje de Juramento”.</p></tp:treatment-sec><tp:treatment-sec><!--Section generated to contain objects referenced in tp:taxon-treatment.--><fig id="F1" position="float" orientation="portrait"><object-id xmlns:xlink="http://www.w3.org/1999/xlink" content-type="doi" xlink:type="simple">10.3897/phytokeys.164.54504.figure1</object-id><object-id xmlns:xlink="http://www.w3.org/1999/xlink" content-type="arpha" xlink:type="simple">1B7F84AD-0B48-53E6-B086-7AF9857A7291</object-id><label>Figure 1.</label><caption><p><italic><tp:taxon-name><tp:taxon-name-part taxon-name-part-type="genus" reg="Solanum">Solanum</tp:taxon-name-part> <tp:taxon-name-part taxon-name-part-type="species" reg="hunzikeri">hunzikeri</tp:taxon-name-part></tp:taxon-name></italic> Chiarini &amp; Cantero (<bold>A–C</bold>) compared to <italic><tp:taxon-name><tp:taxon-name-part taxon-name-part-type="genus" reg="Solanum">S.</tp:taxon-name-part> <tp:taxon-name-part taxon-name-part-type="species" reg="tweedieanum">tweedieanum</tp:taxon-name-part></tp:taxon-name></italic> Hook. (<bold>D–F</bold>) and <italic><tp:taxon-name><tp:taxon-name-part taxon-name-part-type="genus" reg="Solanum">S.</tp:taxon-name-part> <tp:taxon-name-part taxon-name-part-type="species" reg="physalidicalyx">physalidicalyx</tp:taxon-name-part></tp:taxon-name></italic> Bitter (<bold>G–I</bold>) <bold>A</bold> habit (<italic>Barboza et al. 4763</italic>) <bold>B</bold> calyx morphology of developing fruits (<italic>Barboza et al. 4763</italic>) <bold>C</bold> leaf from mature stem (<italic>Barboza et al. 4763</italic>) <bold>D</bold> habit (<italic>Barboza et al. 3496</italic>) <bold>E</bold> calyx morphology of developing fruits (<italic>Barboza et al. 4798</italic>) <bold>F</bold> leaf from mature stem (<italic>Barboza et al. 4798</italic>) <bold>G</bold> habit (<italic>Barboza et al. 3983</italic>) <bold>H</bold> calyx morphology of developing fruits (<italic>Barboza et al. 3983</italic>) <bold>I</bold> leaf from mature stem (<italic>Barboza et al. 3983</italic>). Photos <bold>A–C, E, F</bold> by M. Gritti, <bold>D</bold> by S. Knapp, <bold>G–I</bold> by G.E. Barboza.</p></caption><graphic xmlns:xlink="http://www.w3.org/1999/xlink" xlink:href="phytokeys-164-033-g001.jpg" position="float" orientation="portrait" xlink:type="simple" id="oo_465500.jpg"><uri content-type="original_file" xlink:type="simple">https://binary.pensoft.net/fig/465500</uri></graphic></fig></tp:treatment-sec><ref-list><ref id="B3"><mixed-citation xmlns:xlink="http://www.w3.org/1999/xlink" xlink:type="simple"><person-group><name name-style="western"><surname>Barboza</surname><given-names>GE</given-names></name><name name-style="western"><surname>Knapp</surname><given-names>S</given-names></name><name name-style="western"><surname>Särkinen</surname><given-names>T</given-names></name></person-group> (<year>2013</year>) <article-title>Grupo VII. Moreloide.</article-title> In: <person-group><name name-style="western"><surname>Anton</surname><given-names>AM</given-names></name><name name-style="western"><surname>Zuloaga</surname><given-names>FO</given-names></name></person-group> (<role>Eds</role>) <issue-title>Barboza GE (coord.</issue-title><source>) Flora Argentina (Vol. 13), <tp:taxon-name><tp:taxon-name-part taxon-name-part-type="family">Solanaceae</tp:taxon-name-part></tp:taxon-name>. IOBDA-IMBIV, CONICET: Buenos Aires &amp; Córdoba, Argentina</source>, <fpage>231</fpage>–<lpage>264</lpage>.</mixed-citation></ref><ref id="B4"><mixed-citation xmlns:xlink="http://www.w3.org/1999/xlink" xlink:type="simple"><person-group><name name-style="western"><surname>Bitter</surname><given-names>G</given-names></name></person-group> (<year>1912</year>) <article-title>Solana nova vel minus cognita. III.</article-title><source>Repertorium Specierum Novarum Regni Vegetabilis</source><volume>11</volume>(<issue>9–15</issue>): <fpage>202</fpage>–<lpage>237</lpage>. <ext-link xlink:type="simple" ext-link-type="doi" xlink:href="10.1002/fedr.19120110917">https://doi.org/10.1002/fedr.19120110917</ext-link></mixed-citation></ref><ref id="B10"><mixed-citation xmlns:xlink="http://www.w3.org/1999/xlink" xlink:type="simple"><person-group><name name-style="western"><surname>Knapp</surname><given-names>S</given-names></name></person-group> (<year>2013</year>) <article-title>A revision of the Dulcamaroid clade of <italic><tp:taxon-name><tp:taxon-name-part taxon-name-part-type="genus">Solanum</tp:taxon-name-part></tp:taxon-name></italic> L. (<tp:taxon-name><tp:taxon-name-part taxon-name-part-type="family">Solanaceae</tp:taxon-name-part></tp:taxon-name>).</article-title><source>PhytoKeys</source><volume>22</volume>(<issue>0</issue>): <fpage>1</fpage>–<lpage>432</lpage>. <ext-link xlink:type="simple" ext-link-type="doi" xlink:href="10.3897/phytokeys.22.4041">https://doi.org/10.3897/phytokeys.22.4041</ext-link></mixed-citation></ref></ref-list></tp:taxon-treatment>
