# Supplementary material for: The Morelloid clade of Solanum L. (Solanaceae) in Argentina: nomenclatural changes, three new species and an updated key to all taxa
Source: PhytoKeys. 2020 Oct 21;164:33–66. doi: 10.3897/phytokeys.164.54504 (PMC7593330; doi:10.3897/phytokeys.164.54504)
Supplement: XML Treatment for Solanum tweedieanum [file phytokeys.164.54504-treatment2.xml]

<!DOCTYPE tp:taxon-treatment
  PUBLIC "-//TaxonX//DTD Taxonomic Treatment Publishing DTD v0 20100105//EN" "tax-treatment-NSO.dtd">
<tp:taxon-treatment xmlns:tp="http://www.plazi.org/taxpub"><tp:treatment-meta><kwd-group><label>Taxon classification</label><kwd><named-content xmlns:xlink="http://www.w3.org/1999/xlink" content-type="kingdom">Plantae</named-content></kwd><kwd><named-content xmlns:xlink="http://www.w3.org/1999/xlink" content-type="order">Solanales</named-content></kwd><kwd><named-content xmlns:xlink="http://www.w3.org/1999/xlink" content-type="family">Solanaceae</named-content></kwd></kwd-group><mixed-citation publication-type="journal"><person-group><name><surname>Knapp</surname><given-names>Sandra</given-names></name><name><surname>Chiarini</surname><given-names>Franco</given-names></name><name><surname>Cantero</surname><given-names>Juan J.</given-names></name><name><surname>Barboza</surname><given-names>Gloria E.</given-names></name></person-group><article-title>The Morelloid clade of <italic><tp:taxon-name><tp:taxon-name-part taxon-name-part-type="genus" reg="Solanum">Solanum</tp:taxon-name-part></tp:taxon-name></italic> L. (<tp:taxon-name><tp:taxon-name-part taxon-name-part-type="family">Solanaceae</tp:taxon-name-part></tp:taxon-name>) in Argentina: nomenclatural changes, three new species and an updated key to all taxa</article-title><source>PhytoKeys</source><day>21</day><month>10</month><year>2020</year><volume>164</volume><fpage>33</fpage><lpage>66</lpage><pub-id pub-id-type="doi">10.3897/phytokeys.164.54504</pub-id></mixed-citation></tp:treatment-meta><tp:nomenclature><tp:taxon-name><object-id xmlns:xlink="http://www.w3.org/1999/xlink" content-type="arpha" xlink:type="simple">780961FD-3986-5A38-9028-499DB02160AD</object-id>
              <tp:taxon-name-part taxon-name-part-type="genus" reg="Solanum">Solanum</tp:taxon-name-part>
              <tp:taxon-name-part taxon-name-part-type="species" reg="tweedieanum">tweedieanum</tp:taxon-name-part>
            </tp:taxon-name><tp:taxon-authority>Hook., Bot. Mag. 62: tab. 3385. 1835, as “ Tweedianum”</tp:taxon-authority><xref ref-type="fig" rid="F1">Fig. 1D–F</xref><tp:nomenclature-citation-list><tp:nomenclature-citation><tp:taxon-name>
                  <tp:taxon-name-part taxon-name-part-type="genus" reg="Solanum">Solanum</tp:taxon-name-part> <tp:taxon-name-part taxon-name-part-type="species" reg="atriplicifolium">atriplicifolium</tp:taxon-name-part></tp:taxon-name><comment>Gillies ex Nees, Nov. Act. Acad. Caes. Leop. 19, Suppl. 1: 386. 1843. Type. Argentina. Mendoza: El Diamante, [no date], <italic>J. Gillies s.n.</italic> (lectotype, designated by <xref ref-type="bibr" rid="B3">Barboza et al. 2013</xref>, pg. 239): E [E00112916]; isolectotypes: E [E00057545], K[K000585737], NY [00139057]).</comment></tp:nomenclature-citation><tp:nomenclature-citation><tp:taxon-name>
                  <tp:taxon-name-part taxon-name-part-type="genus" reg="Solanum">Solanum</tp:taxon-name-part> <tp:taxon-name-part taxon-name-part-type="species" reg="haarupii">haarupii</tp:taxon-name-part></tp:taxon-name><comment>Bitter, Repert. Spec. Nov. Regni Veg. 11: 210. 1912. Type. Argentina. Mendoza: Estancia Santa Rosa, 1904, <italic>A.C. Jensen-Haarup s.n.</italic> (holotype: UPS; isotype: US [00027594, acc. # 1081085]).</comment></tp:nomenclature-citation><tp:nomenclature-citation><tp:taxon-name>
                  <tp:taxon-name-part taxon-name-part-type="genus" reg="Solanum">Solanum</tp:taxon-name-part> <tp:taxon-name-part taxon-name-part-type="species" reg="meizonanthum">meizonanthum</tp:taxon-name-part></tp:taxon-name><comment>Bitter, Repert. Spec. Nov. Regni Veg. 11: 214. 1912. Type. Argentina. Entre Ríos: Paraná, 16 Aug 1892, <italic>G. Niederlein 270</italic> (holotype: B [destroyed, F neg. 2783]; lectotype, designated here: F [V0361924F, acc. # 621142]).</comment></tp:nomenclature-citation><tp:nomenclature-citation><tp:taxon-name>
                  <tp:taxon-name-part taxon-name-part-type="genus" reg="Solanum">Solanum</tp:taxon-name-part> <tp:taxon-name-part taxon-name-part-type="species" reg="atriplicoides">atriplicoides</tp:taxon-name-part></tp:taxon-name><comment>Herter, Rev. Sudamer. Bot. 7: 226. 1943, nom. illeg. superfl. Type. Based on <tp:taxon-name><tp:taxon-name-part taxon-name-part-type="genus" reg="Solanum">Solanum</tp:taxon-name-part> <tp:taxon-name-part taxon-name-part-type="species" reg="atriplicifolium">atriplicifolium</tp:taxon-name-part></tp:taxon-name> Gillies ex Nees</comment></tp:nomenclature-citation></tp:nomenclature-citation-list></tp:nomenclature><tp:treatment-sec sec-type="material" id="SECID0EB6AI"><title>Type.</title><p>Cultivated at the Glasgow Botanical Garden [protologue] from seeds sent by J. Tweedie from “near Buenos Ayres”, <italic>Anon. s.n.</italic> (lectotype, designated by <xref ref-type="bibr" rid="B6">Edmonds 1972</xref>, pg. 102 [as “holotype”], second step designated here: K [K000585739]; isolectotype: K [K000585738]).</p></tp:treatment-sec><tp:treatment-sec sec-type="distribution" id="SECID0EN6AI"><title>Distribution.</title><p>Bolivia and Argentina.</p></tp:treatment-sec><tp:treatment-sec sec-type="notes" id="SECID0ES6AI"><title>Notes.</title><p><xref ref-type="bibr" rid="B6">Edmonds (1972)</xref> stated that the holotype of <italic><tp:taxon-name><tp:taxon-name-part taxon-name-part-type="genus" reg="Solanum">S.</tp:taxon-name-part> <tp:taxon-name-part taxon-name-part-type="species" reg="tweedieanum">tweedieanum</tp:taxon-name-part></tp:taxon-name></italic> was held at K; <xref ref-type="bibr" rid="B3">Barboza et al. (2013)</xref> repeated this citation but added reference to a single sheet (K000585739). This is not effective lectotypification under Art. 9.23 of the Code (<xref ref-type="bibr" rid="B20">Turland et al. 2018</xref>). The specimen cited as holotype by <xref ref-type="bibr" rid="B3">Barboza et al. (2013)</xref> and selected as lectotype here (K000585739) has open flowers and several buds and is a better match for the illustration in the protologue than the other sheet at Kew (K000585738); both specimens are annotated “S. Tweedianum Hook./B<sup>os</sup>. Ayres. Cult.” in W.J. Hooker’s handwriting and bear the herbarium stamp “Herbarium Hookerianum/1867” indicating they come from Hooker’s own herbarium. There is no evidence on the specimens themselves that they were taken from the plants cultivated in Glasgow mentioned in the protologue, nor that they were collected prior to 1835; but the top part of the stem mounted on the sheet we have selected as the lectotype at Kew (K000585739, <ext-link xmlns:xlink="http://www.w3.org/1999/xlink" xlink:type="simple" ext-link-type="uri" xlink:href="https://plants.jstor.org/stable/pdf/10.5555/al.ap.specimen.k000585739">https://plants.jstor.org/stable/pdf/10.5555/al.ap.specimen.k000585739)</ext-link> is an excellent (mirror-image) match for Tab. 3385 in the protologue (<xref ref-type="bibr" rid="B8">Hooker 1835</xref>; see <ext-link xmlns:xlink="http://www.w3.org/1999/xlink" xlink:type="simple" ext-link-type="uri" xlink:href="https://www.biodiversitylibrary.org/item/14341#page/36/mode/1up">https://www.biodiversitylibrary.org/item/14341#page/36/mode/1up</ext-link>) suggesting it does represent original material. The original, and all subsequent, spelling of the name was “Tweedianum” where John Tweedie’s name was implicitly latinized as “Tweedius” in which the terminal vowel was eliminated. This is not acceptable under Art. 60.9(a)(1) of the Code (<xref ref-type="bibr" rid="B20">Turland et al. 2018</xref>) and the name should be formed as “<tp:taxon-name><tp:taxon-name-part taxon-name-part-type="genus" reg="Solanum"/><tp:taxon-name-part taxon-name-part-type="species" reg="tweedieanum">tweedieanum</tp:taxon-name-part></tp:taxon-name>” (e.g., Art. 60.9, Ex. 31, <xref ref-type="bibr" rid="B20">Turland et al. 2018</xref>).</p></tp:treatment-sec><tp:treatment-sec><!--Section generated to contain objects referenced in tp:taxon-treatment.--><fig id="F1" position="float" orientation="portrait"><object-id xmlns:xlink="http://www.w3.org/1999/xlink" content-type="doi" xlink:type="simple">10.3897/phytokeys.164.54504.figure1</object-id><object-id xmlns:xlink="http://www.w3.org/1999/xlink" content-type="arpha" xlink:type="simple">1B7F84AD-0B48-53E6-B086-7AF9857A7291</object-id><label>Figure 1.</label><caption><p><italic><tp:taxon-name><tp:taxon-name-part taxon-name-part-type="genus" reg="Solanum">Solanum</tp:taxon-name-part> <tp:taxon-name-part taxon-name-part-type="species" reg="hunzikeri">hunzikeri</tp:taxon-name-part></tp:taxon-name></italic> Chiarini &amp; Cantero (<bold>A–C</bold>) compared to <italic><tp:taxon-name><tp:taxon-name-part taxon-name-part-type="genus" reg="Solanum">S.</tp:taxon-name-part> <tp:taxon-name-part taxon-name-part-type="species" reg="tweedieanum">tweedieanum</tp:taxon-name-part></tp:taxon-name></italic> Hook. (<bold>D–F</bold>) and <italic><tp:taxon-name><tp:taxon-name-part taxon-name-part-type="genus" reg="Solanum">S.</tp:taxon-name-part> <tp:taxon-name-part taxon-name-part-type="species" reg="physalidicalyx">physalidicalyx</tp:taxon-name-part></tp:taxon-name></italic> Bitter (<bold>G–I</bold>) <bold>A</bold> habit (<italic>Barboza et al. 4763</italic>) <bold>B</bold> calyx morphology of developing fruits (<italic>Barboza et al. 4763</italic>) <bold>C</bold> leaf from mature stem (<italic>Barboza et al. 4763</italic>) <bold>D</bold> habit (<italic>Barboza et al. 3496</italic>) <bold>E</bold> calyx morphology of developing fruits (<italic>Barboza et al. 4798</italic>) <bold>F</bold> leaf from mature stem (<italic>Barboza et al. 4798</italic>) <bold>G</bold> habit (<italic>Barboza et al. 3983</italic>) <bold>H</bold> calyx morphology of developing fruits (<italic>Barboza et al. 3983</italic>) <bold>I</bold> leaf from mature stem (<italic>Barboza et al. 3983</italic>). Photos <bold>A–C, E, F</bold> by M. Gritti, <bold>D</bold> by S. Knapp, <bold>G–I</bold> by G.E. Barboza.</p></caption><graphic xmlns:xlink="http://www.w3.org/1999/xlink" xlink:href="phytokeys-164-033-g001.jpg" position="float" orientation="portrait" xlink:type="simple" id="oo_465500.jpg"><uri content-type="original_file" xlink:type="simple">https://binary.pensoft.net/fig/465500</uri></graphic></fig></tp:treatment-sec><ref-list><ref id="B3"><mixed-citation xmlns:xlink="http://www.w3.org/1999/xlink" xlink:type="simple"><person-group><name name-style="western"><surname>Barboza</surname><given-names>GE</given-names></name><name name-style="western"><surname>Knapp</surname><given-names>S</given-names></name><name name-style="western"><surname>Särkinen</surname><given-names>T</given-names></name></person-group> (<year>2013</year>) <article-title>Grupo VII. Moreloide.</article-title> In: <person-group><name name-style="western"><surname>Anton</surname><given-names>AM</given-names></name><name name-style="western"><surname>Zuloaga</surname><given-names>FO</given-names></name></person-group> (<role>Eds</role>) <issue-title>Barboza GE (coord.</issue-title><source>) Flora Argentina (Vol. 13), <tp:taxon-name><tp:taxon-name-part taxon-name-part-type="family">Solanaceae</tp:taxon-name-part></tp:taxon-name>. IOBDA-IMBIV, CONICET: Buenos Aires &amp; Córdoba, Argentina</source>, <fpage>231</fpage>–<lpage>264</lpage>.</mixed-citation></ref><ref id="B6"><mixed-citation xmlns:xlink="http://www.w3.org/1999/xlink" xlink:type="simple"><person-group><name name-style="western"><surname>Edmonds</surname><given-names>JM</given-names></name></person-group> (<year>1972</year>) <article-title>A synopsis of the taxonomy of <italic><tp:taxon-name><tp:taxon-name-part taxon-name-part-type="genus">Solanum</tp:taxon-name-part></tp:taxon-name></italic> Sect. <tp:taxon-name><tp:taxon-name-part taxon-name-part-type="genus">Solanum</tp:taxon-name-part> (<tp:taxon-name-part taxon-name-part-type="subgenus">Maurella</tp:taxon-name-part>)</tp:taxon-name> in South America.</article-title><source>Kew Bulletin</source><volume>27</volume>(<issue>1</issue>): <fpage>95</fpage>–<lpage>113</lpage>. <ext-link xlink:type="simple" ext-link-type="doi" xlink:href="10.2307/4117874">https://doi.org/10.2307/4117874</ext-link></mixed-citation></ref><ref id="B20"><mixed-citation xmlns:xlink="http://www.w3.org/1999/xlink" xlink:type="simple"><person-group><name name-style="western"><surname>Turland</surname><given-names>NJ</given-names></name><name name-style="western"><surname>Wiersema</surname><given-names>JH</given-names></name><name name-style="western"><surname>Barrie</surname><given-names>FR</given-names></name><name name-style="western"><surname>Greuter</surname><given-names>W</given-names></name><name name-style="western"><surname>Hawksworth</surname><given-names>DL</given-names></name><name name-style="western"><surname>Herendeen</surname><given-names>PS</given-names></name><name name-style="western"><surname>Knapp</surname><given-names>S</given-names></name><name name-style="western"><surname>Kusber</surname><given-names>W-H</given-names></name><name name-style="western"><surname>Li</surname><given-names>D-Z</given-names></name><name name-style="western"><surname>Marhold</surname><given-names>K</given-names></name><name name-style="western"><surname>May</surname><given-names>TW</given-names></name><name name-style="western"><surname>McNeill</surname><given-names>J</given-names></name><name name-style="western"><surname>Monro</surname><given-names>AM</given-names></name><name name-style="western"><surname>Prado</surname><given-names>J</given-names></name><name name-style="western"><surname>Price</surname><given-names>MJ</given-names></name><name name-style="western"><surname>Smith</surname><given-names>GF</given-names></name></person-group> (<year>2018</year>) International Code of Nomenclature for algae, fungi, and plants (Shenzhen Code) adopted by the Nineteenth International Botanical Congress, Shenzhen, China, July 2017. Regnum Vegetabile 159. Koelz Botanical Books, Gläshutten. <ext-link xlink:type="simple" ext-link-type="doi" xlink:href="10.12705/Code.2018">https://doi.org/10.12705/Code.2018</ext-link></mixed-citation></ref><ref id="B8"><mixed-citation xmlns:xlink="http://www.w3.org/1999/xlink" xlink:type="simple"><person-group><name name-style="western"><surname>Hooker</surname><given-names>WJ</given-names></name></person-group> (<year>1835</year>) <tp:taxon-name><tp:taxon-name-part taxon-name-part-type="genus">Solanum</tp:taxon-name-part> <tp:taxon-name-part taxon-name-part-type="species">Tweedianum</tp:taxon-name-part></tp:taxon-name>. Curtis’s Botanical Magazine 62: Tab. 3385.</mixed-citation></ref></ref-list></tp:taxon-treatment>
