# Supplementary material for: The Morelloid clade of Solanum L. (Solanaceae) in Argentina: nomenclatural changes, three new species and an updated key to all taxa
Source: PhytoKeys. 2020 Oct 21;164:33–66. doi: 10.3897/phytokeys.164.54504 (PMC7593330; doi:10.3897/phytokeys.164.54504)
Supplement: Supplementary material 1 — SM 1 – all morelloid species [file phytokeys-164-033-s001.csv]

HERBARIUM	CATEGORY	SPECID	BRAHMS	ACCESSION	BARCODE	COLLECTOR	PREFIX	NUMBER	SUFFIX	ADDCOLL	TYPE	TYPE_OF	DAY	MONTH	YEAR	DATERES	FAMILY	GENUS	SP1	AUTHOR1	COUNTRY	MAJORAREA	MINORAREA	GAZETTEER	LOCNOTES	HABITATTXT	LAT	NS	LONG	EW	LLUNIT	LLRES	LLORIG	LATLONG	LATDEC	LONGDEC	ALT	ALTMAX	ALTRES	ALTUNIT	ALTRANGE
MCNS	Herbarium sheet	214391	162152			Adler, P.		s.n.					22	12	1996		Solanaceae	Solanum	aloysiifolium	Dunal	Argentina	Salta	Santa Victoria	Nazareno	en el cemeterio		22.509426	S	65.10219	W	DD	4	GAZ	22°31' S, 65°06' W Alt: 3100m	-22.509426	-65.10219	3100			metres	3100
SI	Herbarium sheet	165008	127098	435515	54527	Ahumada, O.		4427		Rotman, A.D.			1	3	1982		Solanaceae	Solanum	aloysiifolium	Dunal	Argentina	Jujuy	Dr. Manuel Belgrano		Los Perales.	En selva.	24.647	S	65.2449	W	DD	4	SPEC	24°39' S, 65°15' W	-24.647	-65.2449
SI	Herbarium sheet	164984	127074	435316	54382	Ahumada, O.		4908		Castellón, A.			20	4	1983		Solanaceae	Solanum	aloysiifolium	Dunal	Argentina	Jujuy	Santa Bárbara		El Palmar. Finca Echenique.	En cultivo de poroto.	24.141	S	64.2455	W	DMS	4	GAZ	24°14' S, 64°25' W	-24.236111	-64.415278
SI	Herbarium sheet	165043	127133	5501		Ahumada, O.		8321		Agüero, J.			30	9	1998		Solanaceae	Solanum	aloysiifolium	Dunal	Argentina	Salta	Santa Victoria		Margen derecha del Río Lipeo, camino a Campo Grande	Bosque de Anadenanthera colubrina var. cebil y Myrtaceae	22.24	S	64.43	W	DMS	4	GAZ	22°24' S, 64°43' W Alt: 1539m	-22.4	-64.716667	1539			metres	1539
CORD	Herbarium sheet	165044	127133		CORD00074235	Ahumada, O.		8321		Agüero, J.			30	9	1998		Solanaceae	Solanum	aloysiifolium	Dunal	Argentina	Salta	Santa Victoria		Margen derecha del Río Lipeo, camino a Campo Grande	Bosque de Anadenanthera colubrina var. cebil y Myrtaceae	22.24	S	64.43	W	DMS	4	GAZ	22°24' S, 64°43' W Alt: 1539m	-22.4	-64.716667	1539			metres	1539
SI	Herbarium sheet	165032	127122	7045		Ahumada, O.		8608		Agüero, J.			4	11	1998		Solanaceae	Solanum	aloysiifolium	Dunal	Argentina	Jujuy	Ledesma		Camino al arroyo Cafetal	Yungas, selva pedemonatana	23.38	S	64.43	W	DD	4	GAZ	23°23' S, 64°26' W Alt: 860m	-23.38	-64.43	860			metres	860
CORD	Herbarium sheet	70114	63391			Ahumada, O.		8831		Castellón, O.			7	11	1998		Solanaceae	Solanum	aloysiifolium	Dunal	Argentina	Jujuy	Ledesma	Tres Cruces - Aguas Negras	Parque Nacional Calilegua, camino desde Ayo, Tres Cruces hasta el Ayo. Aguas Negras, ruta 83	Yunga, selva montana a pedemontana	23.46	S	64.5	W	DD		GAZ	23°27'36' S, 64°30'00' W	-23.46	-64.5
SI	Herbarium sheet	164704	63391	7320		Ahumada, O.		8831		Castellón, O.			7	11	1998		Solanaceae	Solanum	aloysiifolium	Dunal	Argentina	Jujuy	Ledesma	Tres Cruces - Aguas Negras	Parque Nacional Calilegua, camino desde Ayo, Tres Cruces hasta el Ayo. Aguas Negras, ruta 83	Yunga, selva montana a pedemontana	23.46	S	64.5	W	DD		GAZ	23°27'36' S, 64°30'00' W	-23.46	-64.5
SI	Herbarium sheet	165024	127114	9503		Ahumada, O.		9045		Castellón, A.			17	12	1998		Solanaceae	Solanum	aloysiifolium	Dunal	Argentina	Jujuy	Santa Bárbara		Camino al Cedral	Bosque chaqueño, con Calycophyllum, Celtis y Tipuana	24.14	S	64.13	W	DD	4	GAZ	24°08' S, 64°08' W Alt: 910m	-24.14	-64.13	910			metres	910
G	Herbarium sheet	70173	63446			Ahumada, O.		9048		Castellón, A.			17	12	1998		Solanaceae	Solanum	aloysiifolium	Dunal	Argentina	Jujuy	Santa Bárbara	Camino a Cedral	Camino a Cedral		24.14	S	64.13	W	DMS		SPEC	24°14' S, 64°13' W Alt: 910m	-24.233333	-64.216667	910			metres	910
SI	Herbarium sheet	165031	127121	9571		Ahumada, O.		9112		Castellón, A.			19	12	1998		Solanaceae	Solanum	aloysiifolium	Dunal	Argentina	Jujuy	Santa Bárbara		En Cedral	Yungas, con Cedrela	24.14	S	64.1	W	DD	4	GAZ	24°08' S, 64°06' W Alt: 900m	-24.14	-64.1	900			metres	900
W	Herbarium sheet	154963	118846	1957-0004306		Araque M, J.	19Ar	506		Barkley, F.A.			28	11	1949		Solanaceae	Solanum	aloysiifolium	Dunal	Argentina	Jujuy	El Carmen		alrededores de la estación Maquinista Verón		24.477036	S	65.075342	W	DD		GAZ	24°28'37' S, 65°04'31' W Alt: 800m	-24.477036	-65.075342	800			metres	800
CORD	Herbarium sheet	164849	126954	567156	CORD00056603	Ariza Espinar, L.		2563					0	12	1971		Solanaceae	Solanum	aloysiifolium	Dunal	Argentina	Catamarca	Ambato		El Rodeo: Inmediaciones del Río Ambato		28.1	S	65.545	W	DMS	4	GAZ	28°10' S, 65°55' W Alt: 1350m	-28.166667	-65.913889	1350			metres	1350
MO	Herbarium sheet	103394	85121	5903705	MO-1336825	Arroyo, S.C.		27585		Bacigalupo, N.M.; Nicora, E.G. & Ulibarri, E.A.			0	0	1976		Solanaceae	Solanum	aloysiifolium	Dunal	Argentina	Jujuy	Dr. Manuel Belgrano		La Almona		24.266	S	65.366	W	DD		GAZ	24°15'58' S, 65°21'58' W	-24.266	-65.366
Z	Herbarium sheet	149878	114168			Atchison, G.		18		Gagnon, E.			27	2	2012		Solanaceae	Solanum	aloysiifolium	Dunal	Argentina	Jujuy	Valle Grande		Between San Francisco & Parque Nacional Calilegua	Disturbed stony ground by river	23.385202	S	64.561202	W	DMS		GPS	23°38'52' S, 64°56'12' W Alt: 1459m	-23.647783	-64.936672	1459			metres	1459
CTES	Herbarium sheet	149879	114168			Atchison, G.		18		Gagnon, E.			27	2	2012		Solanaceae	Solanum	aloysiifolium	Dunal	Argentina	Jujuy	Valle Grande		Between San Francisco & Parque Nacional Calilegua	Disturbed stony ground by river	23.385202	S	64.561202	W	DMS		GPS	23°38'52' S, 64°56'12' W Alt: 1459m	-23.647783	-64.936672	1459			metres	1459
CORD	Herbarium sheet	149880	114168			Atchison, G.		18		Gagnon, E.			27	2	2012		Solanaceae	Solanum	aloysiifolium	Dunal	Argentina	Jujuy	Valle Grande		Between San Francisco & Parque Nacional Calilegua	Disturbed stony ground by river	23.385202	S	64.561202	W	DMS		GPS	23°38'52' S, 64°56'12' W Alt: 1459m	-23.647783	-64.936672	1459			metres	1459
SI	Herbarium sheet	165034	127124	435513	54524	Baer, G.A.		16					0	0	1902		Solanaceae	Solanum	aloysiifolium	Dunal	Argentina	Tucumán			[sin. loc.]		0		0						0	0
BAB	Herbarium sheet	176628	127124	9897	BAB00006595	Baer, G.A.		16					0	0	1902		Solanaceae	Solanum	aloysiifolium	Dunal	Argentina	Tucumán			[sin. loc.]		0		0						0	0
BAB	Herbarium sheet	176629	127124	10048	BAB00006737	Baer, G.A.		16					0	0	1902		Solanaceae	Solanum	aloysiifolium	Dunal	Argentina	Tucumán			[sin. loc.]		0		0						0	0
CORD	Herbarium sheet	217743	164624		CORD00084590	Barboza, G.E.		111		et al.			24	4	1994		Solanaceae	Solanum	aloysiifolium	Dunal	Argentina	Tucumán	Chicligasta		A unos 4 km de Alpachiri, rumbo a Cochuna, por ruta 46		27.161	S	65.4613	W	DMS		SPEC	27°16'10' S, 65°46'13' W	-27.269444	-65.770278
CORD	Herbarium sheet	164918	127023			Barboza, G.E.		114					24	4	1994		Solanaceae	Solanum	aloysiifolium	Dunal	Argentina	Tucumán	Chicligasta		A unos 7 km pasando Alpachiri, rumbo a Cochuna		27.356818	S	65.813176	W	DD		GAZ	27°21'25' S, 65°48'47' W	-27.356818	-65.813176
CORD	Herbarium sheet	164937	127042			Barboza, G.E.		273					12	4	2001		Solanaceae	Solanum	aloysiifolium	Dunal	Argentina	Tucumán	Trancas		San Pedro de Colalao: a orillas del camino, al frente de la colonia de vacaciones, entrando al pueblo		26.191	S	65.2415	W	DMS		GAZ	26°19'10' S, 65°24'15' W	-26.319444	-65.404167
CORD	Herbarium sheet	164926	127031			Barboza, G.E.		278		Novara, L.J.; Matesevach, A.M. & Chiarini, F.			1	10	2001		Solanaceae	Solanum	aloysiifolium	Dunal	Argentina	Jujuy	Ledesma		Ruta Nº 34, km 1234, vinendo desde Fraile Pintado, 8 km antes de Ledesma (Libertador Gral San Martín)		23.87897	S	64.828705	W	DD		GAZ	23°52'44' S, 64°49'43' W	-23.87897	-64.828705
CORD	Herbarium sheet	164908	127013	85113		Barboza, G.E.		628		Chiarini, F. & Matesevach, A.M.			23	2	2003		Solanaceae	Solanum	aloysiifolium	Dunal	Argentina	Catamarca	Andalgalá		Río Chacras, por ruta nacional 65		27.231	S	65.59	W	DMS	7	GPS	27°23'10' S, 65°59'00' W Alt: 1460m	-27.386111	-65.983333	1460			metres	1460
CORD	Herbarium sheet	164875	126980	85181		Barboza, G.E.		642		Chiarini, F. & Matesevach, A.M.			24	2	2003		Solanaceae	Solanum	aloysiifolium	Dunal	Argentina	Catamarca	Ambato		Las Juntas, entrada al pueblo		28.73	S	65.54	W	DD	4	GAZ	28°44' S, 65°32' W Alt: 1550 - 1600m	-28.73	-65.54	1550	1600		metres	1550 - 1600
CORD	Herbarium sheet	164853	126958	92481		Barboza, G.E.		656		Chiarini, F. & Matesevach, A.M.			1	4	2003		Solanaceae	Solanum	aloysiifolium	Dunal	Argentina	Salta	Rosario de Lerma		Chorrillos, entre El Candado y Arroyo Incamayo, rumbo a San Antonio de los Cobres por Ruta nacional n º 51		24.45	S	65.444	W	DMS	7	GAZ	24°45'00' S, 65°44'40' W Alt: 2100m	-24.75	-65.744444	2100			metres	2100
CORD	Herbarium sheet	164845	126950	92523		Barboza, G.E.		692		Chiarini, F. & Matesevach, A.M.			3	4	2003		Solanaceae	Solanum	aloysiifolium	Dunal	Argentina	Salta	Rosario de Lerma		Cerca de la finca El Tránsito, en el camino viejo hacia Campo Quijano		24.3316	S	65.5311	W	DMS		GAZ	24°33'16' S, 65°53'11' W	-24.554444	-65.886389
CORD	Herbarium sheet	164848	126953	92548		Barboza, G.E.		745		Chiarini, F. & Matesevach, A.M.			5	4	2003		Solanaceae	Solanum	aloysiifolium	Dunal	Argentina	Salta	Guachipas		Río Las Cuevas, en el cruce con el camino que va hacia Pampa Grande		25.4139	S	65.2544	W	DMS	4	GAZ	25°42' S, 65°26' W	-25.694167	-65.428889
CORD	Herbarium sheet	164866	126971	92642		Barboza, G.E.		779		Chiarini, F. & Matesevach, A.M.			7	4	2003		Solanaceae	Solanum	aloysiifolium	Dunal	Argentina	Tucumán	Tafí del Valle		Playa Larga, en al km 25 de la Ruta provincial nº 307, viniendo desde Tafí del Valle		26.3623	S	65.521	W	DMS	4	SPEC	26°36' S, 65°52' W Alt: 850m	-26.606389	-65.869444	850			metres	850
CORD	Herbarium sheet	70225	63493	144788	CORD00013504	Barboza, G.E.		866		Matesevach, A.M.; Gutiérrez, M.A. & Marini, E.			27	2	2004		Solanaceae	Solanum	aloysiifolium	Dunal	Argentina	Catamarca	El Alto	El Alto - Alijilán	A ca. 1 km de El Alto rumbo a Alijilan		28.1848	S	65.2231	W	DMS		SPEC	28°18'48' S, 65°22'31' W Alt: 1950m	-28.313333	-65.375278	1950			metres	1950
CORD	Herbarium sheet	164860	126965	144829		Barboza, G.E.		882		Matesevach, A.M. & Gutiérrez, M.A.			29	2	2004		Solanaceae	Solanum	aloysiifolium	Dunal	Argentina	Catamarca	Ambato		Entre Las Chacritas y Singuil, entre km 1426/1424		28.1	S	65.545	W	DMS	4	SPEC	28°10' S, 65°55' W Alt: 2100m	-28.166667	-65.913889	2100			metres	2100
CORD	Herbarium sheet	164859	126964	144833		Barboza, G.E.		884		Matesevach, A.M. & Gutiérrez, M.A.			29	2	2004		Solanaceae	Solanum	aloysiifolium	Dunal	Argentina	Catamarca	Ambato		Entre Las Chacritas y Singuil, entre km 1426/1424		28.1	S	65.545	W	DMS	4	SPEC	28°10' S, 65°55' W Alt: 2100m	-28.166667	-65.913889	2100			metres	2100
CORD	Herbarium sheet	70157	63430	195336	CORD00013389	Barboza, G.E.		1071		Oberti, J.C.; Chiarini, F.; Nicotra, V. & Marini, E.			27	11	2004		Solanaceae	Solanum	aloysiifolium	Dunal	Argentina	Jujuy	Ledesma	Abra de las Cañas	Parque Nacional Calilegua, Abra de Canas		23.4101	S	64.5405	W	DMS		SPEC	23°41'01' S, 64°54'05' W Alt: 1750m	-23.683611	-64.901389	1750			metres	1750
CORD	Herbarium sheet	70156	63429	195337	CORD00013388	Barboza, G.E.		1072		Oberti, J.C.; Chiarini, F.; Nicotra, V. & Marini, E.			27	11	2004		Solanaceae	Solanum	aloysiifolium	Dunal	Argentina	Jujuy	Ledesma	Abra de las Cañas	Parque Nacional Calilegua, Abra de Canas		23.4101	S	64.54	W	DMS		SPEC	23°41'01' S, 64°54'00' W Alt: 1750m	-23.683611	-64.9	1750			metres	1750
CORD	Herbarium sheet	164955	127052	196893		Barboza, G.E.		1271		Matesevach, A.M.; Filippa, E.M.; Peláez, C. & Marini, E.			21	3	2005		Solanaceae	Solanum	aloysiifolium	Dunal	Argentina	Salta	Orán		Urundel, camino hacia el Río San Francisco		23.3343	S	64.234	W	DMS		GPS	23°33'43' S, 64°23'40' W Alt: 450m	-23.561944	-64.394444	450			metres	450
MERL	Herbarium sheet	164956	127052			Barboza, G.E.		1271		Matesevach, A.M.; Filippa, E.M.; Peláez, C. & Marini, E.			21	3	2005		Solanaceae	Solanum	aloysiifolium	Dunal	Argentina	Salta	Orán		Urundel, camino hacia el Río San Francisco		23.3343	S	64.234	W	DMS		GPS	23°33'43' S, 64°23'40' W Alt: 450m	-23.561944	-64.394444	450			metres	450
CORD	Herbarium sheet	164953	127051	196890		Barboza, G.E.		1276		Matesevach, A.M.; Filippa, E.M.; Peláez, C. & Marini, E.			21	3	2005		Solanaceae	Solanum	aloysiifolium	Dunal	Argentina	Jujuy	Ledesma		Finca Yuto, propiedad de Ledesma S.A.A.I., sobre Ruta Provincial nº 82 (entrada sur a Yuto)		23.5526	S	65.4751	W	DMS	4	GAZ	23°55' S, 65°48' W	-23.923889	-65.7975
MERL	Herbarium sheet	164954	127051			Barboza, G.E.		1276		Matesevach, A.M.; Filippa, E.M.; Peláez, C. & Marini, E.			21	3	2005		Solanaceae	Solanum	aloysiifolium	Dunal	Argentina	Jujuy	Ledesma		Finca Yuto, propiedad de Ledesma S.A.A.I., sobre Ruta Provincial nº 82 (entrada sur a Yuto)		23.5526	S	65.4751	W	DMS	4	GAZ	23°55' S, 65°48' W	-23.923889	-65.7975
CORD	Herbarium sheet	164940	127044	220147		Barboza, G.E.		1721		Oberti, J.C. & Matesevach, A.M.			21	3	2006		Solanaceae	Solanum	aloysiifolium	Dunal	Argentina	Jujuy	Dr. Manuel Belgrano		Bárcena, antes de cruzar el puente		23.592	S	65.2712	W	DD	4	GAZ	23°36' S, 65°16' W Alt: 1890m	-23.592	-65.2712	1890			metres	1890
CORD	Herbarium sheet	70155	63428		CORD00013387	Barboza, G.E.		2137		Chiarini, F. & Moreno, N.			23	2	2009		Solanaceae	Solanum	aloysiifolium	Dunal	Argentina	Tucumán	Chicligasta	Alpachiri - Cuesta del Clavillo	A 4 km de Alpachiri, rumbo a la Cuesta del Clavillo		27.2109	S	65.4811	W	DMS		SPEC	27°21'09' S, 65°48'11' W Alt: 568m	-27.3525	-65.803056	568			metres	568
CORD	Herbarium sheet	70154	63427		CORD00013386	Barboza, G.E.		2142		Chiarini, F. & Moreno, N.			23	2	2009		Solanaceae	Solanum	aloysiifolium	Dunal	Argentina	Tucumán	Chicligasta	Cuesta del Clavillo	A ca. 2 km del Arroyo Celeste, viniendo desde la Cuesta del Clavillo rumbo a Alpachiri		27.2122	S	65.4835	W	DMS		SPEC	27°21'22' S, 65°48'35' W Alt: 633m	-27.356111	-65.809722	633			metres	633
CORD	Herbarium sheet	70115	63392		CORD00013354	Barboza, G.E.		2210		Chiarini, F. & Moreno, N.			26	2	2009		Solanaceae	Solanum	aloysiifolium	Dunal	Argentina	Salta	La Caldera	El Ucumar	Camino hasta Cornisa hacia Jujuy, El Ucumar, km 1642		24.3013	S	65.1941	W	DMS		GAZ	24°30'13' S, 65°19'41' W Alt: 1441m	-24.503611	-65.328056	1441			metres	1441
COL	Herbarium sheet	173189	63392	579991	COL000430172	Barboza, G.E.		2210		Chiarini, F. & Moreno, N.			26	2	2009		Solanaceae	Solanum	aloysiifolium	Dunal	Argentina	Salta	La Caldera	El Ucumar	Camino hasta Cornisa hacia Jujuy, El Ucumar, km 1642		24.3013	S	65.1941	W	DMS		GAZ	24°30'13' S, 65°19'41' W Alt: 1441m	-24.503611	-65.328056	1441			metres	1441
CORD	Herbarium sheet	70116	63393		CORD00013355	Barboza, G.E.		2216		Chiarini, F. & Moreno, N.			26	2	2009		Solanaceae	Solanum	aloysiifolium	Dunal	Argentina	Salta	La Caldera	Cornisa - Jujuy	Camino de Cornisa hacia Jujuy, km 1644		24.3019	S	65.1929	W	DD		GAZ	24°18'07' S, 65°11'34' W Alt: 1408m	-24.3019	-65.1929	1408			metres	1408
CORD	Herbarium sheet	70117	63394		CORD00013356	Barboza, G.E.		2219		Chiarini, F. & Moreno, N.			26	2	2009		Solanaceae	Solanum	aloysiifolium	Dunal	Argentina	Jujuy	Dr. Manuel Belgrano	Rumbo a las Lagunas de Yala	Rumbo a las Lagunas de Yala, desde el Hotel Termas de Reyes		24.147924	S	65.469546	W	DD	4	GAZ	24°09' S, 65°28' W	-24.147924	-65.469546
BM	Herbarium sheet	84168	63394		BM001120008	Barboza, G.E.		2219		Chiarini, F. & Moreno, N.			26	2	2009		Solanaceae	Solanum	aloysiifolium	Dunal	Argentina	Jujuy	Dr. Manuel Belgrano	Rumbo a las Lagunas de Yala	Rumbo a las Lagunas de Yala, desde el Hotel Termas de Reyes		24.147924	S	65.469546	W	DD	4	GAZ	24°09' S, 65°28' W	-24.147924	-65.469546
CORD	Herbarium sheet	164757	126892	279275	CORD00094575	Barboza, G.E.		2243		Chiarini, F. & Moreno, N.			28	2	2009		Solanaceae	Solanum	aloysiifolium	Dunal	Argentina	Jujuy	Ledesma		Parque Nacional Calilegua, en el sendero Tafir, ingresando por el Sendero Las Juntas		23.5526	S	65.4751	W	DMS	3	SPEC	23°55' S, 65°48' W	-23.923889	-65.7975
CORD	Herbarium sheet	70150	63423		CORD00013382	Barboza, G.E.		2253		Chiarini, F. & Moreno, N.			28	2	2009		Solanaceae	Solanum	aloysiifolium	Dunal	Argentina	Jujuy	Ledesma	rumbo a Abra de las Cañas	Parque Nacional Calilegua, pasando La Mesada delas Colmenas a 21 km de la ruta, rumbo a Abra de las Canas		23.4159	S	64.5223	W	DMS		SPEC	23°41'59' S, 64°52'23' W Alt: 1208m	-23.699722	-64.873056	1208			metres	1208
CORD	Herbarium sheet	164906	127011	351230	CORD00030171	Barboza, G.E.		2784		Cantero, J.J.; Chiarini, F.; Núñez, C.O. & Filippa, E.M.			2	2	2011		Solanaceae	Solanum	aloysiifolium	Dunal	Argentina	La Rioja	Famatina		Unos kms antes de Los Cajoncitos, viniendo desde Cuevas de Pérez.		28.5634	S	67.4048	W	DMS	7	GPS	28°56'34' S, 67°40'48' W Alt: 2954m	-28.942778	-67.68	2954			metres	2954
CORD	Herbarium sheet	75708	67370	390467	CORD00013857	Barboza, G.E.		3505		Knapp, S. & Särkinen, T.			13	2	2012		Solanaceae	Solanum	aloysiifolium	Dunal	Argentina	Tucumán	Monteros		entre el Fin del Mundo y el Monumento al Indio [original label as Tafí]		27.03132	S	65.40133	W	DMS		GPS	27°03'13' S, 65°40'13' W Alt: 1096m	-27.053667	-65.670361	1096			metres	1096
BM	Herbarium sheet	83662	67370		BM001115374	Barboza, G.E.		3505		Knapp, S. & Särkinen, T.			13	2	2012		Solanaceae	Solanum	aloysiifolium	Dunal	Argentina	Tucumán	Monteros		entre el Fin del Mundo y el Monumento al Indio [original label as Tafí]		27.03132	S	65.40133	W	DMS		GPS	27°03'13' S, 65°40'13' W Alt: 1096m	-27.053667	-65.670361	1096			metres	1096
CORD	Herbarium sheet	75709	67371	390471	CORD00013858	Barboza, G.E.		3506		Knapp, S. & Särkinen, T.			14	2	2012		Solanaceae	Solanum	aloysiifolium	Dunal	Argentina	Tucumán	Lules		entre San Pablo y Villa Nougues, rumbo a Siambón [original label Famaillá]	al costado del camino en bosque semihúmedo	26.51513	S	65.20551	W	DMS		GPS	26°51'51' S, 65°20'55' W Alt: 687m	-26.86425	-65.348639	687			metres	687
BM	Herbarium sheet	83663	67371		BM001115373	Barboza, G.E.		3506		Knapp, S. & Särkinen, T.			14	2	2012		Solanaceae	Solanum	aloysiifolium	Dunal	Argentina	Tucumán	Lules		entre San Pablo y Villa Nougues, rumbo a Siambón [original label Famaillá]	al costado del camino en bosque semihúmedo	26.51513	S	65.20551	W	DMS		GPS	26°51'51' S, 65°20'55' W Alt: 687m	-26.86425	-65.348639	687			metres	687
CORD	Herbarium sheet	75711	67373	390473	CORD00013860	Barboza, G.E.		3508		Knapp, S. & Särkinen, T.			14	2	2012		Solanaceae	Solanum	aloysiifolium	Dunal	Argentina	Tucumán	Lules		entre San Pablo y Villa Nougues, rumbo a Siambón [original label Famaillá]	al costado del camino en bosque semihúmedo	26.5132	S	65.2119	W	DMS		GPS	26°51'32' S, 65°21'19' W Alt: 860m	-26.858889	-65.355278	860			metres	860
BM	Herbarium sheet	127929	67373		BM001034682	Barboza, G.E.		3508		Knapp, S. & Särkinen, T.			14	2	2012		Solanaceae	Solanum	aloysiifolium	Dunal	Argentina	Tucumán	Lules		entre San Pablo y Villa Nougues, rumbo a Siambón [original label Famaillá]	al costado del camino en bosque semihúmedo	26.5132	S	65.2119	W	DMS		GPS	26°51'32' S, 65°21'19' W Alt: 860m	-26.858889	-65.355278	860			metres	860
CORD	Herbarium sheet	75716	67378	390478	CORD00013865	Barboza, G.E.		3513		Knapp, S. & Särkinen, T.			14	2	2012		Solanaceae	Solanum	aloysiifolium	Dunal	Argentina	Tucumán	Lules		entre San Pablo y Villa Nougues, rumbo a Siambón [original label Famaillá]		26.51197	S	65.21378	W	DMS		GPS	26°51'20' S, 65°21'38' W Alt: 1042m	-26.855472	-65.3605	1042			metres	1042
BM	Herbarium sheet	83609	67378		BM001115330	Barboza, G.E.		3513		Knapp, S. & Särkinen, T.			14	2	2012		Solanaceae	Solanum	aloysiifolium	Dunal	Argentina	Tucumán	Lules		entre San Pablo y Villa Nougues, rumbo a Siambón [original label Famaillá]		26.51197	S	65.21378	W	DMS		GPS	26°51'20' S, 65°21'38' W Alt: 1042m	-26.855472	-65.3605	1042			metres	1042
BM	Herbarium sheet	83612	67378		BM001115327	Barboza, G.E.		3513		Knapp, S. & Särkinen, T.			14	2	2012		Solanaceae	Solanum	aloysiifolium	Dunal	Argentina	Tucumán	Lules		entre San Pablo y Villa Nougues, rumbo a Siambón [original label Famaillá]		26.51197	S	65.21378	W	DMS		GPS	26°51'20' S, 65°21'38' W Alt: 1042m	-26.855472	-65.3605	1042			metres	1042
CORD	Herbarium sheet	75718	67380	390482	CORD00013867	Barboza, G.E.		3515		Knapp, S. & Särkinen, T.			14	2	2012		Solanaceae	Solanum	aloysiifolium	Dunal	Argentina	Salta	Rosario de la Frontera	Los Baños			25.50061	S	64.55526	W	DMS		GPS	25°50'06' S, 64°55'53' W Alt: 850m	-25.835028	-64.931278	850			metres	850
BM	Herbarium sheet	83608	67380		BM001115331	Barboza, G.E.		3515		Knapp, S. & Särkinen, T.			14	2	2012		Solanaceae	Solanum	aloysiifolium	Dunal	Argentina	Salta	Rosario de la Frontera	Los Baños			25.50061	S	64.55526	W	DMS		GPS	25°50'06' S, 64°55'53' W Alt: 850m	-25.835028	-64.931278	850			metres	850
BM	Herbarium sheet	83628	67380		BM001115411	Barboza, G.E.		3515		Knapp, S. & Särkinen, T.			14	2	2012		Solanaceae	Solanum	aloysiifolium	Dunal	Argentina	Salta	Rosario de la Frontera	Los Baños			25.50061	S	64.55526	W	DMS		GPS	25°50'06' S, 64°55'53' W Alt: 850m	-25.835028	-64.931278	850			metres	850
CORD	Herbarium sheet	75724	67386	390492	CORD00013873	Barboza, G.E.		3521		Knapp, S. & Särkinen, T.			15	2	2012		Solanaceae	Solanum	aloysiifolium	Dunal	Argentina	Jujuy	Santa Bárbara		rumbo a El Fuerte	al borde de camino, en bosque semiseco	24.19036	S	64.30481	W	DMS		GPS	24°19'04' S, 64°30'48' W Alt: 1173m	-24.317667	-64.513361	1173			metres	1173
BM	Herbarium sheet	83575	67386		BM0011153	Barboza, G.E.		3521		Knapp, S. & Särkinen, T.			15	2	2012		Solanaceae	Solanum	aloysiifolium	Dunal	Argentina	Jujuy	Santa Bárbara		rumbo a El Fuerte	al borde de camino, en bosque semiseco	24.19036	S	64.30481	W	DMS		GPS	24°19'04' S, 64°30'48' W Alt: 1173m	-24.317667	-64.513361	1173			metres	1173
CORD	Herbarium sheet	75726	67388		CORD00013875	Barboza, G.E.		3523		Knapp, S. & Särkinen, T.			15	2	2012		Solanaceae	Solanum	aloysiifolium	Dunal	Argentina	Jujuy	Santa Bárbara		entre Abra de los Morteros y El Fuerte	en ladera, en bosque	24.17463	S	64.2826	W	DMS		GPS	24°17'46' S, 64°28'26' W Alt: 1260m	-24.296194	-64.473889	1260			metres	1260
BM	Herbarium sheet	128678	67388		BM001034784	Barboza, G.E.		3523		Knapp, S. & Särkinen, T.			15	2	2012		Solanaceae	Solanum	aloysiifolium	Dunal	Argentina	Jujuy	Santa Bárbara		entre Abra de los Morteros y El Fuerte	en ladera, en bosque	24.17463	S	64.2826	W	DMS		GPS	24°17'46' S, 64°28'26' W Alt: 1260m	-24.296194	-64.473889	1260			metres	1260
CORD	Herbarium sheet	75729	67391	390517	CORD00013878	Barboza, G.E.		3526		Knapp, S. & Särkinen, T.			15	2	2012		Solanaceae	Solanum	aloysiifolium	Dunal	Argentina	Jujuy	Santa Bárbara		pasando El Fuerte rumbo a Laguna de San Miguel		24.09566	S	64.23505	W	DMS		GPS	24°09'57' S, 64°23'51' W Alt: 1178m	-24.165722	-64.397361	1178			metres	1178
BM	Herbarium sheet	128680	67391		BM001034782	Barboza, G.E.		3526		Knapp, S. & Särkinen, T.			15	2	2012		Solanaceae	Solanum	aloysiifolium	Dunal	Argentina	Jujuy	Santa Bárbara		pasando El Fuerte rumbo a Laguna de San Miguel		24.09566	S	64.23505	W	DMS		GPS	24°09'57' S, 64°23'51' W Alt: 1178m	-24.165722	-64.397361	1178			metres	1178
CORD	Herbarium sheet	75730	67392	390518	CORD00013879	Barboza, G.E.		3527		Knapp, S. & Särkinen, T.			15	2	2012		Solanaceae	Solanum	aloysiifolium	Dunal	Argentina	Jujuy	Santa Bárbara		pasando El Fuerte rumbo a Laguna de San Miguel		24.08125	S	64.2351	W	DMS		GPS	24°08'13' S, 64°23'51' W Alt: 1124m	-24.136806	-64.3975	1124			metres	1124
BM	Herbarium sheet	128673	67392		BM001034789	Barboza, G.E.		3527		Knapp, S. & Särkinen, T.			15	2	2012		Solanaceae	Solanum	aloysiifolium	Dunal	Argentina	Jujuy	Santa Bárbara		pasando El Fuerte rumbo a Laguna de San Miguel		24.08125	S	64.2351	W	DMS		GPS	24°08'13' S, 64°23'51' W Alt: 1124m	-24.136806	-64.3975	1124			metres	1124
CORD	Herbarium sheet	75731	67393	390519	CORD00013880	Barboza, G.E.		3528		Knapp, S. & Särkinen, T.			16	2	2012		Solanaceae	Solanum	aloysiifolium	Dunal	Argentina	Jujuy	Ledesma	Parque Nacional Calilegua	a 4 km de la entrada al parque ingresando al sendero Las Juntas	el selva pedemontana	23.4409	S	64.51029	W	DMS		GPS	23°44'09' S, 64°51'03' W Alt: 818m	-23.735833	-64.850806	818			metres	818
BM	Herbarium sheet	128681	67393		BM001034781	Barboza, G.E.		3528		Knapp, S. & Särkinen, T.			16	2	2012		Solanaceae	Solanum	aloysiifolium	Dunal	Argentina	Jujuy	Ledesma	Parque Nacional Calilegua	a 4 km de la entrada al parque ingresando al sendero Las Juntas	el selva pedemontana	23.4409	S	64.51029	W	DMS		GPS	23°44'09' S, 64°51'03' W Alt: 818m	-23.735833	-64.850806	818			metres	818
CORD	Herbarium sheet	75735	67397	390523	CORD00013884	Barboza, G.E.		3532		Knapp, S. & Särkinen, T.			16	2	2012		Solanaceae	Solanum	aloysiifolium	Dunal	Argentina	Jujuy	Ledesma	Parque Nacional Calilegua	a 14 km de la entrada al parque, pasando la Mesada de las Colmenas	en selva montana	23.41548	S	64.52264	W	DMS		GPS	23°41'55' S, 64°52'26' W Alt: 1280m	-23.698556	-64.874	1280			metres	1280
BM	Herbarium sheet	128716	67397		BM001034813	Barboza, G.E.		3532		Knapp, S. & Särkinen, T.			16	2	2012		Solanaceae	Solanum	aloysiifolium	Dunal	Argentina	Jujuy	Ledesma	Parque Nacional Calilegua	a 14 km de la entrada al parque, pasando la Mesada de las Colmenas	en selva montana	23.41548	S	64.52264	W	DMS		GPS	23°41'55' S, 64°52'26' W Alt: 1280m	-23.698556	-64.874	1280			metres	1280
CORD	Herbarium sheet	75742	67404	390530	CORD00013893	Barboza, G.E.		3539		Knapp, S. & Särkinen, T.			16	2	2012		Solanaceae	Solanum	aloysiifolium	Dunal	Argentina	Jujuy	Ledesma		desde Abra de las Cañas rumbo al Río Jordán	al costado del camino de selva montana	23.402335	S	64.54338	W	DMS		GPS	23°40'23' S, 64°54'34' W Alt: 1570m	-23.673153	-64.909389	1570			metres	1570
BM	Herbarium sheet	128670	67404		BM001034792	Barboza, G.E.		3539		Knapp, S. & Särkinen, T.			16	2	2012		Solanaceae	Solanum	aloysiifolium	Dunal	Argentina	Jujuy	Ledesma		desde Abra de las Cañas rumbo al Río Jordán	al costado del camino de selva montana	23.402335	S	64.54338	W	DMS		GPS	23°40'23' S, 64°54'34' W Alt: 1570m	-23.673153	-64.909389	1570			metres	1570
CORD	Herbarium sheet	75767	67429	390611	CORD00013920	Barboza, G.E.		3566		Knapp, S. & Särkinen, T.			18	2	2012		Solanaceae	Solanum	aloysiifolium	Dunal	Argentina	Jujuy	Dr. Manuel Belgrano		en proximidades del río que atraviesa la cuidad	al costado del camino, en zona de caserio cercana al río	24.10211	S	65.22163	W	DMS		GPS	24°10'21' S, 65°22'16' W Alt: 1380m	-24.172528	-65.371194	1380			metres	1380
W	Herbarium sheet	155543	67429	2013-0010612		Barboza, G.E.		3566		Knapp, S. & Särkinen, T.			18	2	2012		Solanaceae	Solanum	aloysiifolium	Dunal	Argentina	Jujuy	Dr. Manuel Belgrano		en proximidades del río que atraviesa la cuidad	al costado del camino, en zona de caserio cercana al río	24.10211	S	65.22163	W	DMS		GPS	24°10'21' S, 65°22'16' W Alt: 1380m	-24.172528	-65.371194	1380			metres	1380
CORD	Herbarium sheet	164871	126976	389705	CORD00013705	Barboza, G.E.		3596					25	2	2012		Solanaceae	Solanum	aloysiifolium	Dunal	Argentina	Jujuy	Tumbaya		El Volcán, a 500 m de la calera rumbo a Tilcara, ingresando unos 100 m en propiedad privada	Abundante al costado del camino	23.543	S	65.2739	W	DMS	4	SPEC	23°55' S, 65°28' W Alt: 2110m	-23.908333	-65.460833	2110			metres	2110
CORD	Herbarium sheet	164913	127018	563239		Barboza, G.E.		4626		Cantero, J.J. & Chiarini, F.			23	2	2016		Solanaceae	Solanum	aloysiifolium	Dunal	Argentina	Catamarca	Ambato		Camino desde El Rodeo rumbo a Primer Campo, Las Galerías		28.1113	S	65.5739	W	DMS	7	GPS	28°11'13' S, 65°57'39' W Alt: 2913m	-28.186944	-65.960833	2913			metres	2913
CORD	Herbarium sheet	218857	165738			Barboza, G.E.		5051					13	1	2020		Solanaceae	Solanum	aloysiifolium	Dunal	Argentina	Salta	Rosario de Lerma		Barrio El Tránsito		24.5816	S	65.353	W	DMS		SPEC	24°58'16' S, 65°35'30' W Alt: 1420m	-24.971111	-65.591667	1420			metres	1420
SI	Herbarium sheet	164993	127083	435330	54399	Bartlett, H.H.		20314					31	5	1943		Solanaceae	Solanum	aloysiifolium	Dunal	Argentina	Jujuy	San Pedro		La Esperanza.		24.175	S	64.5024	W	DMS	4	GAZ	24°18' S, 64°50' W	-24.297222	-64.84
SI	Herbarium sheet	164990	127080	435331	54401	Biloni, J.S.		6602					0	3	1954		Solanaceae	Solanum	aloysiifolium	Dunal	Argentina	Jujuy	Humahuaca		Humahuaca.		23.421	S	65.237	W	DMS	4	GAZ	23°42' S, 65°24' W	-23.702778	-65.402778
F	Herbarium sheet	81739	70832	2019145		Bohs, L.		2101					5	3	1983		Solanaceae	Solanum	aloysiifolium	Dunal	Argentina	Salta	Capital	Salta	hill San Bernardo just outside city of Salta	Sunny roadside. Abundant.	24.791456	S	65.393947	W	DD		GAZ	24°47'29' S, 65°23'38' W	-24.791456	-65.393947
BAB	Herbarium sheet	176289	135415	92972	BAB00006462	Bortagaray, J.		99					8	6	1933		Solanaceae	Solanum	aloysiifolium	Dunal	Argentina	Salta	Orán	Tabacal			23.256127	S	64.24295	W	DD		GAZ	23°15'22' S, 64°14'35' W	-23.256127	-64.24295
SI	Herbarium sheet	164793	126911	435502	54516	Burkart, A.		26602					17	10	1966		Solanaceae	Solanum	aloysiifolium	Dunal	Argentina	Catamarca	Paclín		Sierra entre Cuesta del Totoral y La Viña. Agua del Mato km. 1381.		28.088098	S	65.615613	W	DD	4	GAZ	28°05' S, 65°37' W	-28.088098	-65.615613
SI	Herbarium sheet	164794	126911		54517	Burkart, A.		26602					17	10	1966		Solanaceae	Solanum	aloysiifolium	Dunal	Argentina	Catamarca	Paclín		Sierra entre Cuesta del Totoral y La Viña. Agua del Mato km. 1381.		28.088098	S	65.615613	W	DD	4	GAZ	28°05' S, 65°37' W	-28.088098	-65.615613
SI	Herbarium sheet	165025	127115	435459	54477	Burkart, A.		s.n.		Troncoso, N.S.			17	2	1940		Solanaceae	Solanum	aloysiifolium	Dunal	Argentina	Jujuy	Dr. Manuel Belgrano		Termas de Reyes.	Cerros.	29.1	S	65.29	W	DD	4	GAZ	29°06' S, 65°17' W	-29.1	-65.29
BAB	Herbarium sheet	176672	135767	56255	BAB00006738	Cabrera, A.L.		3132					15	6	1933		Solanaceae	Solanum	aloysiifolium	Dunal	Argentina	Salta	Rosario de la Frontera		Balboa	Terrenos desmontados; junto al camino	25.865476	S	64.822179	W	DD		GAZ	25°51'56' S, 64°49'20' W	-25.865476	-64.822179
F	Herbarium sheet	81741	70834	905558		Cabrera, A.L.		4099					8	7	1937		Solanaceae	Solanum	aloysiifolium	Dunal	Argentina	Jujuy	Santa Bárbara	Viñalito	Loc. Viñalito, Yuto.	Bosques	23.64886	S	64.461161	W	DD		GAZ	23°38'56' S, 64°27'40' W	-23.64886	-64.461161
CORD	Herbarium sheet	164684	70834	236967	54390	Cabrera, A.L.		4099					8	7	1937		Solanaceae	Solanum	aloysiifolium	Dunal	Argentina	Jujuy	Santa Bárbara	Viñalito	Loc. Viñalito, Yuto.	Bosques	23.64886	S	64.461161	W	DD		GAZ	23°38'56' S, 64°27'40' W	-23.64886	-64.461161
US	Herbarium sheet	130404	98822	2920080		Cabrera, A.L.		13903		Chicchi, A. & Hernandez, P.			28	2	1961		Solanaceae	Solanum	aloysiifolium	Dunal	Argentina	Jujuy	Dr. Manuel Belgrano	León			24.210768	S	65.269253	W	DD	4	GAZ	24°13' S, 65°16' W	-24.210768	-65.269253
BAB	Herbarium sheet	176631	98822	93192	BAB00006736	Cabrera, A.L.		13903		Chicchi, A. & Hernandez, P.			28	2	1961		Solanaceae	Solanum	aloysiifolium	Dunal	Argentina	Jujuy	Dr. Manuel Belgrano	León			24.210768	S	65.269253	W	DD	4	GAZ	24°13' S, 65°16' W	-24.210768	-65.269253
BAB	Herbarium sheet	214446	162206			Cabrera, A.L.		14262		Ancibor, E.; Chicchi, A.; Antoni, E. d'; Ferrario, M. & Pinola, E.			8	5	1962		Solanaceae	Solanum	aloysiifolium	Dunal	Argentina	Jujuy	Dr. Manuel Belgrano		alrededores de Jujuy		24.189535	S	65.290495	W	DD	ca.	GAZ	24°11'22' S, 65°17'26' W	-24.189535	-65.290495
BAB	Herbarium sheet	214449	162209			Cabrera, A.L.		14572		Ancibor, E.; Chicchi, A.; Antoni, E. d'; Ferrario, M. & Pinola, E.			16	5	1962		Solanaceae	Solanum	aloysiifolium	Dunal	Argentina	Jujuy	Santa Bárbara		camino a el Piquete		24.184933	S	64.670282	W	DD	4	GAZ	24°11' S, 64°40' W	-24.184933	-64.670282
BAB	Herbarium sheet	214450	162210			Cabrera, A.L.		14614		Ancibor, E.; Chicchi, A.; Antoni, E. d'; Ferrario, M. & Pinola, E.			18	5	1962		Solanaceae	Solanum	aloysiifolium	Dunal	Argentina	Jujuy	San Pedro		entre San Pedro y Palo Blanco		24.240048	S	64.876484	W	DD	4	GAZ	24°14' S, 64°53' W	-24.240048	-64.876484
US	Herbarium sheet	130406	98824	2920193		Cabrera, A.L.		15736					20	7	1963		Solanaceae	Solanum	aloysiifolium	Dunal	Argentina	Jujuy	Santa Bárbara	El Palmar			24.141	S	64.2455	W	DMS	4	GAZ	24°14' S, 64°25' W	-24.236111	-64.415278
SI	Herbarium sheet	164685	98824	236968	54510	Cabrera, A.L.		15736					20	7	1963		Solanaceae	Solanum	aloysiifolium	Dunal	Argentina	Jujuy	Santa Bárbara	El Palmar			24.141	S	64.2455	W	DMS	4	GAZ	24°14' S, 64°25' W	-24.236111	-64.415278
SI	Herbarium sheet	164686	98824		54511	Cabrera, A.L.		15736					20	7	1963		Solanaceae	Solanum	aloysiifolium	Dunal	Argentina	Jujuy	Santa Bárbara	El Palmar			24.141	S	64.2455	W	DMS	4	GAZ	24°14' S, 64°25' W	-24.236111	-64.415278
SI	Herbarium sheet	165053	127138	158880	51746	Cabrera, A.L.		15797					0	0	0		Solanaceae	Solanum	aloysiifolium	Dunal	Argentina	Jujuy	Santa Bárbara		Punta del Agua.		24.141	S	64.2455	W	DMS	4	GAZ	24°14' S, 64°25' W	-24.236111	-64.415278
LP	Herbarium sheet	165054	127138			Cabrera, A.L.		15797					0	0	0		Solanaceae	Solanum	aloysiifolium	Dunal	Argentina	Jujuy	Santa Bárbara		Punta del Agua.		24.141	S	64.2455	W	DMS	4	GAZ	24°14' S, 64°25' W	-24.236111	-64.415278
SI	Herbarium sheet	165010	127100	236977	54391	Cabrera, A.L.		16381		et al.			29	10	1964		Solanaceae	Solanum	aloysiifolium	Dunal	Argentina	Jujuy	Dr. Manuel Belgrano		La Almona.	Bosques.	24.647	S	65.2449	W	DD	4	SPEC	24°39' S, 65°15' W	-24.647	-65.2449
SI	Herbarium sheet	165003	127093	236975	54402	Cabrera, A.L.		16814		Solbrig, O.T.; Torres, M.A. & Vuilleumier, B.B.			4	3	1965		Solanaceae	Solanum	aloysiifolium	Dunal	Argentina	Jujuy	Tumbaya		Volcán, Chilcayo.		23.563	S	65.293	W	DMS	7	GAZ	23°56'30' S, 65°29'30' W	-23.941667	-65.491667
SI	Herbarium sheet	164982	127072	236976	54493	Cabrera, A.L.		18274		et al.			8	3	1967		Solanaceae	Solanum	aloysiifolium	Dunal	Argentina	Jujuy	Tumbaya		Volcán, Chilcayo.		23.563	S	65.293	W	DMS	7	GAZ	23°56'30' S, 65°29'30' W	-23.941667	-65.491667
SI	Herbarium sheet	164797	126913	236982	54489	Cabrera, A.L.		18894		Deferrari, A.M.; Frangi, J.L.; Marrone, M.T. & Petriella, B.			1	1	1968		Solanaceae	Solanum	aloysiifolium	Dunal	Argentina	Jujuy	Dr. Manuel Belgrano		Quebrada de Guerrero.		24.13	S	65.24	W	DMS	7	GAZ	24°13'00' S, 65°24'00' W	-24.216667	-65.4
SI	Herbarium sheet	164798	126913		54490	Cabrera, A.L.		18894		Deferrari, A.M.; Frangi, J.L.; Marrone, M.T. & Petriella, B.			1	1	1968		Solanaceae	Solanum	aloysiifolium	Dunal	Argentina	Jujuy	Dr. Manuel Belgrano		Quebrada de Guerrero.		24.13	S	65.24	W	DMS	7	GAZ	24°13'00' S, 65°24'00' W	-24.216667	-65.4
SI	Herbarium sheet	164999	127089	236978	54387	Cabrera, A.L.		20096		Kiesling, R.			2	12	1969		Solanaceae	Solanum	aloysiifolium	Dunal	Argentina	Jujuy	Dr. Manuel Belgrano		Quebrada de Chijra.		24.8	S	65.17	W	DD	7	GAZ	24°48'00' S, 65°10'12' W	-24.8	-65.17
MO	Herbarium sheet	103396	85123	5903666	MO-1353638	Cabrera, A.L.		20793					28	8	1970		Solanaceae	Solanum	aloysiifolium	Dunal	Argentina	Jujuy	Ledesma		Camino a Valle Grande, Abra de Cañas.		23.291356	S	64.555562	W	DMS		GAZ	23°29'14' S, 64°55'56' W Alt: 1700m	-23.4871	-64.932117	1700			metres	1700
SI	Herbarium sheet	164687	85123	226826		Cabrera, A.L.		20793					28	8	1970		Solanaceae	Solanum	aloysiifolium	Dunal	Argentina	Jujuy	Ledesma		Camino a Valle Grande, Abra de Cañas.		23.291356	S	64.555562	W	DMS		GAZ	23°29'14' S, 64°55'56' W Alt: 1700m	-23.4871	-64.932117	1700			metres	1700
CORD	Herbarium sheet	164688	85123		CORD00056634	Cabrera, A.L.		20793					28	8	1970		Solanaceae	Solanum	aloysiifolium	Dunal	Argentina	Jujuy	Ledesma		Camino a Valle Grande, Abra de Cañas.		23.291356	S	64.555562	W	DMS		GAZ	23°29'14' S, 64°55'56' W Alt: 1700m	-23.4871	-64.932117	1700			metres	1700
SI	Herbarium sheet	165004	127094	226827		Cabrera, A.L.		20803					0	0	0		Solanaceae	Solanum	aloysiifolium	Dunal	Argentina	Jujuy	Palpalá		camino a San Pedro, río Zapla		24.16	S	65.715	W	DD	7	GAZ	24°09'36' S, 65°42'54' W	-24.16	-65.715
SI	Herbarium sheet	164985	127075	236969	54388	Cabrera, A.L.		20813					30	8	1970		Solanaceae	Solanum	aloysiifolium	Dunal	Argentina	Jujuy	Ledesma		Ledesma.		23.5526	S	65.4751	W	DMS	4	GAZ	23°55' S, 65°48' W	-23.923889	-65.7975
SI	Herbarium sheet	165002	127092	236979	54492	Cabrera, A.L.		21608		Frangi, J.L.; Frangi, ?; Gayoso, A.M.; Kiesling, R. & Zardini, E.M.			25	2	1971		Solanaceae	Solanum	aloysiifolium	Dunal	Argentina	Jujuy	Dr. Manuel Belgrano		Sierra de Zapla, Mina 9 de Octubre.		24.14	S	65.4	W	DMS	7	GAZ	24°14'00' S, 65°40'00' W	-24.233333	-65.666667
SI	Herbarium sheet	165011	127101	435518	54531	Cabrera, A.L.		22640		Fabris, H.A.			13	5	1972		Solanaceae	Solanum	aloysiifolium	Dunal	Argentina	Jujuy	Ledesma		Camino a Valle Grande, Abra de Cañas.		23.5526	S	65.4751	W	DMS	4	SPEC	23°55' S, 65°48' W	-23.923889	-65.7975
SI	Herbarium sheet	164989	127079	236974	54393	Cabrera, A.L.		23384		Deginani, N.B.; Kiesling, R.; Zardini, E.M. & Zuloaga, F.O.			18	3	1973		Solanaceae	Solanum	aloysiifolium	Dunal	Argentina	Jujuy	San Pedro		Al E de San Lucas.		24.270451	S	64.847281	W	DD	4	GAZ	24°16' S, 64°51' W	-24.270451	-64.847281
SI	Herbarium sheet	165055	127139	236980	54395	Cabrera, A.L.		23663		Deginani, N.B.; Kiesling, R.; Zardini, E.M. & Zuloaga, F.O.			28	3	1973		Solanaceae	Solanum	aloysiifolium	Dunal	Argentina	Jujuy	Dr. Manuel Belgrano		Sierra de Zapla, Mina 9 de Octubre.		24.14	S	65.4	W	DMS	7	GAZ	24°14'00' S, 65°40'00' W	-24.233333	-65.666667
LP	Herbarium sheet	165056	127139			Cabrera, A.L.		23663		Deginani, N.B.; Kiesling, R.; Zardini, E.M. & Zuloaga, F.O.			28	3	1973		Solanaceae	Solanum	aloysiifolium	Dunal	Argentina	Jujuy	Dr. Manuel Belgrano		Sierra de Zapla, Mina 9 de Octubre.		24.14	S	65.4	W	DMS	7	GAZ	24°14'00' S, 65°40'00' W	-24.233333	-65.666667
SI	Herbarium sheet	164979	127069	236970	54389	Cabrera, A.L.		23868		Zardini, E.M.			21	6	1979		Solanaceae	Solanum	aloysiifolium	Dunal	Argentina	Jujuy	Ledesma		Caimancito.		23.442	S	64.3545	W	DMS	6	GAZ	c. 23°44'20' S, 64°35'45' W	-23.738889	-64.595833
SI	Herbarium sheet	165005	127095	231278		Cabrera, A.L.		24129		et al.			0	0	0		Solanaceae	Solanum	aloysiifolium	Dunal	Argentina	Jujuy	Dr. Manuel Belgrano		camino a La Almona		24.15	S	65.22	W	DMS	ca.	GAZ	24°15' S, 65°22' W	-24.25	-65.366667
SI	Herbarium sheet	165006	127096	236981	54507	Cabrera, A.L.		24912		Kiesling, R.			13	4	1974		Solanaceae	Solanum	aloysiifolium	Dunal	Argentina	Jujuy	Dr. Manuel Belgrano		Camino a la mina. Sierra de Zapla, Mina 9 de Octubre.		24.14	S	65.4	W	DMS	ca.	GAZ	24°14' S, 65°40' W	-24.233333	-65.666667
SI	Herbarium sheet	164988	127078	236973	54392	Cabrera, A.L.		25460		Deginani, N.B.; Giaioti, A.; Kiesling, R.; Zardini, E.M. & Zuloaga, F.O.			28	10	1974		Solanaceae	Solanum	aloysiifolium	Dunal	Argentina	Jujuy	San Pedro		La Mendieta.		24.314514	S	64.967205	W	DD	ca.	GAZ	24°18'52' S, 64°58'02' W	-24.314514	-64.967205
LP	Herbarium sheet	164968	127060	226825		Cabrera, A.L.		25576		et al.			29	10	1974		Solanaceae	Solanum	aloysiifolium	Dunal	Argentina	Jujuy	Santa Bárbara		Abra de los Morteros		24.181	S	64.3	W	DMS	ca.	GAZ	24°18'10' S, 64°30'00' W	-24.302778	-64.5
SI	Herbarium sheet	165013	127103	435489	54501	Cabrera, A.L.		25730		Deginani, N.B.; Giaioti, A.; Kiesling, R.; Zardini, E.M. & Zuloaga, F.O.			7	11	1974		Solanaceae	Solanum	aloysiifolium	Dunal	Argentina	Jujuy	Dr. Manuel Belgrano		Baldío.		24.647	S	65.2449	W	DD	4	SPEC	24°39' S, 65°15' W	-24.647	-65.2449
SI	Herbarium sheet	164981	127071	236962	54397	Cabrera, A.L.		26412		Deginani, N.B.; Giangualani, R.A.; Kiesling, R. & Zuloaga, F.O.			26	4	1975		Solanaceae	Solanum	aloysiifolium	Dunal	Argentina	Jujuy	Ledesma		Yuto, El Bananal.		23.35	S	64.303	W	DMS	ca.	GAZ	23°35'00' S, 64°30'30' W	-23.583333	-64.508333
SI	Herbarium sheet	164795	126912	236972	54400	Cabrera, A.L.		26483		Deginani, N.B.; Giangualani, R.A.; Kiesling, R. & Zuloaga, F.O.			27	4	1975		Solanaceae	Solanum	aloysiifolium	Dunal	Argentina	Jujuy	San Pedro		Aguas Calientes.		24.175	S	64.5024	W	DMS	4	GAZ	24°18' S, 64°50' W	-24.297222	-64.84
SI	Herbarium sheet	164796	126912		54508	Cabrera, A.L.		26483		Deginani, N.B.; Giangualani, R.A.; Kiesling, R. & Zuloaga, F.O.			27	4	1975		Solanaceae	Solanum	aloysiifolium	Dunal	Argentina	Jujuy	San Pedro		Aguas Calientes.		24.175	S	64.5024	W	DMS	4	GAZ	24°18' S, 64°50' W	-24.297222	-64.84
SI	Herbarium sheet	165018	127108	435458	54476	Cabrera, A.L.		27585		Arroyo, S.C.; Bacigalupo, N.M.; Nicora, E.G. & Ulibarri, E.A.			25	1	1976		Solanaceae	Solanum	aloysiifolium	Dunal	Argentina	Jujuy	Dr. Manuel Belgrano		La Almona.		24.647	S	65.2449	W	DD	4	SPEC	24°39' S, 65°15' W	-24.647	-65.2449
SI	Herbarium sheet	164980	127070	231289	54398	Cabrera, A.L.		27827		Bacigalupo, N.M.; Kiesling, R. & Múlgura, M.E.			13	9	1976		Solanaceae	Solanum	aloysiifolium	Dunal	Argentina	Jujuy	Ledesma		Camino a Valle Grande, Abra de Cañas.		23.4052	S	64.545	W	DMS	7	GAZ	23°40'52' S, 64°54'50' W	-23.681111	-64.913889
MO	Herbarium sheet	103398	85125	4043740	MO-2127013	Cabrera, A.L.		27906		Bacigalupo, N.M.; Kiesling, R. & Múlgura, M.E.			17	9	1976		Solanaceae	Solanum	aloysiifolium	Dunal	Argentina	Jujuy	Ledesma		Calilegua.		23.7833	S	64.7833	W	DD	ca.	GAZ	23°47'00' S, 64°47'00' W	-23.7833	-64.7833
SI	Herbarium sheet	164689	85125	231287	54505	Cabrera, A.L.		27906		Bacigalupo, N.M.; Kiesling, R. & Múlgura, M.E.			17	9	1976		Solanaceae	Solanum	aloysiifolium	Dunal	Argentina	Jujuy	Ledesma		Calilegua.		23.7833	S	64.7833	W	DD	ca.	GAZ	23°47'00' S, 64°47'00' W	-23.7833	-64.7833
SI	Herbarium sheet	164998	127088	231277		Cabrera, A.L.		27912		Bacigalupo, N.M.; Kiesling, R. & Múlgura, M.E.			17	9	1976		Solanaceae	Solanum	aloysiifolium	Dunal	Argentina	Jujuy	Ledesma		Calilegua		23.7833	S	64.7833	W	DD	ca.	GAZ	23°47'00' S, 64°47'00' W	-23.7833	-64.7833
SI	Herbarium sheet	164974	127064	226824		Cabrera, A.L.		27970		Bacigalupo, N.M.; Kiesling, R. & Múlgura, M.E.			18	9	1976		Solanaceae	Solanum	aloysiifolium	Dunal	Argentina	Jujuy	Santa Bárbara		camino de Santa Clara a El Fuerte, Abra de los Morteros		24.184	S	64.354	W	DMS	5	GAZ	24°19' S, 64°36' W	-24.311111	-64.594444
SI	Herbarium sheet	164978	127068	231283	54506	Cabrera, A.L.		27988		Bacigalupo, N.M.; Kiesling, R. & Múlgura, M.E.			19	9	1976		Solanaceae	Solanum	aloysiifolium	Dunal	Argentina	Jujuy	Santa Bárbara		Entre Santa Clara y Abra de los Morteros.		24.184	S	64.354	W	DMS	6	GAZ	c. 24°18'40' S, 64°35'40' W	-24.311111	-64.594444
SI	Herbarium sheet	164973	127063	231274		Cabrera, A.L.		28016		Bacigalupo, N.M.; Kiesling, R. & Múlgura, M.E.			20	9	1976		Solanaceae	Solanum	aloysiifolium	Dunal	Argentina	Jujuy	Ledesma		camino de Ruta 34 a Higueritas		23.56	S	64.25	W	DMS	5	GAZ	23°56' S, 64°25' W	-23.933333	-64.416667
SI	Herbarium sheet	164977	127067	239168	54502	Cabrera, A.L.		29896		Botta, S.M.; Ezcurra, C.; Ragonese, A.M. & Vázquez Avila, M.D.			14	11	1978		Solanaceae	Solanum	aloysiifolium	Dunal	Argentina	Salta	Orán		Camino a Aguas Blancas, 2 km. de Orán		23.813	S	64.1914	W	DD	6	GAZ	c. 23°48'47' S, 64°11'29' W	-23.813	-64.1914
K	Herbarium sheet	67092	60653		K001043111	Cabrera, A.L.		30191		Botta, S.; Ezcurra, C.; Rotman, A.D.; Sáenz, A.A.; Troncoso, N.S. & Zuloaga, F.O			19	3	1979		Solanaceae	Solanum	aloysiifolium	Dunal	Argentina	Jujuy	Dr. Manuel Belgrano		Alto La Viña		24.177899	S	65.26735	W	DD		GAZ	24°10'40' S, 65°16'02' W	-24.177899	-65.26735
SI	Herbarium sheet	164690	60653	231292	54509	Cabrera, A.L.		30191		Botta, S.; Ezcurra, C.; Rotman, A.D.; Sáenz, A.A.; Troncoso, N.S. & Zuloaga, F.O			19	3	1979		Solanaceae	Solanum	aloysiifolium	Dunal	Argentina	Jujuy	Dr. Manuel Belgrano		Alto La Viña		24.177899	S	65.26735	W	DD		GAZ	24°10'40' S, 65°16'02' W	-24.177899	-65.26735
SI	Herbarium sheet	164997	127087	247471		Cabrera, A.L.		32095		Botta, S.M.; Cialdella, A.M. & Rotman, A.D.			18	11	1980		Solanaceae	Solanum	aloysiifolium	Dunal	Argentina	Jujuy	Ledesma		Parque Nacional Calilegua		23.57	S	64.56	W	DMS	ca.	GAZ	23°57' S, 64°56' W	-23.95	-64.933333
SI	Herbarium sheet	165001	127091	246245		Cabrera, A.L.		33861		Botta, S.M. & Tur, N.M.			10	6	1983		Solanaceae	Solanum	aloysiifolium	Dunal	Argentina	Jujuy	San Pedro		Cuesta de las Lajitas		24.212	S	65.04	W	DMS	ca.	GAZ	24°21'20' S, 65°04'00' W	-24.355556	-65.066667
SI	Herbarium sheet	164975	127065	246506	54380	Cabrera, A.L.		33913		Botta, S.M. & Tur, N.M.			14	6	1983		Solanaceae	Solanum	aloysiifolium	Dunal	Argentina	Jujuy	Ledesma		Ruta 34: entre Caimancito y Yuto.		23.4029	S	64.3351	W	DMS	5	GAZ	23°40' S, 64°34' W	-23.674722	-64.564167
SI	Herbarium sheet	164976	127066	246508	54381	Cabrera, A.L.		33915		Botta, S.M. & Tur, N.M.			14	6	1983		Solanaceae	Solanum	aloysiifolium	Dunal	Argentina	Jujuy	Ledesma		Ruta 34: entre Caimancito y Yuto.		23.4029	S	64.3351	W	DMS	5	GAZ	23°40' S, 64°34' W	-23.674722	-64.564167
MO	Herbarium sheet	103397	85124	5896186	MO-1336827	Cabrera, A.L.		34082		Bota, S. & Tur, N.			0	0	1983		Solanaceae	Solanum	aloysiifolium	Dunal	Argentina	Catamarca	Paclín		entre La Viña y La Merced.		28.10052	S	65.612935	W	DD	ca.	GAZ	28°06'02' S, 65°36'47' W	-28.10052	-65.612935
SI	Herbarium sheet	164691	85124	246712		Cabrera, A.L.		34082		Bota, S. & Tur, N.			0	0	1983		Solanaceae	Solanum	aloysiifolium	Dunal	Argentina	Catamarca	Paclín		entre La Viña y La Merced.		28.10052	S	65.612935	W	DD	ca.	GAZ	28°06'02' S, 65°36'47' W	-28.10052	-65.612935
CORD	Herbarium sheet	214669	162364		CORD00055329	Cabrera, V.		4					6	3	2007		Solanaceae	Solanum	aloysiifolium	Dunal	Argentina	Córdoba	Colón	Río Ceballos	Barrio Buena Vista		31.157598	S	64.326711	W	DD		GAZ	31°09'27' S, 64°19'36' W	-31.157598	-64.326711
BAB	Herbarium sheet	176678	135773	7755	BAB00006742	Calcagnini, C.		100					10	6	1902		Solanaceae	Solanum	aloysiifolium	Dunal	Argentina	Chaco	Bermejo		Río Bermejo		26.823621	S	58.469379	W	DD	ca.	GAZ	26°49'25' S, 58°28'10' W	-26.823621	-58.469379
SI	Herbarium sheet	165021	127111	435496	54512	Castillón, L.		s.n.					10	8	1913		Solanaceae	Solanum	aloysiifolium	Dunal	Argentina	Tucumán	Monteros		Quebrada Las Dulces. Ing. Sta. Lucia.		27.064008	S	65.565155	W	DD		GAZ	27°03'50' S, 65°33'55' W Alt: 500m	-27.064008	-65.565155	500			metres	500
SI	Herbarium sheet	165036	127126	435530	54601	Castillón, L.		s.n.					0	0	0		Solanaceae	Solanum	aloysiifolium	Dunal	Argentina				[sin. loc.]		0		0						0	0
CORD	Herbarium sheet	164881	126986	567261	CORD00056613	Cerana, M.M.		135					6	12	1981		Solanaceae	Solanum	aloysiifolium	Dunal	Argentina	La Rioja	Capital		El Cantadero, 16 km al noroeste de Ruta nacional 38, entre Puerto Alegre y Bazán		29.183444	S	66.812265	W	DD	4	GAZ	29°11' S, 66°49' W	-29.183444	-66.812265
CORD	Herbarium sheet	164842	126947	389389	CORD00013698	Cerana, M.M.		328		Nores, M. & Yzurieta, D.			20	10	1982		Solanaceae	Solanum	aloysiifolium	Dunal	Argentina	Salta	Orán		Cauce del Río Bermejo, ± 20 km al norte del Puente Internacional		23.2155	S	64.132	W	DMS	4	GAZ	23°22' S, 64°13' W	-23.365278	-64.222222
CORD	Herbarium sheet	164843	126948	389379	CORD00013692	Cerana, M.M.		331		Nores, M. & Yzurieta, D.			20	10	1982		Solanaceae	Solanum	aloysiifolium	Dunal	Argentina	Salta	Orán		Cauce del Río Bermejo, ± 20 km al norte del Puente Internacional		23.2155	S	64.132	W	DMS	4	GAZ	23°22' S, 64°13' W	-23.365278	-64.222222
CORD	Herbarium sheet	164844	126949	389388	CORD00013697	Cerana, M.M.		332		Nores, M. & Yzurieta, D.			20	10	1982		Solanaceae	Solanum	aloysiifolium	Dunal	Argentina	Salta	Orán		Cauce del Río Bermejo, ± 20 km al norte del Puente Internacional		23.2155	S	64.132	W	DMS	4	GAZ	23°22' S, 64°13' W	-23.365278	-64.222222
CORD	Herbarium sheet	164895	127000	567262	CORD00056615	Cerana, M.M.		503					6	12	1984		Solanaceae	Solanum	aloysiifolium	Dunal	Argentina	La Rioja	Capital		El Cantadero, 16 km al noroeste de Ruta nacional 38, entre Puerto Alegre y Bazán		29.183444	S	66.812265	W	DD	4	GAZ	29°11' S, 66°49' W	-29.183444	-66.812265
CORD	Herbarium sheet	164883	126988	404005		Cerana, M.M.		532					8	10	1984		Solanaceae	Solanum	aloysiifolium	Dunal	Argentina	Jujuy	Valle Grande		Camino a Valle Grande, ± 5 km antes de San Fransisco		23.60609	S	64.956401	W	DD		GAZ	23°36'22' S, 64°57'23' W Alt: 1400m	-23.60609	-64.956401	1400			metres	1400
CORD	Herbarium sheet	164874	126979	389381	CORD00013693	Cerana, M.M.		533					0	0	0		Solanaceae	Solanum	aloysiifolium	Dunal	Argentina	Jujuy	Valle Grande		Camino a Valle Grande, ± 5 km antes de San Fransisco		23.60609	S	64.956401	W	DD		GAZ	23°36'22' S, 64°57'23' W Alt: 1400m	-23.60609	-64.956401	1400			metres	1400
CORD	Herbarium sheet	164888	126993	567264	CORD00056617	Cerana, M.M.		588		Nores, M.J.			11	3	1985		Solanaceae	Solanum	aloysiifolium	Dunal	Argentina	La Rioja	Capital		El Cantadero, 16 km al noroeste de Ruta nacional 38, entre Puerto Alegre y Bazán		29.183444	S	66.812265	W	DD	4	GAZ	29°11' S, 66°49' W	-29.183444	-66.812265
CORD	Herbarium sheet	164896	127001	567263	CORD00056616	Cerana, M.M.		731					6	12	1984		Solanaceae	Solanum	aloysiifolium	Dunal	Argentina	La Rioja	Capital		El Cantadero, 16 km al noroeste de Ruta nacional 38, entre Puerto Alegre y Bazán		29.183444	S	66.812265	W	DD	4	GAZ	29°11' S, 66°49' W	-29.183444	-66.812265
CORD	Herbarium sheet	164879	126984	567260	CORD00056614	Cerana, M.M.		757					28	3	1986		Solanaceae	Solanum	aloysiifolium	Dunal	Argentina	La Rioja	Capital		El Cantadero, 16 km al noroeste de Ruta nacional 38, entre Puerto Alegre y Bazán		29.183444	S	66.812265	W	DD	4	GAZ	29°11' S, 66°49' W	-29.183444	-66.812265
CORD	Herbarium sheet	164880	126985	567258	CORD00056611	Cerana, M.M.		758					28	3	1986		Solanaceae	Solanum	aloysiifolium	Dunal	Argentina	La Rioja	Capital		El Cantadero, 16 km al noroeste de Ruta nacional 38, entre Puerto Alegre y Bazán		29.183444	S	66.812265	W	DD	4	GAZ	29°11' S, 66°49' W	-29.183444	-66.812265
CORD	Herbarium sheet	164838	126943	199983	CORD00052208	Cerana, M.M.		1984					0	0	0		Solanaceae	Solanum	aloysiifolium	Dunal	Argentina	Córdoba	Santa María		1.4 km. al oeste del cruce Alta Gracia - Despeñaderos		31.3859	S	64.1528	W	DMS	4	GAZ	31°39' S, 64°15' W	-31.649722	-64.257778
CORD	Herbarium sheet	164934	127039			Cocucci, A.A.		252					12	2	1988		Solanaceae	Solanum	aloysiifolium	Dunal	Argentina	Tucumán	Tafí Viejo	Tafí Viejo	Entre Tucumán y San Javier, Km 15 y 20		26.724933	S	65.379991	W	DD	ca.	GAZ	26°43'30' S, 65°22'48' W	-26.724933	-65.379991
CORD	Herbarium sheet	164897	127002	567346	CORD00056636	Cocucci, A.A.		298					19	2	1988		Solanaceae	Solanum	aloysiifolium	Dunal	Argentina	Tucumán	Tafí del Valle		Entre Tafí del Valle y Amaichá, a 2km de El Infiernillo, bajando hacia la última localidad		26.7333	S	65.7333	W	DD		GAZ	26°44'00' S, 65°44'00' W	-26.7333	-65.7333
CORD	Herbarium sheet	164775	126903	566877	CORD00056564	Cocucci, A.E.		13					8	12	1955		Solanaceae	Solanum	aloysiifolium	Dunal	Argentina	Córdoba	Marcos Juárez		Cuesta de Gallinato, cerca de Arias, camino a Mojotoro		0		0						0	0
CORD	Herbarium sheet	164776	126903		CORD00056565	Cocucci, A.E.		13					8	12	1955		Solanaceae	Solanum	aloysiifolium	Dunal	Argentina	Córdoba	Marcos Juárez		Cuesta de Gallinato, cerca de Arias, camino a Mojotoro		0		0						0	0
CORD	Herbarium sheet	164773	126902	566618	CORD00056556	Cocucci, A.E.		90					10	12	1955		Solanaceae	Solanum	aloysiifolium	Dunal	Argentina	Salta	Orán		Alrededores de Tabacal		23.266068	S	64.249892	W	DD		GAZ	23°15'58' S, 64°15'00' W	-23.266068	-64.249892
CORD	Herbarium sheet	164774	126902		CORD00056623	Cocucci, A.E.		90					10	12	1955		Solanaceae	Solanum	aloysiifolium	Dunal	Argentina	Salta	Orán		Alrededores de Tabacal		23.266068	S	64.249892	W	DD		GAZ	23°15'58' S, 64°15'00' W	-23.266068	-64.249892
CORD	Herbarium sheet	164771	126901	566617	CORD00056554	Cocucci, A.E.		91					10	12	1955		Solanaceae	Solanum	aloysiifolium	Dunal	Argentina	Salta	Orán		Alrededores de Tabacal		23.266068	S	64.249892	W	DD		GAZ	23°15'58' S, 64°15'00' W	-23.266068	-64.249892
CORD	Herbarium sheet	164772	126901		CORD00056555	Cocucci, A.E.		91					10	12	1955		Solanaceae	Solanum	aloysiifolium	Dunal	Argentina	Salta	Orán		Alrededores de Tabacal		23.266068	S	64.249892	W	DD		GAZ	23°15'58' S, 64°15'00' W	-23.266068	-64.249892
MO	Herbarium sheet	103402	85129	2247573	MO-1338364	Conrad, J.		2580		Dietrich, W.			7	2	1974		Solanaceae	Solanum	aloysiifolium	Dunal	Argentina	Tucumán	Yerba Buena		Roadside 1-5 km south of Anta Muerta, on the road to Villa Nougués.		26.855402	S	65.367867	W	DD		GAZ	26°51'19' S, 65°22'04' W Alt: 1200 - 1250m	-26.855402	-65.367867	1200	1250		metres	1200 - 1250
MO	Herbarium sheet	103401	85128	2247571	MO-1338365	Conrad, J.		2637		Dietrich, W.			7	2	1974		Solanaceae	Solanum	aloysiifolium	Dunal	Argentina	Tucumán	Yerba Buena		Road to 5 km east of Villa Nougués.		26.856677	S	65.369089	W	DD	4	GAZ	26°51' S, 65°22' W Alt: 1000 - 1250m	-26.856677	-65.369089	1000	1250		metres	1000 - 1250
MCNS	Herbarium sheet	214390	162151			Correa, A.		172					7	10	1962		Solanaceae	Solanum	aloysiifolium	Dunal	Argentina	Tucumán	Lules	Quebrada de Lules			26.883547	S	65.416352	W	DD	4	GAZ	26°53' S, 65°25' W	-26.883547	-65.416352
BAB	Herbarium sheet	176705	135800	93194	BAB00006741	Correa, M.N.		7528					14	11	1980		Solanaceae	Solanum	aloysiifolium	Dunal	Argentina	Salta	Orán		Orilla río Santa María, camino a Santa María [original label as Orán]		22.189313	S	62.786936	W	DD		GAZ	22°11'22' S, 62°47'13' W	-22.189313	-62.786936
BAB	Herbarium sheet	176706	135801	93195	BAB00006746	Correa, M.N.		7716					19	9	1980		Solanaceae	Solanum	aloysiifolium	Dunal	Argentina	Salta	General San Martín		Tartagal, valle próx.Virgen de la Peña		22.310034	S	63.482019	W	DMS		GAZ	22°31'00' S, 63°48'20' W	-22.516761	-63.805608
CORD	Herbarium sheet	214716	162408		CORD00074268	Deanna, R.		186		et al.			5	11	2016		Solanaceae	Solanum	aloysiifolium	Dunal	Argentina	Córdoba	Calamuchita		Camino viejo Yacanto - Santa Mónica		32.0259	S	64.3817	W	DMS		SPEC	32°02'59' S, 64°38'17' W Alt: 725m	-32.049722	-64.638056	725			metres	725
MO	Herbarium sheet	103408	85135	5909404	MO-1353637	Dematteis, M.		728		Seijo, J.G.			17	9	1997		Solanaceae	Solanum	aloysiifolium	Dunal	Argentina	Tucumán	Famaillá		Ruta 301, 9 Km N de Famaillá		26.982009	S	65.370984	W	DD		GAZ	26°58'55' S, 65°22'16' W	-26.982009	-65.370984
CTES	Herbarium sheet	164693	85135	110498		Dematteis, M.		728		Seijo, J.G.			17	9	1997		Solanaceae	Solanum	aloysiifolium	Dunal	Argentina	Tucumán	Famaillá		Ruta 301, 9 Km N de Famaillá		26.982009	S	65.370984	W	DD		GAZ	26°58'55' S, 65°22'16' W	-26.982009	-65.370984
LPB	Herbarium sheet	164694	85135			Dematteis, M.		728		Seijo, J.G.			17	9	1997		Solanaceae	Solanum	aloysiifolium	Dunal	Argentina	Tucumán	Famaillá		Ruta 301, 9 Km N de Famaillá		26.982009	S	65.370984	W	DD		GAZ	26°58'55' S, 65°22'16' W	-26.982009	-65.370984
K	Herbarium sheet	67099	60660		K001043105	Dematteis, M.		2575					16	2	2007		Solanaceae	Solanum	aloysiifolium	Dunal	Argentina	Salta	Rosario de Lerma	Quebrada del Toro	Quebrada del Toro, 10 km S de Incamayo, camino a Campo Quijano		24.78997	S	65.705799	W	DD	4	GAZ	24°47' S, 65°42' W Alt: 2800m	-24.78997	-65.705799	2800			metres	2800
K	Herbarium sheet	67094	60655		K001043113	Dematteis, M.		2694		Schinini, A.			1	5	2007		Solanaceae	Solanum	aloysiifolium	Dunal	Argentina	Salta	Rosario de Lerma		Argentina, Salta, Lerma. 2.8 km NW de Campo Quijano, camino a San Antonio de Los Cobres		24.5341	S	65.4059	W	DMS		SPEC	24°53'41' S, 65°40'59' W Alt: 1627m	-24.894722	-65.683056	1627			metres	1627
SI	Herbarium sheet	164809	126919	435475	54486	Devoto, F.E.		36442					9	11	1912		Solanaceae	Solanum	aloysiifolium	Dunal	Argentina	Salta	Capital		San Lorenzo.	Común.	24.725206	S	65.487353	W	DD	4	GAZ	24°44' S, 65°29' W Alt: 1300m	-24.725206	-65.487353	1300			metres	1300
SI	Herbarium sheet	164810	126919		54487	Devoto, F.E.		36442					9	11	1912		Solanaceae	Solanum	aloysiifolium	Dunal	Argentina	Salta	Capital		San Lorenzo.	Común.	24.725206	S	65.487353	W	DD	4	GAZ	24°44' S, 65°29' W Alt: 1300m	-24.725206	-65.487353	1300			metres	1300
CORD	Herbarium sheet	70124	63401		CORD00013360	Di Fulvio, T.E.		782					18	2	1984		Solanaceae	Solanum	aloysiifolium	Dunal	Argentina	Tucumán	Tafí del Valle	Tafí - Amaicha	Entre Tafi del Valle y Amaicha		26.3623	S	65.521	W	DMS	4	GAZ	26°36' S, 65°52' W Alt: 2850m	-26.606389	-65.869444	2850			metres	2850
CORD	Herbarium sheet	70125	63401		CORD00013361	Di Fulvio, T.E.		782					18	2	1984		Solanaceae	Solanum	aloysiifolium	Dunal	Argentina	Tucumán	Tafí del Valle	Tafí - Amaicha	Entre Tafi del Valle y Amaicha		26.3623	S	65.521	W	DMS	4	GAZ	26°36' S, 65°52' W Alt: 2850m	-26.606389	-65.869444	2850			metres	2850
SI	Herbarium sheet	165033	127123	435509	54521	Diers, L.		176					23	2	1959		Solanaceae	Solanum	aloysiifolium	Dunal	Argentina	Tucumán	Trancas		Tapia.		26.593891	S	65.278651	W	DD	4	GAZ	26°36' S, 65°17' W	-26.593891	-65.278651
BAB	Herbarium sheet	176724	135819	68336	BAB00006626	Dimitri, M.J.		202		Piccinini, B.G.			22	11	1946		Solanaceae	Solanum	aloysiifolium	Dunal	Argentina	Catamarca	Ambato		El Rodeo		28.124683	S	65.523289	W	DMS		SPEC	28°12'47' S, 65°52'33' W Alt: 1300m	-28.213008	-65.875803	1300			metres	1300
BM	Herbarium sheet	30719	30810		BM000942370	Dinelli, L.		s.n.					0	0	1906		Solanaceae	Solanum	aloysiifolium	Dunal	Argentina	Tucumán			[sin. loc.]		0		0						0	0
SI	Herbarium sheet	165041	127131	283388		Donadío, S.		219		Zavala-Gallo, L.; Alvarez, N. & Illarraga, H.			14	1	2009		Solanaceae	Solanum	aloysiifolium	Dunal	Argentina	Catamarca	Ambato		El Rodeo, Ruta Provincial 4, entre Las Juntas y Piedras Blancas.		28.226	S	65.5538	W	DMS	7	GPS	28°23'00' S, 65°55'38' W Alt: 1911m	-28.383333	-65.927222	1911			metres	1911
K	Herbarium sheet	67083	60644		K001043107	Eyerdam, W.J.		22304		Beetle, A.A.			29	9	1938		Solanaceae	Solanum	aloysiifolium	Dunal	Argentina	Jujuy	Ledesma		11km north of Ledesma	In dense thicket	23.684231	S	64.899718	W	DD		GAZ	23°41'03' S, 64°53'59' W Alt: 1400m	-23.684231	-64.899718	1400			metres	1400
K	Herbarium sheet	67093	60654		K001043112	Eyerdam, W.J.		22389		Beetle, A.A.			3	10	1938		Solanaceae	Solanum	aloysiifolium	Dunal	Argentina	Jujuy	Dr. Manuel Belgrano		About 18 km east of Jujuy	along bank of irrigation ditch in woods, rich soil	24.127721	S	65.149404	W	DD	4	GAZ	24°08' S, 65°09' W Alt: 1250m	-24.127721	-65.149404	1250			metres	1250
BH	Herbarium sheet	79835	60654		40578	Eyerdam, W.J.		22389		Beetle, A.A.			3	10	1938		Solanaceae	Solanum	aloysiifolium	Dunal	Argentina	Jujuy	Dr. Manuel Belgrano		About 18 km east of Jujuy	along bank of irrigation ditch in woods, rich soil	24.127721	S	65.149404	W	DD	4	GAZ	24°08' S, 65°09' W Alt: 1250m	-24.127721	-65.149404	1250			metres	1250
BAB	Herbarium sheet	214447	162207			Fabris, H.A.		3058		Tell, ? & Chicchi, A.			13	11	1961		Solanaceae	Solanum	aloysiifolium	Dunal	Argentina	Jujuy	Ledesma	Abra de Cañas	30 al NO de Ledesma en el camino de Valle Grande		23.3	S	64.5	W	DMS		GAZ	23°30' S, 64°50' W	-23.5	-64.833333
BAB	Herbarium sheet	176368	135494	92910	BAB00006286	Fabris, H.A.		3088		Tell, ? & Chicchi, ?			13	11	1961		Solanaceae	Solanum	aloysiifolium	Dunal	Argentina	Jujuy	Ledesma		Abra de Cañas, 30 km al NO de Ledesma en el camino a Valle Grande		23.2913	S	64.571	W	DMS		GAZ	23°29'13' S, 64°57'10' W	-23.486944	-64.952778
BAB	Herbarium sheet	214448	162208			Fabris, H.A.		3570					20	12	1962		Solanaceae	Solanum	aloysiifolium	Dunal	Argentina	Jujuy	Valle Grande	Valle Grande			23.476354	S	64.948717	W	DD	ca.	ca.	23°28'35' S, 64°56'55' W Alt: 1400m	-23.476354	-64.948717	1400			metres	1400
SI	Herbarium sheet	165014	127104	435478	54491	Fabris, H.A.		5224		Schnack, B.J.C. & Crisci, J.			13	2	1964		Solanaceae	Solanum	aloysiifolium	Dunal	Argentina	Jujuy	Santa Bárbara		Cachipunco.		24.141	S	64.2455	W	DMS	4	SPEC	24°14' S, 64°25' W	-24.236111	-64.415278
SI	Herbarium sheet	164992	127082	435327	54396	Fabris, H.A.		7681		Zuloaga, F.O.			0	3	1970		Solanaceae	Solanum	aloysiifolium	Dunal	Argentina	Jujuy	Ledesma		Ledesma.		23.5526	S	65.4751	W	DMS	4	GAZ	23°55' S, 65°48' W	-23.923889	-65.7975
SI	Herbarium sheet	164987	127077	435317	54383	Fabris, H.A.		7847		Zuloaga, F.O.			0	3	1970		Solanaceae	Solanum	aloysiifolium	Dunal	Argentina	Jujuy	Dr. Manuel Belgrano		Yala, las escaleras.		24.647	S	65.2449	W	DD	4	GAZ	24°39' S, 65°15' W	-24.647	-65.2449
USM	Herbarium sheet	72920	65823	82638		Ferreyra, R.		4055					14	10	1948		Solanaceae	Solanum	aloysiifolium	Dunal	Argentina	Tucumán	Tafí Viejo	Tucumán-Salta, 25km N de Tucumán	Cadillal 25 km N de Tucumán; camino a Salta	bosque pluvifolio	26.3755	S	65.1232	W	DMS	4	GAZ	26°38' S, 65°13' W	-26.631944	-65.208889
US	Herbarium sheet	214658	65823	2048961	2835684	Ferreyra, R.		4055					14	10	1948		Solanaceae	Solanum	aloysiifolium	Dunal	Argentina	Tucumán	Tafí Viejo	Tucumán-Salta, 25km N de Tucumán	Cadillal 25 km N de Tucumán; camino a Salta	bosque pluvifolio	26.3755	S	65.1232	W	DMS	4	GAZ	26°38' S, 65°13' W	-26.631944	-65.208889
USM	Herbarium sheet	107355	88221			Ferreyra, R.		12858					17	12	1957		Solanaceae	Solanum	aloysiifolium	Dunal	Argentina	Jujuy	Tumbaya	Volcán	al N de Jujuy	monte bajo	23.915698	S	65.469142	W	DD		GAZ	23°54'57' S, 65°28'09' W Alt: 2100 - 2200m	-23.915698	-65.469142	2100	2200		metres	2100 - 2200
CORD	Herbarium sheet	214671	162366		CORD00055337	Figueroa, S.		3					29	4	2007		Solanaceae	Solanum	aloysiifolium	Dunal	Argentina	Córdoba	Capital	Córdoba	Barrio Cerro de las Rosas, Avda. Rafael Núñez		31.37246	S	64.236863	W	DD		GAZ	31°22'21' S, 64°14'13' W	-31.37246	-64.236863
CORD	Herbarium sheet	214670	162365		CORD00055338	Figueroa, S.		4					25	10	2007		Solanaceae	Solanum	aloysiifolium	Dunal	Argentina	Córdoba	Colón	Río Ceballos	Barrio Buena Vista		31.157598	S	64.326711	W	DD		GAZ	31°09'27' S, 64°19'36' W	-31.157598	-64.326711
BAB	Herbarium sheet	176369	135495	92932	BAB00006326	Flossdorf, A.		s.n.					31	8	1906		Solanaceae	Solanum	aloysiifolium	Dunal	Argentina	Salta	Rivadavia		Rivadavia		24.186118	S	62.884235	W	DD		GAZ	24°11'10' S, 62°53'03' W	-24.186118	-62.884235
BAB	Herbarium sheet	164818	126923	132335		Fortunato, R.H.		7749		Neumann, R.; Soto, S. & Micheli, R.			14	12	2002		Solanaceae	Solanum	aloysiifolium	Dunal	Argentina	Salta	Cachí		19 km al W de la RN 40 en direcc. a La Paya.		25.1	S	66.14	W	DMS	4	SPEC	25°10' S, 66°14' W Alt: 2430m	-25.166667	-66.233333	2430			metres	2430
S	Herbarium sheet	77814	68421	Apr-13		Fries, R.E.		996					1	1	1902		Solanaceae	Solanum	aloysiifolium	Dunal	Argentina	Jujuy	Yavi		[Yavi]	Loco umbroso.	22.1333	S	65.4666	W	DD	ca.	GAZ	22°08'00' S, 65°28'00' W Alt: 3000 - 4000m	-22.1333	-65.4666	3000	4000		metres	3000 - 4000
BAB	Herbarium sheet	176767	135862	35549	BAB00006743	Gautier, E.D.		16					0	0	1941		Solanaceae	Solanum	aloysiifolium	Dunal	Argentina	Salta	General San Martín		Tartagal		22.310034	S	63.482019	W	DMS		SPEC	22°31'00' S, 63°48'20' W Alt: 305m	-22.516761	-63.805608	305			metres	305
CORD	Herbarium sheet	69900	63201		CORD00012908	Gil, R.R.		503					1	3	1998		Solanaceae	Solanum	aloysiifolium	Dunal	Argentina	Catamarca	Ambato	Las Juntas - Potrerillos	Camino entre Las Juntas y Potrerillos		27.94074	S	65.950432	W	DD	ca.	GAZ	27°56'27' S, 65°57'02' W Alt: 2200m	-27.94074	-65.950432	2200			metres	2200
SI	Herbarium sheet	165051	127137	482259	106037	Grau, A.		4		Zanotti, C.A.			28	10	2013		Solanaceae	Solanum	aloysiifolium	Dunal	Argentina	Jujuy	Valle Grande		Cerca del Monolito		23.288	S	65.036	W	DMS	4	SPEC	23°29' S, 65°04' W Alt: 1400m	-23.488889	-65.066667	1400			metres	1400
LIL	Herbarium sheet	165052	127137			Grau, A.		4		Zanotti, C.A.			28	10	2013		Solanaceae	Solanum	aloysiifolium	Dunal	Argentina	Jujuy	Valle Grande		Cerca del Monolito		23.288	S	65.036	W	DMS	4	SPEC	23°29' S, 65°04' W Alt: 1400m	-23.488889	-65.066667	1400			metres	1400
CORD	Herbarium sheet	164936	127041			Guerreiro, E.		16					5	12	1979		Solanaceae	Solanum	aloysiifolium	Dunal	Argentina	San Luis	Juan Martín de Pueyrredón		Quebrada de los Cóndores		33.24114	S	66.243187	W	DD		GAZ	33°14'28' S, 66°14'35' W	-33.24114	-66.243187
LIL	Herbarium sheet	164963	127057	296700		Gutiérrez de Sanguinetti, M.M.		378					19	6	1989		Solanaceae	Solanum	aloysiifolium	Dunal	Argentina	Tucumán	Burruyacú		La Ramada de Arriba. Finca San Patricio.		26.4	S	64.553	W	DMS	4	GAZ	26°40' S, 64°56' W	-26.666667	-64.925
CORD	Herbarium sheet	164943	127046	566856	CORD00056561	Hayward, K.		2060					9	3	1950		Solanaceae	Solanum	aloysiifolium	Dunal	Argentina	Salta	Cafayate		Cafayate		26.73	S	65.5	W	DD	4	GAZ	26°44' S, 65°30' W Alt: 1000m	-26.73	-65.5	1000			metres	1000
LIL	Herbarium sheet	164944	127046			Hayward, K.		2060					9	3	1950		Solanaceae	Solanum	aloysiifolium	Dunal	Argentina	Salta	Cafayate		Cafayate		26.73	S	65.5	W	DD	4	GAZ	26°44' S, 65°30' W Alt: 1000m	-26.73	-65.5	1000			metres	1000
CORD	Herbarium sheet	214767	162459		CORD00101721	Hieronymus, G.		53	b	Niederlein, G.			11	1	1879		Solanaceae	Solanum	aloysiifolium	Dunal	Argentina	La Rioja	Chilecito		Cuesta de la Puerta de Piedra (Cuesta de Sigu). Sierra Velasco, Provincia de La Rioja		29.059888	S	67.158342	W	DD	ca.	GAZ	29°03'36' S, 67°09'30' W	-29.059888	-67.158342
CORD	Herbarium sheet	164923	127028			Hieronymus, G.		56		Niederlein, G.			8	8	1879		Solanaceae	Solanum	aloysiifolium	Dunal	Argentina	La Rioja	Chilecito		Cuesta de la Puerta de Piedra (Cuesta de Sigu), Sierra de Velasco		29.059888	S	67.158342	W	DD	ca.	GAZ	29°03'36' S, 67°09'30' W	-29.059888	-67.158342
CORD	Herbarium sheet	164902	127007	567364	CORD00056641	Hieronymus, G.		62		Niederlein, G.			0	1	1879		Solanaceae	Solanum	aloysiifolium	Dunal	Argentina	La Rioja	Chilecito		Cuesta de la Puerta de Piedra (Cuesta de Sigu); Sierra Velasco.		29.059888	S	67.158342	W	DD	ca.	GAZ	29°03'36' S, 67°09'30' W	-29.059888	-67.158342
CORD	Herbarium sheet	164904	127009	567361	CORD00056639	Hieronymus, G.		416		Niederlein, G.			25	1	1879		Solanaceae	Solanum	aloysiifolium	Dunal	Argentina	La Rioja	Famatina		Sierra de Famatina, en las cercanías de la mina El Oro.		29.016941	S	67.768789	W	DD	ca.	GAZ	29°01'01' S, 67°46'08' W	-29.016941	-67.768789
CTES	Herbarium sheet	164958	127054			Hilgert, N.		1691		Lamas, M.L.			12	3	1997		Solanaceae	Solanum	aloysiifolium	Dunal	Argentina	Salta	Orán		Lizarazao, casa de Cirilo Flores		23.124433	S	64.967573	W	DD		GAZ	23°07'28' S, 64°58'03' W	-23.124433	-64.967573
CTES	Herbarium sheet	168362	127054	328106		Hilgert, N.		1691		Lamas, M.L.			12	3	1997		Solanaceae	Solanum	aloysiifolium	Dunal	Argentina	Salta	Orán		Lizarazao, casa de Cirilo Flores		23.124433	S	64.967573	W	DD		GAZ	23°07'28' S, 64°58'03' W	-23.124433	-64.967573
MCNS	Herbarium sheet	214396	162157			Hilgert, N.		2251					16	1	1999		Solanaceae	Solanum	aloysiifolium	Dunal	Argentina	Salta	Santa Victoria	Parque Nacional Baritú	Baritú, Dona Martina Donaire		22.1945	S	64.5556	W	DMS	ca.	GAZ	22°19'45' S, 64°55'56' W	-22.329167	-64.932222
MCNS	Herbarium sheet	214395	162156			Hilgert, N.		2519					30	5	2000		Solanaceae	Solanum	aloysiifolium	Dunal	Argentina	Salta	Santa Victoria	Los Toldos	Abra de Los Colorados, detras de lo de Mena Coca		22.279363	S	64.719272	W	DD	ca.	GAZ	22°16'46' S, 64°43'09' W	-22.279363	-64.719272
CORD	Herbarium sheet	164821	126926	567310	CORD00056624	Hunziker, A.T.		1193					2	2	1941		Solanaceae	Solanum	aloysiifolium	Dunal	Argentina	Salta	La Viña		Coronel Moldes	A orillas del Chañapampa (± a 10 km de C.M.)	25.1651	S	65.2837	W	DMS	7	GAZ	25°16'51' S, 65°28'37' W Alt: 1128m	-25.280833	-65.476944	1128			metres	1128
CORD	Herbarium sheet	164847	126952	567311	CORD00056627	Hunziker, A.T.		1228					2	2	1941		Solanaceae	Solanum	aloysiifolium	Dunal	Argentina	Salta	La Viña		Coronel Moldes, en la quebrada del Río Chañapampa		25.1651	S	65.2837	W	DMS	4	GAZ	25°17' S, 65°29' W Alt: 1200m	-25.280833	-65.476944	1200			metres	1200
CORD	Herbarium sheet	164826	126931	567316	CORD00056629	Hunziker, A.T.		1388					9	2	1941		Solanaceae	Solanum	aloysiifolium	Dunal	Argentina	Jujuy	Dr. Manuel Belgrano		Termas de Reyes		24.1016	S	65.2915	W	DMS	7	GAZ	24°10'16' S, 65°29'15' W Alt: 1800m	-24.171111	-65.4875	1800			metres	1800
CORD	Herbarium sheet	164820	126925	567313	CORD00056630	Hunziker, A.T.		1926					21	4	1942		Solanaceae	Solanum	aloysiifolium	Dunal	Argentina	Salta	Capital		Ciudad de Salta		24.4658	S	65.2444	W	DMS	6	GAZ	c. 24°46'58' S, 65°24'44' W Alt: 1100m	-24.782778	-65.412222	1100			metres	1100
SI	Herbarium sheet	164777	126904	435491	54503	Hunziker, A.T.		1932					21	4	1942		Solanaceae	Solanum	aloysiifolium	Dunal	Argentina	Salta	Capital		Ciudad de Salta	Maleza en calle. Rara.	24.5344	S	65.1425	W	DMS	4	SPEC	24°54' S, 65°14' W Alt: 1100m	-24.895556	-65.240278	1100			metres	1100
CORD	Herbarium sheet	164778	126904		CORD00056626	Hunziker, A.T.		1932					21	4	1942		Solanaceae	Solanum	aloysiifolium	Dunal	Argentina	Salta	Capital		Ciudad de Salta	Maleza en calle. Rara.	24.5344	S	65.1425	W	DMS	4	SPEC	24°54' S, 65°14' W Alt: 1100m	-24.895556	-65.240278	1100			metres	1100
CORD	Herbarium sheet	164825	126930	567309	CORD00056625	Hunziker, A.T.		2011					12	5	1942		Solanaceae	Solanum	aloysiifolium	Dunal	Argentina	Salta	Orán		Urundel. Arroyo Nipán		23.3328	S	64.235	W	DMS	7	GAZ	23°33'28' S, 64°23'50' W Alt: 349m	-23.557778	-64.397222	349			metres	349
CORD	Herbarium sheet	164877	126982	566604	CORD00056548	Hunziker, A.T.		4748					18	2	1944		Solanaceae	Solanum	aloysiifolium	Dunal	Argentina	La Rioja	Sanagasta		Ruta nº 75: Sanagasta	En cerco de quinta,	29.186	S	67.3549	W	DMS	4	GAZ	29°19' S, 67°36' W Alt: 1500m	-29.316667	-67.596944	1500			metres	1500
SI	Herbarium sheet	164779	126905	435539	54606	Hunziker, A.T.		5294					5	3	1944		Solanaceae	Solanum	aloysiifolium	Dunal	Argentina	La Rioja	Capital		Estribación Oriental de la Sierra de Velasco: El Cantadero.		29.173966	S	66.869203	W	DD	ca.	GAZ	29°10'26' S, 66°52'09' W Alt: 2300m	-29.173966	-66.869203	2300			metres	2300
CORD	Herbarium sheet	164780	126905		CORD00056549	Hunziker, A.T.		5294					5	3	1944		Solanaceae	Solanum	aloysiifolium	Dunal	Argentina	La Rioja	Capital		Estribación Oriental de la Sierra de Velasco: El Cantadero.		29.173966	S	66.869203	W	DD	ca.	GAZ	29°10'26' S, 66°52'09' W Alt: 2300m	-29.173966	-66.869203	2300			metres	2300
CORD	Herbarium sheet	168577	129766		CORD00017537	Hunziker, A.T.		6809					20	9	1946		Solanaceae	Solanum	aloysiifolium	Dunal	Argentina	Tucumán	Chicligasta		en el camino entre El Clavillo y Alpachiri	selva subtropical	27.161	S	65.4813	W	DMS		GAZ	27°16'10' S, 65°48'13' W Alt: 1800m	-27.269444	-65.803611	1800			metres	1800
CORD	Herbarium sheet	168565	129754		CORD00052278	Hunziker, A.T.		7140					14	12	1946		Solanaceae	Solanum	aloysiifolium	Dunal	Argentina	Córdoba	Calamuchita	Atos Pampa	Sierra Grande, falda E		31.966951	S	64.749241	W	DD	4	GAZ	31°58' S, 64°45' W Alt: 1300m	-31.966951	-64.749241	1300		ca.	metres	1300
CORD	Herbarium sheet	164861	126966	567281	CORD00056622	Hunziker, A.T.		13719					23	10	1958		Solanaceae	Solanum	aloysiifolium	Dunal	Argentina	Tucumán	Tafí Viejo		Camino a San Javier, yendo desde Raco	En selva húmeda. Corola blanca, base del limbo con pintitas parduzcas	26.3623	S	65.521	W	DMS	4	SPEC	26°36' S, 65°52' W	-26.606389	-65.869444
CORD	Herbarium sheet	164915	127020			Hunziker, A.T.		15317					23	3	1960		Solanaceae	Solanum	aloysiifolium	Dunal	Argentina	Catamarca	Ancasti		Cuesta del Portezuelo [now in Dtto. Valle Viejo]		28.488348	S	65.613222	W	DD		GAZ	28°29'18' S, 65°36'48' W Alt: 1300m	-28.488348	-65.613222	1300			metres	1300
CORD	Herbarium sheet	164833	126938	567053	CORD00056595	Hunziker, A.T.		15643		Cocucci, A.E.			2	12	1960		Solanaceae	Solanum	aloysiifolium	Dunal	Argentina	Catamarca	El Alto		Ruta Nº 64, Cuesta del Portezuelo		28.2342	S	65.2849	W	DMS	7	SPEC	28°23'42' S, 65°28'49' W Alt: 1400m	-28.395	-65.480278	1400			metres	1400
CORD	Herbarium sheet	164824	126929	567157	CORD00056606	Hunziker, A.T.		15661		Cocucci, A.E.			2	12	1960		Solanaceae	Solanum	aloysiifolium	Dunal	Argentina	Catamarca	Ancasti		Sierra de Ancasti, Ruta nº 64: Taco		28.4245	S	65.371	W	DMS	7	GAZ	28°42'45' S, 65°37'10' W Alt: 1330m	-28.7125	-65.619444	1330			metres	1330
CORD	Herbarium sheet	164852	126957	567150	CORD00056598	Hunziker, A.T.		17540		Cocucci, A.E.			7	10	1964		Solanaceae	Solanum	aloysiifolium	Dunal	Argentina	Catamarca	El Alto		Sierra de Ancasti: Entre Guayamba y el Ponterillo, poco después de Empalme, km nº 153. Ruta nº 64, entre El Alto y Cuesta del Portezuelo		28.1854	S	65.215	W	DMS	4	GAZ	28°19' S, 65°22' W Alt: 1100m	-28.315	-65.363889	1100			metres	1100
CORD	Herbarium sheet	164831	126936	566601	CORD00056546	Hunziker, A.T.		17583		Cocucci, A.E.			9	10	1964		Solanaceae	Solanum	aloysiifolium	Dunal	Argentina	Catamarca	Santa Rosa		Departamento Santa Rosa y El Alto. Sierra de Ancasti: Cuesta de Alijilán, rumbo a El Alto, al salir de la villa Alijilán.		28.2357	S	65.1451	W	DMS	7	GAZ	28°23'57' S, 65°14'51' W Alt: 600m	-28.399167	-65.2475	600			metres	600
CORD	Herbarium sheet	164823	126928	567049	CORD00056594	Hunziker, A.T.		18411		Cocucci, A.E. & Subils, R.			8	12	1965		Solanaceae	Solanum	aloysiifolium	Dunal	Argentina	Catamarca	Pomán		Sierra de Ambato (falda oeste): Colana, entre Mutquin y Pomán		28.2146	S	66.941	W	DD	7	GAZ	28°12'53' S, 66°56'28' W Alt: 1650m	-28.2146	-66.941	1650			metres	1650
CORD	Herbarium sheet	164828	126933	566603	CORD00056547	Hunziker, A.T.		18905					16	10	1966		Solanaceae	Solanum	aloysiifolium	Dunal	Argentina	Catamarca	Paclín		Subiendo por la Cuesta del Totoral, en Agua de Mato		28.71	S	65.384	W	DD	7	GAZ	28°42'36' S, 65°23'02' W Alt: 1700m	-28.71	-65.384	1700			metres	1700
CORD	Herbarium sheet	164832	126937	200178	CORD00056590	Hunziker, A.T.		19165					23	2	1967		Solanaceae	Solanum	aloysiifolium	Dunal	Argentina	Catamarca	Ambato		Sierra de Ambato (Falda E): Subiendo desde El Rodeo hacia el Cerro Manchado		28.1718	S	66.17	W	DMS	7	GAZ	28°17'18' S, 66°17'00' W Alt: 2900m	-28.288333	-66.283333	2900			metres	2900
CORD	Herbarium sheet	164836	126941	567040	CORD00056589	Hunziker, A.T.		19869		Di Fulvio, T.E.			28	1	1968		Solanaceae	Solanum	aloysiifolium	Dunal	Argentina	Catamarca	Ambato		Sierra de Ambato (Falda este): Alrededores de Casa de Cubas		28.1443	S	66.321	W	DMS		GAZ	28°14'43' S, 66°32'10' W Alt: 3000m	-28.245278	-66.536111	3000			metres	3000
CORD	Herbarium sheet	164830	126935	567047	CORD00056593	Hunziker, A.T.		20358		Ariza Espinar, L.			18	2	1970		Solanaceae	Solanum	aloysiifolium	Dunal	Argentina	Catamarca	Pomán		Sierra de Ambato (falda oeste): Subiendo desde El Rincón hacia Las Casitas, rumbo al Cerro Manchado		28.141	S	66.45	W	DMS	7	GAZ	28°14'10' S, 66°45'00' W Alt: 2500m	-28.236111	-66.75	2500			metres	2500
CORD	Herbarium sheet	164829	126934	567045	CORD00056592	Hunziker, A.T.		20421		Ariza Espinar, L.			20	2	1970		Solanaceae	Solanum	aloysiifolium	Dunal	Argentina	Catamarca	Pomán		Sierra de Ambato (Falda O.): alrededores de Las Casitas, frente a El Rincón.		28.144	S	66.412	W	DMS	7	GAZ	28°14'40' S, 66°41'20' W Alt: 2500m	-28.244444	-66.688889	2500			metres	2500
CORD	Herbarium sheet	164834	126939	567042	CORD00056591	Hunziker, A.T.		20472		Ariza Espinar, L.			19	2	1970		Solanaceae	Solanum	aloysiifolium	Dunal	Argentina	Catamarca	Pomán		Sierra de Ambato (falda oeste): Subiendo desde El Rincón rumbo al Cerro Manchado, mas arriba de Las Casitas		28.1359	S	66.35	W	DMS	7	SPEC	28°13'59' S, 66°35'00' W Alt: 2750m	-28.233056	-66.583333	2750			metres	2750
CORD	Herbarium sheet	164850	126955	567152	CORD00056599	Hunziker, A.T.		20658					20	9	1970		Solanaceae	Solanum	aloysiifolium	Dunal	Argentina	Catamarca	Paclín		El Saltón, en el Arroyito de los Ovejeros, frente al Lago Sumampa, entre Ruta nº 67 y La Viña		28.45	S	65.3422	W	DMS	4	GAZ	28°45' S, 65°34' W Alt: 550m	-28.75	-65.572778	550			metres	550
CORD	Herbarium sheet	164891	126996	567154	CORD00056600	Hunziker, A.T.		21113		Di Fulvio, T.E.			8	4	1971		Solanaceae	Solanum	aloysiifolium	Dunal	Argentina	Catamarca	Paclín		Cuesta de Totoral (ruta 38): Alrededores de Agua de Mato, rumbo a La Merced.		28.64	S	65.38	W	DD	4	GAZ	28°38' S, 65°23' W Alt: 1100m	-28.64	-65.38	1100			metres	1100
CORD	Herbarium sheet	164819	126924	121189	CORD00056605	Hunziker, A.T.		24691		Subils, R.			21	5	1984		Solanaceae	Solanum	aloysiifolium	Dunal	Argentina	Catamarca	Ancasti		Subiendo desde Icaño hacia Ancasti, llegando a Ancasti		28.5253	S	65.2531	W	DMS	4	SPEC	28°53' S, 65°26' W Alt: 600m	-28.881389	-65.425278	600			metres	600
CORD	Herbarium sheet	164855	126924	121189		Hunziker, A.T.		24691		Subils, R.			21	5	1984		Solanaceae	Solanum	aloysiifolium	Dunal	Argentina	Catamarca	Ancasti		Subiendo desde Icaño hacia Ancasti, llegando a Ancasti		28.5253	S	65.2531	W	DMS	4	SPEC	28°53' S, 65°26' W Alt: 600m	-28.881389	-65.425278	600			metres	600
CORD	Herbarium sheet	164927	127032			Hunziker, A.T.		24693					21	5	1984		Solanaceae	Solanum	aloysiifolium	Dunal	Argentina	Catamarca	Ancasti		Dique de Ipizca		28.7833	S	65.5166	W	DD		GAZ	28°47'00' S, 65°31'00' W Alt: 1000m	-28.7833	-65.5166	1000			metres	1000
CORD	Herbarium sheet	164854	126959	121375	CORD00056604	Hunziker, A.T.		24711					22	5	1984		Solanaceae	Solanum	aloysiifolium	Dunal	Argentina	Catamarca	Ancasti		Sierra de Ancasti, entre El Taco y el desvío a Esquiú y a El Portezuelo		28.551	S	65.2954	W	DMS	4	SPEC	28°55' S, 65°30' W	-28.919444	-65.498333
CORD	Herbarium sheet	164856	126961	121592	CORD00056602	Hunziker, A.T.		24826					4	1	1985		Solanaceae	Solanum	aloysiifolium	Dunal	Argentina	Catamarca	Paclín		La Viña, junto al río		28.59	S	65.3924	W	DMS	4	SPEC	28°59' S, 65°39' W Alt: 670m	-28.983333	-65.656667	670			metres	670
CORD	Herbarium sheet	164835	126940	121624	CORD00056588	Hunziker, A.T.		24833					4	1	1985		Solanaceae	Solanum	aloysiifolium	Dunal	Argentina	Catamarca	Paclín		Entre La Viña y río Huacra		28.013	S	65.352	W	DMS	7	SPEC	28°01'30' S, 65°35'20' W Alt: 700m	-28.025	-65.588889	700			metres	700
CORD	Herbarium sheet	164822	126927	144940	CORD00056550	Hunziker, A.T.		25313					11	6	1987		Solanaceae	Solanum	aloysiifolium	Dunal	Argentina	Tucumán	Monteros		Ruta a Tafí (km 37), desde Acheral, falda sur de la Sierra, cruzando el río de los Sosa		27.216	S	65.4046	W	DMS	ca.	GAZ	27°22'00' S, 65°40'46' W Alt: 1170m	-27.366667	-65.679444	1170			metres	1170
BAB	Herbarium sheet	214475	162235			Hunziker, J.H.		3904					14	10	1948		Solanaceae	Solanum	aloysiifolium	Dunal	Argentina	Tucumán	Monteros	Quebrada de las Sosas	cerca a Las Azucenas		27.125298	S	65.814347	W	DD	ca.	GAZ	27°07'31' S, 65°48'52' W	-27.125298	-65.814347
CTES	Herbarium sheet	215802	163188		CTES0018561	Hunziker, J.H.		12840		Gamerro, J.C. & Dudas, V.T.			26	1	1994		Solanaceae	Solanum	aloysiifolium	Dunal	Argentina	Jujuy	Ledesma	Parque Nacional Calilegua	22 km de Calilegua hacia Valle Grande		23.675603	S	64.936844	W	DD		GAZ	23°40'32' S, 64°56'13' W Alt: 1200m	-23.675603	-64.936844	1200			metres	1200
MO	Herbarium sheet	103417	85144	818808	MO-1354971	Jörgensen, P.		1309					20	2	1917		Solanaceae	Solanum	aloysiifolium	Dunal	Argentina	Catamarca	Andalgalá		La Playa[Nevado El Candado]		27.4069	S	66.086218	W	DD	4	GAZ	27°24' S, 66°05' W Alt: 2400m	-27.4069	-66.086218	2400			metres	2400
SI	Herbarium sheet	164720	85144		54519	Jörgensen, P.		1309					20	2	1917		Solanaceae	Solanum	aloysiifolium	Dunal	Argentina	Catamarca	Andalgalá		La Playa[Nevado El Candado]		27.4069	S	66.086218	W	DD	4	GAZ	27°24' S, 66°05' W Alt: 2400m	-27.4069	-66.086218	2400			metres	2400
MO	Herbarium sheet	85281	73554	824538	MO-2127102	Jörgensen, P.		1474					6	12	1916		Solanaceae	Solanum	aloysiifolium	Dunal	Argentina	Catamarca	Andalgalá		Esquina Grande		27.450174	S	66.272891	W	DD	4	GAZ	27°27' S, 66°16' W	-27.450174	-66.272891
SI	Herbarium sheet	165022	127112	435504	54518	Jörgensen, P.		1635					0	2	1916		Solanaceae	Solanum	aloysiifolium	Dunal	Argentina	Catamarca	Andalgalá		Esq. Grande. [Esquina Grande]		27.450174	S	66.272891	W	DD	4	GAZ	27°27' S, 66°16' W	-27.450174	-66.272891
BAB	Herbarium sheet	176416	135542	36426	BAB00006266	Jörgensen, P.		s.n.					0	10	1912		Solanaceae	Solanum	aloysiifolium	Dunal	Argentina	Tucumán	Tafí Viejo		El Saladillo		26.778147	S	65.243198	W	DD	ca.	GAZ	26°46'41' S, 65°14'36' W	-26.778147	-65.243198
BAB	Herbarium sheet	176417	135543	36428	BAB00006264	Jörgensen, P.		s.n.					0	10	1912		Solanaceae	Solanum	aloysiifolium	Dunal	Argentina	Tucumán	Tafí Viejo		El Saladillo		26.778147	S	65.243198	W	DD	ca.	GAZ	26°46'41' S, 65°14'36' W	-26.778147	-65.243198
BAB	Herbarium sheet	176418	135544	36427	BAB00006267	Jörgensen, P.		s.n.					0	10	1912		Solanaceae	Solanum	aloysiifolium	Dunal	Argentina	Tucumán	Tafí Viejo		El Saladillo		26.778147	S	65.243198	W	DD	ca.	GAZ	26°46'41' S, 65°14'36' W	-26.778147	-65.243198
BAB	Herbarium sheet	176789	135884	35590	BAB00006730	Jörgensen, P.		s.n.		Hansen, ?			0	0	1911		Solanaceae	Solanum	aloysiifolium	Dunal	Argentina	Jujuy	Dr. Manuel Belgrano	San Lorenzo	San Lorenzo [now part of San Salvador de Jujuy]		24.202065	S	65.304167	W	DD	4	GAZ	24°12' S, 65°18' W	-24.202065	-65.304167
BAB	Herbarium sheet	214468	162228			Jörgensen, P.		s.n.					0	5	1913		Solanaceae	Solanum	aloysiifolium	Dunal	Argentina	Tucumán			sin. loc.		0		0						0	0
CORD	Herbarium sheet	164933	127038			Juárez, F.		240					9	11	1983		Solanaceae	Solanum	aloysiifolium	Dunal	Argentina	Salta	Capital		Cerca del Aybal		24.835884	S	65.447665	W	DD	ca.	GAZ	24°50'09' S, 65°26'52' W	-24.835884	-65.447665
CORD	Herbarium sheet	164932	127037			Juárez, F.		352					24	1	1984		Solanaceae	Solanum	aloysiifolium	Dunal	Argentina	Salta	Rosario de Lerma		Campo Quijano: Dique Las Lomitas		24.898889	S	65.632175	W	DD		GAZ	24°53'56' S, 65°37'56' W	-24.898889	-65.632175
CORD	Herbarium sheet	164931	127036			Juárez, F.		1718					17	10	1988		Solanaceae	Solanum	aloysiifolium	Dunal	Argentina	Salta	Capital		Camino a Cerrillos, frente a la entrada del Barrio Santa Ana		24.872713	S	65.463615	W	DD		GAZ	24°52'22' S, 65°27'49' W	-24.872713	-65.463615
CORD	Herbarium sheet	164916	127021			Juárez, F.		1840					11	9	1989		Solanaceae	Solanum	aloysiifolium	Dunal	Argentina	Salta	Orán		Ingenio San Martín del Tabacal, colonia Zenta, camino lindero a un bosque de Eucalyptus		23.1333	S	64.3667	W	DD		GAZ	23°08'00' S, 64°22' W	-23.1333	-64.3667
CTES	Herbarium sheet	215801	163187		CTES0043673	Keller, H.A.		11103		Paredes, N.G. & Keller, C.I.			4	11	2002		Solanaceae	Solanum	aloysiifolium	Dunal	Argentina	Tucumán	Monteros		Ruta 235, Río Seco	vegetación marginal	27.263615	S	65.571955	W	DD	ca.	GAZ	27°15'49' S, 65°34'19' W	-27.263615	-65.571955
MO	Herbarium sheet	103418	85145	5896198	MO-1336828	Kiesling, R.		1116					26	11	1975		Solanaceae	Solanum	aloysiifolium	Dunal	Argentina	Jujuy	Dr. Manuel Belgrano		camino a Tilquiza		24.647	S	65.2449	W	DD	4	GAZ	24°39' S, 65°15' W	-24.647	-65.2449
SI	Herbarium sheet	164707	85145		54385	Kiesling, R.		1116					26	11	1975		Solanaceae	Solanum	aloysiifolium	Dunal	Argentina	Jujuy	Dr. Manuel Belgrano		camino a Tilquiza		24.647	S	65.2449	W	DD	4	GAZ	24°39' S, 65°15' W	-24.647	-65.2449
MO	Herbarium sheet	103419	85146	2990635	MO-1336868	Kiesling, R.		3406					0	0	0		Solanaceae	Solanum	aloysiifolium	Dunal	Argentina	Jujuy	Dr. Manuel Belgrano		Camino a Chucho		24.647	S	65.2449	W	DD	4	GAZ	24°39' S, 65°15' W Alt: 1350m	-24.647	-65.2449	1350			metres	1350
SI	Herbarium sheet	164708	85146		54394	Kiesling, R.		3406					0	0	0		Solanaceae	Solanum	aloysiifolium	Dunal	Argentina	Jujuy	Dr. Manuel Belgrano		Camino a Chucho		24.647	S	65.2449	W	DD	4	GAZ	24°39' S, 65°15' W Alt: 1350m	-24.647	-65.2449	1350			metres	1350
SI	Herbarium sheet	165012	127102	435487	54500	Kiesling, R.		5376		Botta, S.M.; Ezcurra, C.; Sánchez, M.I. & Ulibarri, E.A.			20	2	1985		Solanaceae	Solanum	aloysiifolium	Dunal	Argentina	Jujuy	Santa Bárbara		Del Fuerte a Cachipunco.		24.141	S	64.2455	W	DMS	4	SPEC	24°14' S, 64°25' W	-24.236111	-64.415278
BAB	Herbarium sheet	176641	127102	93177	BAB00006692	Kiesling, R.		5376		Botta, S.M.; Ezcurra, C.; Sánchez, M.I. & Ulibarri, E.A.			20	2	1985		Solanaceae	Solanum	aloysiifolium	Dunal	Argentina	Jujuy	Santa Bárbara		Del Fuerte a Cachipunco.		24.141	S	64.2455	W	DMS	4	SPEC	24°14' S, 64°25' W	-24.236111	-64.415278
MO	Herbarium sheet	103425	85152	2321673	MO-2155416	Krapovickas, A.		18617		Mroginski, L.A. & Fernández, A.			9	5	1971		Solanaceae	Solanum	aloysiifolium	Dunal	Argentina	Jujuy	San Pedro		San Pedro de Jujuy, río Perico.		24.255195	S	64.859758	W	DD	ca.	GAZ	24°15'19' S, 64°51'35' W	-24.255195	-64.859758
US	Herbarium sheet	130361	85152	2647614		Krapovickas, A.		18617		Mroginski, L.A. & Fernández, A.			9	5	1971		Solanaceae	Solanum	aloysiifolium	Dunal	Argentina	Jujuy	San Pedro		San Pedro de Jujuy, río Perico.		24.255195	S	64.859758	W	DD	ca.	GAZ	24°15'19' S, 64°51'35' W	-24.255195	-64.859758
SI	Herbarium sheet	214095	85152	211519	137398	Krapovickas, A.		18617		Mroginski, L.A. & Fernández, A.			9	5	1971		Solanaceae	Solanum	aloysiifolium	Dunal	Argentina	Jujuy	San Pedro		San Pedro de Jujuy, río Perico.		24.255195	S	64.859758	W	DD	ca.	GAZ	24°15'19' S, 64°51'35' W	-24.255195	-64.859758
MO	Herbarium sheet	103423	85150	2321699	MO-2125981	Krapovickas, A.		19504		Mroginski, L.A. & Fernández, A.			6	6	1971		Solanaceae	Solanum	aloysiifolium	Dunal	Argentina	Salta	General San Martín		Arroyo Tres Quebradas, 27 km N de Tartagal.		22.272292	S	63.732658	W	DD		GAZ	22°16'20' S, 63°43'58' W	-22.272292	-63.732658
US	Herbarium sheet	168183	85150	2647615		Krapovickas, A.		19504		Mroginski, L.A. & Fernández, A.			6	6	1971		Solanaceae	Solanum	aloysiifolium	Dunal	Argentina	Salta	General San Martín		Arroyo Tres Quebradas, 27 km N de Tartagal.		22.272292	S	63.732658	W	DD		GAZ	22°16'20' S, 63°43'58' W	-22.272292	-63.732658
MO	Herbarium sheet	85282	73555	2607350	MO-2127105	Krapovickas, A.		26622		Schinini, A. & Quarín, C.			9	11	1974		Solanaceae	Solanum	aloysiifolium	Dunal	Argentina	Jujuy	Ledesma		10 a 20 km de Libertador Gral. S. Martín, camino a Valle Grande.		23.684231	S	64.899718	W	DD		GAZ	23°41'03' S, 64°53'59' W	-23.684231	-64.899718
MO	Herbarium sheet	103424	85151	2343163	MO-2125983	Krapovickas, A.		26692		Schinini, A. & Quarín, C.			9	11	1974		Solanaceae	Solanum	aloysiifolium	Dunal	Argentina	Jujuy	San Pedro		Ruta Nac. 34, El Quemado.		24.101633	S	64.817963	W	DD		GAZ	24°06'06' S, 64°49'05' W	-24.101633	-64.817963
MO	Herbarium sheet	79938	69871	2346981	MO-2120938	Krapovickas, A.		27124		Cristóbal, C.L.			28	12	1974		Solanaceae	Solanum	aloysiifolium	Dunal	Argentina	Tucumán	Tafí Viejo	Tafí Viejo	Tafí Viejo		26.733397	S	65.257049	W	DD	4	GAZ	26°44' S, 65°15' W	-26.733397	-65.257049
MO	Herbarium sheet	79939	69872	2347504	MO-2127132	Krapovickas, A.		27861		Cristóbal, C.L. & González, J.M.			27	3	1975		Solanaceae	Solanum	aloysiifolium	Dunal	Argentina	Tucumán	Tafí Viejo	El Cadillal	El Cadillal, Jardin de las Américas.		26.3755	S	65.1232	W	DMS	4	GAZ	26°38' S, 65°13' W	-26.631944	-65.208889
MO	Herbarium sheet	79940	69873	2347224	MO-2127147	Krapovickas, A.		27943		Cristóbal, C.L. & González, J.M.			28	3	1975		Solanaceae	Solanum	aloysiifolium	Dunal	Argentina	Salta	Metán	Metán	Metán, río de las Conchas.		25.474683	S	64.977225	W	DD		GAZ	25°28'29' S, 64°58'38' W	-25.474683	-64.977225
CTES	Herbarium sheet	215773	69873	123117		Krapovickas, A.		27943		Cristóbal, C.L. & González, J.M.			28	3	1975		Solanaceae	Solanum	aloysiifolium	Dunal	Argentina	Salta	Metán	Metán	Metán, río de las Conchas.		25.474683	S	64.977225	W	DD		GAZ	25°28'29' S, 64°58'38' W	-25.474683	-64.977225
MO	Herbarium sheet	103426	85153	2347225	MO-2155417	Krapovickas, A.		27969		Cristóbal, C.L. & González, J.M.			28	3	1975		Solanaceae	Solanum	aloysiifolium	Dunal	Argentina	Salta	Metán		Metán, rio de las Conchas.		25.470354	S	64.976647	W	DD		GAZ	25°28'13' S, 64°58'36' W	-25.470354	-64.976647
CTES	Herbarium sheet	215800	163186	123165		Krapovickas, A.		28006		Cristóbal, C.L. & González, J.M.			29	3	1975		Solanaceae	Solanum	aloysiifolium	Dunal	Argentina	Salta	Rosario de la Frontera		20 km E de Rosario de la Frontera		25.879702	S	64.774138	W	DD		GAZ	25°52'47' S, 64°46'27' W	-25.879702	-64.774138
MO	Herbarium sheet	79941	69874	2343166	MO-2127131	Krapovickas, A.		28364		Schinini, A. & González, J.M.			7	5	1975		Solanaceae	Solanum	aloysiifolium	Dunal	Argentina	Salta	Chicoana		Los Los		25.0639	S	65.3525	W	DMS		GAZ	25°06'39' S, 65°35'25' W	-25.110833	-65.590278
MO	Herbarium sheet	81737	70830	2347266	MO-2127148	Krapovickas, A.		28490		Schinini, A. & González, J.M.			10	5	1975		Solanaceae	Solanum	aloysiifolium	Dunal	Argentina	Salta	La Caldera		20 km N de La Caldera, camino de Cornisa Salta-Jujuy.		24.50638	S	65.31577	W	DD		GAZ	24°30'23' S, 65°18'57' W	-24.50638	-65.31577
CTES	Herbarium sheet	215772	70830	123439		Krapovickas, A.		28490		Schinini, A. & González, J.M.			10	5	1975		Solanaceae	Solanum	aloysiifolium	Dunal	Argentina	Salta	La Caldera		20 km N de La Caldera, camino de Cornisa Salta-Jujuy.		24.50638	S	65.31577	W	DD		GAZ	24°30'23' S, 65°18'57' W	-24.50638	-65.31577
MO	Herbarium sheet	79942	69875	2905361	MO-2127146	Krapovickas, A.		30304		Schinini, A.			20	3	1977		Solanaceae	Solanum	aloysiifolium	Dunal	Argentina	Salta	La Caldera		Cuesta del Gallinato, 16 km N de Salta.		24.682615	S	65.329915	W	DD	ca.	GAZ	24°40'57' S, 65°19'48' W	-24.682615	-65.329915
MO	Herbarium sheet	155885	119537	5896178	MO-1339770	Krapovickas, A.		30524		Schinini, A.			26	3	1977		Solanaceae	Solanum	aloysiifolium	Dunal	Argentina	Salta	Rosario de Lerma		El Encon, 24 km W de Salta, barrancas del rio Arenales	barrancas del rio	24.3316	S	65.5311	W	DMS		GAZ	24°33'16' S, 65°53'11' W	-24.554444	-65.886389
CTES	Herbarium sheet	215774	119537	122133		Krapovickas, A.		30524		Schinini, A.			26	3	1977		Solanaceae	Solanum	aloysiifolium	Dunal	Argentina	Salta	Rosario de Lerma		El Encon, 24 km W de Salta, barrancas del rio Arenales	barrancas del rio	24.3316	S	65.5311	W	DMS		GAZ	24°33'16' S, 65°53'11' W	-24.554444	-65.886389
MO	Herbarium sheet	103421	85148	5907951	MO-1336823	Krapovickas, A.		35875		Schinini, A.			0	0	1980		Solanaceae	Solanum	aloysiifolium	Dunal	Argentina	Jujuy	Dr. Manuel Belgrano		Lozano, rio Lozano		24.074709	S	65.411518	W	DD		GAZ	24°04'29' S, 65°24'41' W	-24.074709	-65.411518
CORD	Herbarium sheet	164680	85148		CORD00056557	Krapovickas, A.		35875		Schinini, A.			0	0	1980		Solanaceae	Solanum	aloysiifolium	Dunal	Argentina	Jujuy	Dr. Manuel Belgrano		Lozano, rio Lozano		24.074709	S	65.411518	W	DD		GAZ	24°04'29' S, 65°24'41' W	-24.074709	-65.411518
CTES	Herbarium sheet	168361	129567	298506		Krapovickas, A.		47316		Schinini, A. & Seijo, G.			12	5	1998		Solanaceae	Solanum	aloysiifolium	Dunal	Argentina	Jujuy	Dr. Manuel Belgrano		camino a Tiraxi, 15 km al NE de Lozano	ladera húmeda de una quebrada	24.002229	S	65.363992	W	DD	4	GAZ	24°00' S, 65°22' W	-24.002229	-65.363992
CORD	Herbarium sheet	164862	126967	566879	CORD00056566	Kurtz, F.		4012					2	1	1886		Solanaceae	Solanum	aloysiifolium	Dunal	Argentina	Tucumán	Capital		Tucumán		26.502	S	65.1334	W	DMS	4	SPEC	26°50' S, 65°14' W	-26.838889	-65.226111
CORD	Herbarium sheet	164863	126968	566880	CORD00056567	Kurtz, F.		4023					2	1	1886		Solanaceae	Solanum	aloysiifolium	Dunal	Argentina	Tucumán	Capital		Tucumán		26.502	S	65.1334	W	DMS	4	SPEC	26°50' S, 65°14' W	-26.838889	-65.226111
CORD	Herbarium sheet	164764	126897		CORD00056577	Kurtz, F.		4923					0	0	1886		Solanaceae	Solanum	aloysiifolium	Dunal	Argentina	Tucumán	Capital		Alrededores de Tucumán		26.502	S	65.1334	W	DMS	4	SPEC	26°50' S, 65°14' W	-26.838889	-65.226111
CORD	Herbarium sheet	164767	126899		CORD00056574	Kurtz, F.		10276					15	2	1898		Solanaceae	Solanum	aloysiifolium	Dunal	Argentina	Tucumán	Capital		Tucumán		26.502	S	65.1334	W	DMS	4	GAZ	26°50' S, 65°14' W	-26.838889	-65.226111
CORD	Herbarium sheet	164768	126899		CORD00056575	Kurtz, F.		10276					15	2	1898		Solanaceae	Solanum	aloysiifolium	Dunal	Argentina	Tucumán	Capital		Tucumán		26.502	S	65.1334	W	DMS	4	GAZ	26°50' S, 65°14' W	-26.838889	-65.226111
CORD	Herbarium sheet	164884	126989	566817	CORD00056558	Kurtz, F.		11754					24	2	1901		Solanaceae	Solanum	aloysiifolium	Dunal	Argentina	Jujuy	Tumbaya		El Volcán		23.918963	S	65.467893	W	DD	ca.	GAZ	23°55'08' S, 65°28'04' W	-23.918963	-65.467893
CORD	Herbarium sheet	164885	126990	566818	CORD00056560	Kurtz, F.		11803					1	2	1901		Solanaceae	Solanum	aloysiifolium	Dunal	Argentina	Jujuy	Dr. Manuel Belgrano		Capital [San Salvador de Jujuy]		24.189535	S	65.290495	W	DD	ca.	GAZ	24°11'22' S, 65°17'26' W	-24.189535	-65.290495
CORD	Herbarium sheet	164765	126898		CORD00056635	Kurtz, F.		14961					1	3	1908		Solanaceae	Solanum	aloysiifolium	Dunal	Argentina	La Rioja	Famatina		La Hoyada		28.676409	S	67.752847	W	DD	4	GAZ	28°41' S, 67°45' W Alt: 2500m	-28.676409	-67.752847	2500			metres	2500
CORD	Herbarium sheet	164766	126898		CORD00056637	Kurtz, F.		14961					1	3	1908		Solanaceae	Solanum	aloysiifolium	Dunal	Argentina	La Rioja	Famatina		La Hoyada		28.676409	S	67.752847	W	DD	4	GAZ	28°41' S, 67°45' W Alt: 2500m	-28.676409	-67.752847	2500			metres	2500
CORD	Herbarium sheet	164769	126900	567352	CORD00056642	Kurtz, F.		15143					19	1	1908		Solanaceae	Solanum	aloysiifolium	Dunal	Argentina	La Rioja	Famatina		Sierra de Famatina, La Vega de La Hoyada		0		0					Alt: 2700 - 2800m	0	0	2700	2800		metres	2700 - 2800
CORD	Herbarium sheet	164770	126900		CORD00056643	Kurtz, F.		15143					19	1	1908		Solanaceae	Solanum	aloysiifolium	Dunal	Argentina	La Rioja	Famatina		Sierra de Famatina, La Vega de La Hoyada		0		0					Alt: 2700 - 2800m	0	0	2700	2800		metres	2700 - 2800
CORD	Herbarium sheet	164893	126998	567353	CORD00056638	Kurtz, F.		15190					22	1	1908		Solanaceae	Solanum	aloysiifolium	Dunal	Argentina	La Rioja	Famatina		Sierra de Famatina, La Vega de La Hoyada		0		0					Alt: 2700 - 2800m	0	0	2700	2800		metres	2700 - 2800
CORD	Herbarium sheet	164878	126983	567354	CORD00056640	Kurtz, F.		15191					22	1	1908		Solanaceae	Solanum	aloysiifolium	Dunal	Argentina	La Rioja	Famatina		Sierra de Famatina, La Vega de La Hoyada		0		0					Alt: 2700 - 2800m	0	0	2700	2800		metres	2700 - 2800
CORD	Herbarium sheet	164873	126978	567038	CORD00056587	Kurtz, F.		15417					26	2	1908		Solanaceae	Solanum	aloysiifolium	Dunal	Argentina	La Rioja	Sanagasta		Sierra Velasco: Yacuchi		0		0						0	0
CORD	Herbarium sheet	164840	126945	515222	CORD00052210	Kurtz, F.		15626					0	0	1908		Solanaceae	Solanum	aloysiifolium	Dunal	Argentina	Córdoba	Punilla		Sierra Grande: Cerro Los Gigantes		31.1155	S	64.351	W	DMS	4	GAZ	31°12' S, 64°35' W	-31.198611	-64.586111
MO	Herbarium sheet	103427	85154	3903777	MO-1336858	Landrum, L.R.		5809		Landrum, S.S.; Bricker, J. & Grifo, F.T.			29	12	1987		Solanaceae	Solanum	aloysiifolium	Dunal	Argentina	Salta	Rosario de la Frontera		Road from Grl. Guemes to Tucumán, ca. 41 km N of prov. Tucumán border. Near Rosario de la Frontera.	disturbed roadside vegetation	25.882179	S	65.034296	W	DD		GAZ	25°52'56' S, 65°02'03' W	-25.882179	-65.034296
HUCS	Herbarium sheet	182894	85154	7224		Landrum, L.R.		5809		Landrum, S.S.; Bricker, J. & Grifo, F.T.			29	12	1987		Solanaceae	Solanum	aloysiifolium	Dunal	Argentina	Salta	Rosario de la Frontera		Road from Grl. Guemes to Tucumán, ca. 41 km N of prov. Tucumán border. Near Rosario de la Frontera.	disturbed roadside vegetation	25.882179	S	65.034296	W	DD		GAZ	25°52'56' S, 65°02'03' W	-25.882179	-65.034296
EIU	Herbarium sheet	31223	31310	33633		Legname, P.R.		10418	C.	Cuezzo, A.R.			1	10	1974		Solanaceae	Solanum	aloysiifolium	Dunal	Argentina	Salta	Anta	La Salada	Entre El Ceibalito y el empalme a las Lajitas.		25.104896	S	64.240755	W	DD	4	GAZ	25°06' S, 64°14' W	-25.104896	-64.240755
US	Herbarium sheet	215618	163130	2971225	2837961	Legname, P.R.		10452	C	Cuezzo, A.R.			5	10	1974		Solanaceae	Solanum	aloysiifolium	Dunal	Argentina	Jujuy	Ledesma		Arroyo Yuto, entre Ledesma y Pichanal		23.3833	S	64.2819	W	DD		GAZ	23°23'00' S, 64°16'55' W	-23.3833	-64.2819
GOET	Herbarium sheet	35383	126999			Lorentz, P.G.		121					0	3	1872		Solanaceae	Solanum	aloysiifolium	Dunal	Argentina	Tucumán	Tafí del Valle		Ciénaga, Sierra de Tucuman		26.7667	S	65.65	W	DD	ca.	GAZ	26°46'00' S, 65°39' W	-26.7667	-65.65
CORD	Herbarium sheet	164894	126999	567028	CORD00056582	Lorentz, P.G.		121					0	3	1872		Solanaceae	Solanum	aloysiifolium	Dunal	Argentina	Tucumán	Tafí del Valle		Ciénaga, Sierra de Tucuman		26.7667	S	65.65	W	DD	ca.	GAZ	26°46'00' S, 65°39' W	-26.7667	-65.65
GOET	Herbarium sheet	35519	34997			Lorentz, P.G.		215					0	5	1872		Solanaceae	Solanum	aloysiifolium	Dunal	Argentina	Tucumán	Tafí Viejo	Siambón	Sierra de Tucumán		29.705284	S	68.436971	W	DD	ca.	GAZ	29°42'19' S, 68°26'13' W	-29.705284	-68.436971
CORD	Herbarium sheet	164710	34997	567029	CORD00056583	Lorentz, P.G.		215					0	5	1872		Solanaceae	Solanum	aloysiifolium	Dunal	Argentina	Tucumán	Tafí Viejo	Siambón	Sierra de Tucumán		29.705284	S	68.436971	W	DD	ca.	GAZ	29°42'19' S, 68°26'13' W	-29.705284	-68.436971
CORD	Herbarium sheet	70654	34871		CORD00004234	Lorentz, P.G.		440		Hieronymus, G.	lectotype	Solanum lorentzii Bitter	0	11	1872		Solanaceae	Solanum	aloysiifolium	Dunal	Argentina	Catamarca		Chacarita de los Padres	'Chacarita de los Padres en la Quebrada del Tala bei Catamarca'		0		0						0	0
CORD	Herbarium sheet	70655	34871		CORD00004235	Lorentz, P.G.		440		Hieronymus, G.	isolectotype	Solanum lorentzii Bitter	0	11	1872		Solanaceae	Solanum	aloysiifolium	Dunal	Argentina	Catamarca		Chacarita de los Padres	'Chacarita de los Padres en la Quebrada del Tala bei Catamarca'		0		0						0	0
F	PHOTO	74550	34871		F0BN002782	Lorentz, P.G.		440		Hieronymus, G.	-	Solanum lorentzii Bitter	0	11	1872		Solanaceae	Solanum	aloysiifolium	Dunal	Argentina	Catamarca		Chacarita de los Padres	'Chacarita de los Padres en la Quebrada del Tala bei Catamarca'		0		0						0	0
GOET	Herbarium sheet	217458	164400			Lorentz, P.G.		440	[b]	Hieronymus, G.			0	9	1873		Solanaceae	Solanum	aloysiifolium	Dunal	Argentina	Tucumán	Chicligasta		Achiral [Acheral] bei San Andres		0		0						0	0
GOET	Herbarium sheet	35382	34875			Lorentz, P.G.		584					0	1	1872		Solanaceae	Solanum	aloysiifolium	Dunal	Argentina	Catamarca			Vayas altas, alpas de Belen	vayas altas	0		0						0	0
CORD	Herbarium sheet	164711	34875	567256	CORD00056609	Lorentz, P.G.		584					0	1	1872		Solanaceae	Solanum	aloysiifolium	Dunal	Argentina	Catamarca			Vayas altas, alpas de Belen	vayas altas	0		0						0	0
F	Herbarium sheet	136953	103755	60713		Lorentz, P.G.		706		Hieronymus, G.			10	1	1874		Solanaceae	Solanum	aloysiifolium	Dunal	Argentina	Tucumán	Tafí del Valle	La Ciénaga	Sierra de Tucumán		26.848981	S	65.671672	W	DD	ca.	GAZ	26°50'56' S, 65°40'18' W	-26.848981	-65.671672
US	Herbarium sheet	204061	103755	282278	2837968	Lorentz, P.G.		706		Hieronymus, G.			10	1	1874		Solanaceae	Solanum	aloysiifolium	Dunal	Argentina	Tucumán	Tafí del Valle	La Ciénaga	Sierra de Tucumán		26.848981	S	65.671672	W	DD	ca.	GAZ	26°50'56' S, 65°40'18' W	-26.848981	-65.671672
CORD	Herbarium sheet	215667	103755			Lorentz, P.G.		706		Hieronymus, G.			10	1	1874		Solanaceae	Solanum	aloysiifolium	Dunal	Argentina	Tucumán	Tafí del Valle	La Ciénaga	Sierra de Tucumán		26.848981	S	65.671672	W	DD	ca.	GAZ	26°50'56' S, 65°40'18' W	-26.848981	-65.671672
GOET	Herbarium sheet	35520	34998			Lorentz, P.G.		732					3	3	1872		Solanaceae	Solanum	aloysiifolium	Dunal	Argentina	Tucumán	Tafí Viejo		Cuesta de Perico [Periquillo]		26.75	S	65.4667	W	DD	ca.	GAZ	26°45'00' S, 65°28' W	-26.75	-65.4667
CORD	Herbarium sheet	164712	34998	567030	CORD00056584	Lorentz, P.G.		732					3	3	1872		Solanaceae	Solanum	aloysiifolium	Dunal	Argentina	Tucumán	Tafí Viejo		Cuesta de Perico [Periquillo]		26.75	S	65.4667	W	DD	ca.	GAZ	26°45'00' S, 65°28' W	-26.75	-65.4667
CORD	Herbarium sheet	75546	67244		CORD00004236	Lorentz, P.G.		999		Hieronymus, G.	paratype	Solanum lorentzii Bitter	0	0	0		Solanaceae	Solanum	aloysiifolium	Dunal	Argentina	Jujuy	Dr. Manuel Belgrano		en las cercanias de Jujuy		26.571	S	65.29	W	DMS	4	GAZ	26°57' S, 65°29' W	-26.952778	-65.483333
CORD	Herbarium sheet	164851	126956	567017	CORD00056573	Lorentz, P.G.		1036		Hieronymus, G.			0	1	1873		Solanaceae	Solanum	aloysiifolium	Dunal	Argentina	Tucumán	Tafí Viejo		Siambón, Sierra de Tucumán		26.4223	S	65.2642	W	DMS	4	GAZ	26°42' S, 65°27' W	-26.706389	-65.445
NY	Herbarium sheet	75401	67170	NY00688918	688918	Lorentz, P.G.		1074		Hieronymus, G.	lectotype	Solanum filiforme Ruiz & Pav. var. lanceolatum Kuntze	0	0	0		Solanaceae	Solanum	aloysiifolium	Dunal	Argentina	Jujuy	Dr. Manuel Belgrano		Jujuy		24.1833	S	65.3	W	DD	ca.	GAZ	24°11'00' S, 65°18' W	-24.1833	-65.3
S	Herbarium sheet	26680	27335	S R-3116		Lorentz, P.G.		s.n.		Hieronymus, G.	syntype	Solanum lorentzii Bitter	0	4	1894		Solanaceae	Solanum	aloysiifolium	Dunal	Argentina	Jujuy	Dr. Manuel Belgrano		[San Salvador de Jujuy]		24.189535	S	65.290495	W	DD	ca.	GAZ	24°11'22' S, 65°17'26' W	-24.189535	-65.290495
S	Herbarium sheet	77815	68422	R-3116		Lorentz, P.G.		s.n.		Hieronymus, G.			0	4	1884		Solanaceae	Solanum	aloysiifolium	Dunal	Argentina	Jujuy			'Jujuy'		0		0						0	0
CORD	Herbarium sheet	164870	126975	567024	CORD00056580	Lorentz, P.G.		s.n.					1	1	1872		Solanaceae	Solanum	aloysiifolium	Dunal	Argentina	Tucumán	Tafí Viejo		Tafi, Sierra de Tucuman		0		0						0	0
CORD	Herbarium sheet	164898	127003	567016	CORD00056572	Lorentz, P.G.		s.n.					0	3	1872		Solanaceae	Solanum	aloysiifolium	Dunal	Argentina	Tucumán	Tafí Viejo		Siambon, Sierra de Tucuman		26.4223	S	65.2642	W	DMS	4	GAZ	26°42' S, 65°27' W	-26.706389	-65.445
CORD	Herbarium sheet	164899	127004	567257	CORD00056610	Lorentz, P.G.		s.n.					0	2	1872		Solanaceae	Solanum	aloysiifolium	Dunal	Argentina	Catamarca			Vayas altas		0		0						0	0
W	Herbarium sheet	154968	118851	1957-0000920		Luna, F.E.		1014					5	5	1948		Solanaceae	Solanum	aloysiifolium	Dunal	Argentina	Salta	Anta	El Dorado	1era Sección [Rosario del Dorado]		24.540905	S	64.107701	W	DD	4	GAZ	24°32' S, 64°06' W	-24.540905	-64.107701
MO	Herbarium sheet	103434	85161	1634195	MO-1336861	Malvárez, M.R.		101					0	0	1946		Solanaceae	Solanum	aloysiifolium	Dunal	Argentina	Salta	Metán		Metán		25.486253	S	64.978368	W	DD	4	GAZ	25°29' S, 64°59' W	-25.486253	-64.978368
BAB	Herbarium sheet	214477	162237			Martínez Crovetto, R.		6071					0	9	1950		Solanaceae	Solanum	aloysiifolium	Dunal	Argentina	Jujuy	El Carmen	El Carmen		maleza de tabacales	24.396663	S	65.255818	W	DD	4	GAZ	24°24' S, 65°15' W	-24.396663	-65.255818
BAB	Herbarium sheet	176841	135936	93089	BAB00006524	Martínez-Crovetto, R.		6242					0	3	1951		Solanaceae	Solanum	aloysiifolium	Dunal	Argentina	Salta	Cafayate		Quebrada del río Cocoipe		0		0						0	0
MO	Herbarium sheet	103435	85162	2347758	MO-1336866	Maruñak, V.		507		Quarín, C. & Schinini, A.			0	0	1972		Solanaceae	Solanum	aloysiifolium	Dunal	Argentina	Salta	Orán		Ruta No. 50, Quebrada El Cebilar		22.435848	S	64.211656	W	DMS		GAZ	22°43'58' S, 64°21'17' W	-22.732911	-64.3546
F	Herbarium sheet	136954	103756	1551360		Meyer, T.		3649					15	2	1941		Solanaceae	Solanum	aloysiifolium	Dunal	Argentina	Salta	Rosario de Lerma		Rosario de Lerma		24.976478	S	65.579409	W	DD	ca.	GAZ	24°58'35' S, 65°34'46' W	-24.976478	-65.579409
F	Herbarium sheet	155893	119545	1551360		Meyer, T.		3659					15	2	1941		Solanaceae	Solanum	aloysiifolium	Dunal	Argentina	Salta	Rosario de Lerma		Rosario de Lerma		24.98329	S	65.581769	W	DD	ca.	GAZ	24°59'00' S, 65°34'54' W	-24.98329	-65.581769
F	Herbarium sheet	136955	103757	1397190		Meyer, T.		4318					14	8	1941		Solanaceae	Solanum	aloysiifolium	Dunal	Argentina	Tucumán	Yerba Buena	Parque Aconquija	[original label as Tafí, Parque Provincial Aconquija]		26.809184	S	65.330245	W	DD	4	GAZ	26°49' S, 65°20' W Alt: 500m	-26.809184	-65.330245	500			metres	500
SI	Herbarium sheet	164713	103757	435536	54604	Meyer, T.		4318					14	8	1941		Solanaceae	Solanum	aloysiifolium	Dunal	Argentina	Tucumán	Yerba Buena	Parque Aconquija	[original label as Tafí, Parque Provincial Aconquija]		26.809184	S	65.330245	W	DD	4	GAZ	26°49' S, 65°20' W Alt: 500m	-26.809184	-65.330245	500			metres	500
LIL	Herbarium sheet	164714	103757			Meyer, T.		4318					14	8	1941		Solanaceae	Solanum	aloysiifolium	Dunal	Argentina	Tucumán	Yerba Buena	Parque Aconquija	[original label as Tafí, Parque Provincial Aconquija]		26.809184	S	65.330245	W	DD	4	GAZ	26°49' S, 65°20' W Alt: 500m	-26.809184	-65.330245	500			metres	500
US	Herbarium sheet	130405	98823	2866944		Meyer, T.		22321		Vaca & Gomez			8	1	1965		Solanaceae	Solanum	aloysiifolium	Dunal	Argentina	Tucumán	Tafí Viejo		entrada de Tafi Viejo y Los Nogales, Ruta 9		26.763146	S	65.219645	W	DD	4	GAZ	26°46' S, 65°13' W Alt: 600m	-26.763146	-65.219645	600			metres	600
BAB	Herbarium sheet	214451	162211			Milano, V.A.		s.n.		García, A.			10	12	1963		Solanaceae	Solanum	aloysiifolium	Dunal	Argentina	Tucumán	Leales		sin. loc.		0		0						0	0
BAB	Herbarium sheet	176857	135952	92742	BAB00006091	Molina, A.M.		1601		Cozzani, A.; Fortunato, R.H. & Gómez, R.			15	5	1983		Solanaceae	Solanum	aloysiifolium	Dunal	Argentina	Santiago del Estero	Choya		Ruta 157, entre Lavalle y Tapso [georef midway]		28.313712	S	65.095281	W	DD		GAZ	28°18'49' S, 65°05'43' W	-28.313712	-65.095281
BAB	Herbarium sheet	176858	135953	92741	BAB00006090	Molina, A.M.		1770		Cozzani, A.; Fortunato, R.H. & Gómez, R.			18	5	1983		Solanaceae	Solanum	aloysiifolium	Dunal	Argentina	Santiago del Estero	Pellegrini		Río Horcones, ruta entre Nueva Esperanza y El Mojón [georef midway]		26.147179	S	64.281258	W	DD		GAZ	26°08'50' S, 64°16'53' W	-26.147179	-64.281258
BAB	Herbarium sheet	176859	135954	92739	BAB00006089	Molina, A.M.		1802		Cozzani, A.; Fortunato, R.H. & Gómez, R.			19	5	1983		Solanaceae	Solanum	aloysiifolium	Dunal	Argentina	Santiago del Estero	Pellegrini		Entre El Mojón y cerro El Remate	selva	26.067223	S	64.358166	W	DD	ca.	GAZ	26°04'02' S, 64°21'29' W	-26.067223	-64.358166
SI	Herbarium sheet	164815	126922	435473	54485	Monetti, L.		55					13	11	1905		Solanaceae	Solanum	aloysiifolium	Dunal	Argentina	Salta	Metán				25.2634	S	64.3748	W	DMS	4	SPEC	25°27' S, 64°38' W	-25.442778	-64.63
SI	Herbarium sheet	164816	126922		54533	Monetti, L.		55					13	11	1905		Solanaceae	Solanum	aloysiifolium	Dunal	Argentina	Salta	Metán				25.2634	S	64.3748	W	DMS	4	SPEC	25°27' S, 64°38' W	-25.442778	-64.63
SI	Herbarium sheet	164817	126922		54532	Monetti, L.		55					13	11	1905		Solanaceae	Solanum	aloysiifolium	Dunal	Argentina	Salta	Metán				25.2634	S	64.3748	W	DMS	4	SPEC	25°27' S, 64°38' W	-25.442778	-64.63
BAB	Herbarium sheet	176876	135971	15306	BAB00006735	Monetti, L.		127					9	12	1909		Solanaceae	Solanum	aloysiifolium	Dunal	Argentina	Tucumán			sin.loc.		0		0					Alt: 450m	0	0	450			metres	450
LIL	Herbarium sheet	164966	127059	566864		Montenegro, ?		451					19	2	1949		Solanaceae	Solanum	aloysiifolium	Dunal	Argentina	Salta	Capital		San Lorenzo		24.725206	S	65.487353	W	DD	4	GAZ	24°44' S, 65°29' W	-24.725206	-65.487353
CORD	Herbarium sheet	164967	127059		CORD00056562	Montenegro, ?		451					19	2	1949		Solanaceae	Solanum	aloysiifolium	Dunal	Argentina	Salta	Capital		San Lorenzo		24.725206	S	65.487353	W	DD	4	GAZ	24°44' S, 65°29' W	-24.725206	-65.487353
SI	Herbarium sheet	165030	127120	3686		Morrone, O.		2366		Deginani, N.B.; Cialdella, A.M. & Giussani, L.M.			10	2	1998		Solanaceae	Solanum	aloysiifolium	Dunal	Argentina	Jujuy	Tumbaya		Volcán, 7 km de Volcán camino a Lozano, cantera sobre el Río Grande		23.56	S	65.27	W	DD	4	GAZ	23°34' S, 65°16' W Alt: 2040m	-23.56	-65.27	2040			metres	2040
MO	Herbarium sheet	103437	85164	6107173	MO-2128274	Morrone, O.		3489		Giussani, L.M.; Giraldo-Cañas, D.; Fernández, D. & Guerrido, C.			17	12	1998		Solanaceae	Solanum	aloysiifolium	Dunal	Argentina	Jujuy	Ledesma		Ruta Prov. 83, Abra de Cañas, 29 km del desvío de la Ruta Nac. 34 camino a Valle Grande, Parque Nac. Calilegua	Borde de selva con dominancia de Myrtaceae, Podocarpaceae y Meliaceae.	23.666666	S	64.9	W	DD		GAZ	23°40'00' S, 64°54' W Alt: 1620m	-23.666666	-64.9	1620			metres	1620
SI	Herbarium sheet	164715	85164			Morrone, O.		3489		Giussani, L.M.; Giraldo-Cañas, D.; Fernández, D. & Guerrido, C.			17	12	1998		Solanaceae	Solanum	aloysiifolium	Dunal	Argentina	Jujuy	Ledesma		Ruta Prov. 83, Abra de Cañas, 29 km del desvío de la Ruta Nac. 34 camino a Valle Grande, Parque Nac. Calilegua	Borde de selva con dominancia de Myrtaceae, Podocarpaceae y Meliaceae.	23.666666	S	64.9	W	DD		GAZ	23°40'00' S, 64°54' W Alt: 1620m	-23.666666	-64.9	1620			metres	1620
SI	Herbarium sheet	165023	127113	6750		Morrone, O.		3494		Giussani, L.M.; Giraldo-Cañas, D.; Fernández, D. & Guerrido, C.			17	12	1998		Solanaceae	Solanum	aloysiifolium	Dunal	Argentina	Jujuy	Ledesma		Ruta Prov. 83, Abra de Cañas, 29 km del desvío de la Ruta Nac. 34 camino a Valle Grande, Parque Nac. Calilegua	Borde de selva con dominancia de Myrtaceae, Podocarpaceae y Meliaceae.	23.4	S	64.54	W	DD	4	GAZ	23°24' S, 64°32' W Alt: 1620m	-23.4	-64.54	1620			metres	1620
SI	Herbarium sheet	164995	127085	435457	54403	Nee, M.		50741		Bohs, L. & Sérsic, A.N.			12	4	2000		Solanaceae	Solanum	aloysiifolium	Dunal	Argentina	Tucumán	Cruz Alta		Ca. 2 km. S of San Martín.	Flat, edge of grassy roadside and sugarcane fields. at edge of sugarcane field and grassy roadside.	26.5651	S	65.0964	W	DD		SPEC	26°33'54' S, 65°05'47' W Alt: 325m	-26.5651	-65.0964	325			metres	325
UT	Herbarium sheet	67085	60646	123821		Nee, M.		50753		Bohs, L. & Sérsic, A.N.			13	4	2000		Solanaceae	Solanum	aloysiifolium	Dunal	Argentina	Jujuy	El Carmen		El Carmen, just N of border of Prov. Salta, along old highway between Salta and San Salvador de Jujuy.	Edge of steep slope forest of Tipuana tipu, Anadenanathera	24.2806	S	65.177	W	DD		SPEC	24°16'50' S, 65°10'37' W Alt: 1200m	-24.2806	-65.177	1200			metres	1200
NY	Herbarium sheet	80674	60646	NY00852768	852768	Nee, M.		50753		Bohs, L. & Sérsic, A.N.			13	4	2000		Solanaceae	Solanum	aloysiifolium	Dunal	Argentina	Jujuy	El Carmen		El Carmen, just N of border of Prov. Salta, along old highway between Salta and San Salvador de Jujuy.	Edge of steep slope forest of Tipuana tipu, Anadenanathera	24.2806	S	65.177	W	DD		SPEC	24°16'50' S, 65°10'37' W Alt: 1200m	-24.2806	-65.177	1200			metres	1200
CORD	Herbarium sheet	164703	60646			Nee, M.		50753		Bohs, L. & Sérsic, A.N.			13	4	2000		Solanaceae	Solanum	aloysiifolium	Dunal	Argentina	Jujuy	El Carmen		El Carmen, just N of border of Prov. Salta, along old highway between Salta and San Salvador de Jujuy.	Edge of steep slope forest of Tipuana tipu, Anadenanathera	24.2806	S	65.177	W	DD		SPEC	24°16'50' S, 65°10'37' W Alt: 1200m	-24.2806	-65.177	1200			metres	1200
CORD	Herbarium sheet	164930	127035			Novara, L.J.		285					0	0	1976		Solanaceae	Solanum	aloysiifolium	Dunal	Argentina	Jujuy	San Antonio		5 km al oeste de Perico de San Antonio [San Antonio]		24.335535	S	65.366981	W	DD		GAZ	24°20'08' S, 65°22'01' W	-24.335535	-65.366981
G	Herbarium sheet	164961	127056	206043		Novara, L.J.		569					0	0	0		Solanaceae	Solanum	aloysiifolium	Dunal	Argentina				[sin. loc.]		0		0			4	GAZ		0	0
MCNS	Herbarium sheet	164962	127056			Novara, L.J.		569					0	0	0		Solanaceae	Solanum	aloysiifolium	Dunal	Argentina				[sin. loc.]		0		0			4	GAZ		0	0
CORD	Herbarium sheet	164928	127033			Novara, L.J.		733					9	3	1978		Solanaceae	Solanum	aloysiifolium	Dunal	Argentina	Salta	Capital		Cuspide del cerro San Bernardo		24.780228	S	65.393801	W	DD		GAZ	24°46'49' S, 65°23'38' W Alt: 1450m	-24.780228	-65.393801	1450			metres	1450
CORD	Herbarium sheet	164892	126997	567036	CORD00056585	Novara, L.J.		958					4	4	1980		Solanaceae	Solanum	aloysiifolium	Dunal	Argentina	Salta	Capital		Cumbres de la Pedrera, Abra del camino de Salta a La Quesera, 18 km al SE de la ciudad de Salta.		24.888006	S	65.313701	W	DD		GAZ	24°53'17' S, 65°18'49' W Alt: 1450m	-24.888006	-65.313701	1450			metres	1450
MCNS	Herbarium sheet	214386	162147			Novara, L.J.		972					4	4	1980		Solanaceae	Solanum	aloysiifolium	Dunal	Argentina	Salta	Capital	Cumbres de la Pedrera	abra del camino de Salta a Quesera, 18 km al S de la ciudad de Salta		24.888006	S	65.313701	W	DD		GAZ	24°53'17' S, 65°18'49' W Alt: 1450m	-24.888006	-65.313701	1450		ca.	metres	1450
MO	Herbarium sheet	79953	69886	5862798	MO-1351154	Novara, L.J.		3397					17	5	1983		Solanaceae	Solanum	aloysiifolium	Dunal	Argentina	Salta	Cerrillos		Dpto. La Merced. Fca. El Rodeo, 1 km al N del Rio Rosario, 6 km al S de La Merced.	En cultivo de Medicago sativa.	25.019667	S	65.486242	W	DD		GAZ	25°01'11' S, 65°29'10' W	-25.019667	-65.486242
CORD	Herbarium sheet	164716	69886			Novara, L.J.		3397					17	5	1983		Solanaceae	Solanum	aloysiifolium	Dunal	Argentina	Salta	Cerrillos		Dpto. La Merced. Fca. El Rodeo, 1 km al N del Rio Rosario, 6 km al S de La Merced.	En cultivo de Medicago sativa.	25.019667	S	65.486242	W	DD		GAZ	25°01'11' S, 65°29'10' W	-25.019667	-65.486242
MO	Herbarium sheet	103470	85197	5903677	MO-1351150	Novara, L.J.		3552					21	8	1983		Solanaceae	Solanum	aloysiifolium	Dunal	Argentina	Salta	Capital		ciudad de Salta, en cunetas de Av. Paraguay próxidas al puente del río Arenales		24.809467	S	65.421909	W	DD		GAZ	24°48'34' S, 65°25'19' W Alt: 1180m	-24.809467	-65.421909	1180			metres	1180
CORD	Herbarium sheet	168031	85197		CORD00084397	Novara, L.J.		3552					21	8	1983		Solanaceae	Solanum	aloysiifolium	Dunal	Argentina	Salta	Capital		ciudad de Salta, en cunetas de Av. Paraguay próxidas al puente del río Arenales		24.809467	S	65.421909	W	DD		GAZ	24°48'34' S, 65°25'19' W Alt: 1180m	-24.809467	-65.421909	1180			metres	1180
MCNS	Herbarium sheet	214311	85197			Novara, L.J.		3552					21	8	1983		Solanaceae	Solanum	aloysiifolium	Dunal	Argentina	Salta	Capital		ciudad de Salta, en cunetas de Av. Paraguay próxidas al puente del río Arenales		24.809467	S	65.421909	W	DD		GAZ	24°48'34' S, 65°25'19' W Alt: 1180m	-24.809467	-65.421909	1180			metres	1180
CORD	Herbarium sheet	164920	127025			Novara, L.J.		3580					10	9	1983		Solanaceae	Solanum	aloysiifolium	Dunal	Argentina	Salta	General San Martín		Tartagal, en playa de río		22.310034	S	63.482019	W	DMS		GAZ	22°31'00' S, 63°48'20' W Alt: 400m	-22.516761	-63.805608	400			metres	400
MO	Herbarium sheet	79951	69884	5903668	MO-1351149	Novara, L.J.		3594					11	9	1983		Solanaceae	Solanum	aloysiifolium	Dunal	Argentina	Salta	General San Martín		General Mosconi, 8 km al sur de Tartagal.		22.601491	S	63.805736	W	DD		GAZ	22°36'05' S, 63°48'21' W Alt: 400m	-22.601491	-63.805736	400			metres	400
MO	Herbarium sheet	79950	69883	5903684	MO-1351147	Novara, L.J.		3688					13	9	1983		Solanaceae	Solanum	aloysiifolium	Dunal	Argentina	Salta	General San Martín		Laguna La Yuntada, 20 km al NW de Tartagal.		22.445083	S	63.905271	W	DD	4	GAZ	22°27' S, 63°54' W Alt: 700m	-22.445083	-63.905271	700			metres	700
MCNS	Herbarium sheet	214436	162196			Novara, L.J.		3915		Tolaba, J.A. & Gutiérrez, M.A.			12	2	2007		Solanaceae	Solanum	aloysiifolium	Dunal	Argentina	Salta	Metán	Finca Cachari	3 km al W W del puente de Ruta 34 Río Juramento y 22 km al S hasta el Cerro El Pelado, pasando 4 km al S el campamento base	chaco serrano	25.1405	S	65.0712	W	DMS		SPEC	25°14'05' S, 65°07'12' W Alt: 1500 - 2000m	-25.234722	-65.12	1500	2000		metres	1500 - 2000
MCNS	Herbarium sheet	214398	162159			Novara, L.J.		5560		Bruno, S.			12	10	1985		Solanaceae	Solanum	aloysiifolium	Dunal	Argentina	Salta	Rosario de Lerma		pie del paredon del dique Las Lomitas, 2 km al E del Campo Quijano	en suelos arenosos sueltos	24.899726	S	65.624128	W	DD		GAZ	24°53'59' S, 65°37'27' W Alt: 1500m	-24.899726	-65.624128	1500			metres	1500
MCNS	Herbarium sheet	214393	162154			Novara, L.J.		6226					27	2	1987		Solanaceae	Solanum	aloysiifolium	Dunal	Argentina	Salta	Cachí	Cuesta del Obispo	inmediaciones de La Harradura	suelos modificados proximos al camino	0		0					Alt: 3000m	0	0	3000			metres	3000
MCNS	Herbarium sheet	214394	162155			Novara, L.J.		6231					27	2	1987		Solanaceae	Solanum	aloysiifolium	Dunal	Argentina	Salta	Cachí	Cuesta del Obispo	inmediaciones de La Herradura	suelos modificados proximos al camino	0		0					Alt: 3000m	0	0	3000			metres	3000
MCNS	Herbarium sheet	214399	162160			Novara, L.J.		6235					27	2	1987		Solanaceae	Solanum	aloysiifolium	Dunal	Argentina	Salta	Cachí	Cuesta del Obispo	inmediaciones de La Herradura	suelos modificados proximos al camino	0		0					Alt: 3000m	0	0	3000			metres	3000
MCNS	Herbarium sheet	214402	162163			Novara, L.J.		7501					16	1	1998		Solanaceae	Solanum	aloysiifolium	Dunal	Argentina	Salta	Rosario de Lerma	Quebrada del Toro	Ruta 51 km 32.1	pastizal serrano con esbozo de monte y de yungas; en promotorio rocoso junto al río	24.752092	S	65.750808	W	DD		GAZ	24°45'08' S, 65°45'03' W Alt: 1700 - 1780m	-24.752092	-65.750808	1700	1780		metres	1700 - 1780
MCNS	Herbarium sheet	214385	162146			Novara, L.J.		7786					10	3	1988		Solanaceae	Solanum	aloysiifolium	Dunal	Argentina	Salta	Metán	Yatasto	cerca de Ruta 34, al S de Metán	ambientes antropizadas modificados; originalmente yungas	25.594197	S	64.965549	W	DD		GAZ	25°35'39' S, 64°57'56' W Alt: 700m	-25.594197	-64.965549	700		ca.	metres	700
MCNS	Herbarium sheet	214384	162145			Novara, L.J.		7937		la Fuente, J.R. de			14	4	1988		Solanaceae	Solanum	aloysiifolium	Dunal	Argentina	Jujuy	Tumbaya	Quebrada Humahuaca	Volcan, Laguna Volcán, 2-6 km al W del pueblo	transción de prepuna y piso superior de yungas	23.935452	S	65.494867	W	DD		GAZ	23°56'08' S, 65°29'42' W Alt: 2000 - 2400m	-23.935452	-65.494867	2000	2400		metres	2000 - 2400
CORD	Herbarium sheet	164921	127026			Novara, L.J.		8247					5	12	1988		Solanaceae	Solanum	aloysiifolium	Dunal	Argentina	Salta	Capital		Vías del ferrocarril, playa de maniobra entre la esta ción y el molino Batule		24.790381	S	65.43387	W	DD		GAZ	24°47'25' S, 65°26'02' W Alt: 1187m	-24.790381	-65.43387	1187			metres	1187
G	Herbarium sheet	70168	63441	362331		Novara, L.J.		8805					17	4	1989		Solanaceae	Solanum	aloysiifolium	Dunal	Argentina	Salta	Capital	La Pena	La Pena, 3km el E de ruta 51 km 1570 rumbo a Cabeza de Buey		0		0					Alt: 700 - 800m	0	0	700	800		metres	700 - 800
MCNS	Herbarium sheet	214389	162150			Novara, L.J.		8876		Bruno, S. & Dalfonso, C.			11	5	1989		Solanaceae	Solanum	aloysiifolium	Dunal	Argentina	Salta	Orán		ruta 34 km 1290, 3 km al sur del arroyo de los Monos	bosque deciduo alto calido mumedo de Calicophyllum multiflorum	23.538019	S	64.490096	W	DD	4	GAZ	23°32' S, 64°29' W Alt: 700m	-23.538019	-64.490096	700			metres	700
MCNS	Herbarium sheet	214387	162148			Novara, L.J.		9246		Bruno, S.			29	12	1989		Solanaceae	Solanum	aloysiifolium	Dunal	Argentina	Jujuy	Tumbaya	Quebrada de Coiruro	2-3 km al N de Volcan	microambiente húmedo de quebrada, lluvia ca. 250 mm annuales	23.895033	S	65.459743	W	DD		GAZ	23°53'42' S, 65°27'35' W Alt: 2050 - 2150m	-23.895033	-65.459743	2050	2150		metres	2050 - 2150
CORD	Herbarium sheet	164917	127022			Novara, L.J.		9830		Bruno, S.			12	5	1990		Solanaceae	Solanum	aloysiifolium	Dunal	Argentina	Jujuy	El Carmen		Proximidades de San Antonio, 4-6 km al sur de Puesto Viejo	Chaco serrano seco y subhúmedo. Suello arcilloso salinos inundables.	24.373623	S	65.330937	W	DD	ca.	GAZ	24°22'25' S, 65°19'51' W Alt: 700m	-24.373623	-65.330937	700			metres	700
G	Herbarium sheet	136775	103691		G00443723	Novara, L.J.		11212		Bruno, S.			14	2	1999		Solanaceae	Solanum	aloysiifolium	Dunal	Argentina	Salta	La Caldera	La Caldera	camino y lomadas aledañas al Cristo	ambiente antrópicamente modificado	24.602935	S	65.373843	W	DD		GAZ	24°36'11' S, 65°22'26' W Alt: 1500m	-24.602935	-65.373843	1500			metres	1500
MCNS	Herbarium sheet	214400	162161			Novara, L.J.		11631					19	1	2002		Solanaceae	Solanum	aloysiifolium	Dunal	Argentina	Salta	Rosario de Lerma	Quebrada del Toro	Ruta 51 km 32-32.5, 1 km antes de viaducto Río Toro en promotorio rocoso junto al río	pastizal serrano con esbozo de monte y de yungas; en promotorio rocoso junto al río	24.752092	S	65.750808	W	DD		GAZ	24°45'08' S, 65°45'03' W Alt: 1750m	-24.752092	-65.750808	1750			metres	1750
MCNS	Herbarium sheet	214401	162162			Novara, L.J.		11632					19	1	2002		Solanaceae	Solanum	aloysiifolium	Dunal	Argentina	Salta	Rosario de Lerma	Quebrada del Toro	Ruta 51 km 32-32.5, 1 km antes de viaducto Río Toro en promotorio rocoso junto al río	pastizal serrano con esbozo de monte y de yungas; en promotorio rocoso junto al río	24.752092	S	65.750808	W	DD		GAZ	24°45'08' S, 65°45'03' W Alt: 1750m	-24.752092	-65.750808	1750			metres	1750
MCNS	Herbarium sheet	214403	162164			Novara, L.J.		11912					27	1	2003		Solanaceae	Solanum	aloysiifolium	Dunal	Argentina	Salta	Rosario de Lerma	Quebrada del Toro	Ruta 51, km 45, pasando 2 km El Candado, pasando el 2ndo puente carretero sobre el río, 300-800 m al E del camino y vias del tren	en con oalluvial y quebradita en comunidad de Trichocereus atacamensis	24.731435	S	65.759026	W	DD		GAZ	24°43'53' S, 65°45'32' W Alt: 2100 - 2300m	-24.731435	-65.759026	2100	2300		metres	2100 - 2300
MCNS	Herbarium sheet	164969	127061	194828		Novara, L.J.		12202		Bruno, S.			10	1	2005		Solanaceae	Solanum	aloysiifolium	Dunal	Argentina	Salta	La Caldera		Dique Campo Alegre, Ruta nº 9, km 1232,5 en lomadas y barrancas abruptas próximas al sector NE del lago		24.3525	S	65.2616	W	DMS	4	GAZ	24°35' S, 65°26' W Alt: 1600m	-24.590278	-65.437778	1600			metres	1600
CORD	Herbarium sheet	164970	127061			Novara, L.J.		12202		Bruno, S.			10	1	2005		Solanaceae	Solanum	aloysiifolium	Dunal	Argentina	Salta	La Caldera		Dique Campo Alegre, Ruta nº 9, km 1232,5 en lomadas y barrancas abruptas próximas al sector NE del lago		24.3525	S	65.2616	W	DMS	4	GAZ	24°35' S, 65°26' W Alt: 1600m	-24.590278	-65.437778	1600			metres	1600
CORD	Herbarium sheet	164949	127049	194823		Novara, L.J.		12208		Barboza, G.E. & Bruno, S.			15	1	2005		Solanaceae	Solanum	aloysiifolium	Dunal	Argentina	Salta	Capital		Sierra de Vélez. Cerro de la ermita, detrás de la capilla de la virgen de Schoenstadt	Chaco serrano.	24.5344	S	65.1425	W	DMS	4	GAZ	24°54' S, 65°14' W Alt: 1300 - 1400m	-24.895556	-65.240278	1300	1400		metres	1300 - 1400
MCNS	Herbarium sheet	164950	127049			Novara, L.J.		12208		Barboza, G.E. & Bruno, S.			15	1	2005		Solanaceae	Solanum	aloysiifolium	Dunal	Argentina	Salta	Capital		Sierra de Vélez. Cerro de la ermita, detrás de la capilla de la virgen de Schoenstadt	Chaco serrano.	24.5344	S	65.1425	W	DMS	4	GAZ	24°54' S, 65°14' W Alt: 1300 - 1400m	-24.895556	-65.240278	1300	1400		metres	1300 - 1400
MCNS	Herbarium sheet	214437	162197			Novara, L.J.		13025					18	12	2007		Solanaceae	Solanum	aloysiifolium	Dunal	Argentina	Salta	Cachí	Cachi	jardines alrededor del camping y de la Hosteria	cultivados	25.122755	S	66.166284	W	DD		GAZ	25°07'22' S, 66°09'59' W Alt: 2300m	-25.122755	-66.166284	2300			metres	2300
CORD	Herbarium sheet	164889	126994	567035	CORD 00000484	Novara, L.J.		s.n.					30	11	1997		Solanaceae	Solanum	aloysiifolium	Dunal	Argentina	Salta	Chicoana		Quebrada de Escoipe, en Quebrada Los Sauces, al oeste de la ruta 33, km 16, unos 4 km al sur (aguas arribas) de Los Laureles		25.0639	S	65.3525	W	DMS		GAZ	25°06'39' S, 65°35'25' W Alt: 1400m	-25.110833	-65.590278	1400			metres	1400
CORD	Herbarium sheet	164957	127053			Oberti, J.C.		s.n.					26	11	1997		Solanaceae	Solanum	aloysiifolium	Dunal	Argentina	Salta	La Caldera		rn nº 9, Vaqueros, 500 m al norte del puente sobre el Arroyo Chaile, camino al cementerio		24.688702	S	65.393533	W	DD		GAZ	24°41'19' S, 65°23'37' W Alt: 1250m	-24.688702	-65.393533	1250			metres	1250
SI	Herbarium sheet	164991	127081	435471	54484	O'Donell, C.A.		3150					14	4	1945		Solanaceae	Solanum	aloysiifolium	Dunal	Argentina	Salta	Orán		Orán.		23.2155	S	64.132	W	DMS	4	GAZ	23°22' S, 64°13' W	-23.365278	-64.222222
K	Herbarium sheet	67084	60645		K001043108	O'Donell, C.A.		s.n.					3	4	1945		Solanaceae	Solanum	aloysiifolium	Dunal	Argentina	Chaco	General Güemes		Campo Santo, Güemes		24.47	S	65.01	W	DMS		GAZ	24°47' S, 65°01' W	-24.783333	-65.016667
F	Herbarium sheet	136956	103758	1398894		Ortiz, F.		s.n.					10	6	1945		Solanaceae	Solanum	aloysiifolium	Dunal	Argentina	Tucumán	Cruz Alta		banda Río Sali		26.83411	S	65.165416	W	DD	ca.	GAZ	26°50'03' S, 65°09'55' W	-26.83411	-65.165416
F	Herbarium sheet	81742	103999	1293365		Ortiz, F.		s.n.					8	5	1945		Solanaceae	Solanum	aloysiifolium	Dunal	Argentina	Tucumán	Monteros		kilometro 1220		0		0						0	0
K	Herbarium sheet	137333	103999		K001167653	Ortiz, F.		s.n.					8	5	1945		Solanaceae	Solanum	aloysiifolium	Dunal	Argentina	Tucumán	Monteros		kilometro 1220		0		0						0	0
MO	Herbarium sheet	103471	85198	2379387	MO-1336867	Pedersen, ?		s.n.		Hjerting, J.P.			0	0	1949		Solanaceae	Solanum	aloysiifolium	Dunal	Argentina				[sin. loc.]		0		0					Alt: 900m	0	0	900			metres	900
F	Herbarium sheet	81743	70836	2173202		Pedersen, T.M.		16133					26	7	1994		Solanaceae	Solanum	aloysiifolium	Dunal	Argentina	Jujuy	Ledesma	Parque Nacional Calilegua		Roadside.	23.507578	S	64.945377	W	DD	ca.	GAZ	23°30'27' S, 64°56'43' W	-23.507578	-64.945377
MO	Herbarium sheet	79955	69888	5871232	MO-1351161	Pensiero, J.		4167		Marino, G.			2	12	1992		Solanaceae	Solanum	aloysiifolium	Dunal	Argentina	Tucumán	Monteros		Ruta prov. 307, 30 km S de Tafí del Valle, paraje El Indio.		27.056515	S	65.67062	W	DD		GAZ	27°03'23' S, 65°40'14' W Alt: 963m	-27.056515	-65.67062	963			metres	963
MO	Herbarium sheet	79957	69890	5871230	MO-1351163	Pensiero, J.		4232		Marino, G.			3	12	1992		Solanaceae	Solanum	aloysiifolium	Dunal	Argentina	Salta	Rosario de Lerma		2 km S de Campo Quijano, camino a El Alisal, quebrada del Rio Toro.		24.889731	S	65.681276	W	DD	4	GAZ	24°53' S, 65°41' W	-24.889731	-65.681276
MO	Herbarium sheet	79958	69891	5871229	MO-1351156	Pensiero, J.		4521		Marino, G.			13	12	1992		Solanaceae	Solanum	aloysiifolium	Dunal	Argentina	Salta	Orán		5 km O de Ruta Nac. 50, proximo puente internacional Argentina - Bolivia, camino a Finca Yacúlica.		22.724953	S	64.414109	W	DD	4	GAZ	22°44' S, 64°25' W	-22.724953	-64.414109
MO	Herbarium sheet	79956	69889	5871231	MO-1351162	Pensiero, J.		4621		Marino, G.			15	12	1992		Solanaceae	Solanum	aloysiifolium	Dunal	Argentina	Jujuy	Dr. Manuel Belgrano		Lagunas de Yala, proximo Laguna El Rodeo		24.062889	S	65.284474	W	DMS		GAZ	24°06'29' S, 65°28'45' W Alt: 2060m	-24.108025	-65.479094	2060			metres	2060
MO	Herbarium sheet	85280	73553	5871233	MO-1351160	Pensiero, J.F.		4169		Marino, G.			0	0	1992		Solanaceae	Solanum	aloysiifolium	Dunal	Argentina	Tucumán	Monteros		ruta prov. 307, 30 km S de Tafi del Valle, paraje El Indio		27.056515	S	65.67062	W	DD		GAZ	27°03'23' S, 65°40'14' W Alt: 963m	-27.056515	-65.67062	963			metres	963
LIL	Herbarium sheet	164964	127058	566851		Pereira, A.		s.n.					16	10	1948		Solanaceae	Solanum	aloysiifolium	Dunal	Argentina	Jujuy	San Antonio		Camino San Antonio-El Ceibal 4 km N		24.2048	S	65.2449	W	DMS	4	SPEC	24°21' S, 65°25' W	-24.346667	-65.413611
CORD	Herbarium sheet	164965	127058		CORD00056559	Pereira, A.		s.n.					16	10	1948		Solanaceae	Solanum	aloysiifolium	Dunal	Argentina	Jujuy	San Antonio		Camino San Antonio-El Ceibal 4 km N		24.2048	S	65.2449	W	DMS	4	SPEC	24°21' S, 65°25' W	-24.346667	-65.413611
MO	Herbarium sheet	103475	85202	2379384	MO-1336852	Petersen, E.		561		Hjerting, J.P.			0	0	1952		Solanaceae	Solanum	aloysiifolium	Dunal	Argentina	Tucumán	Tafí Viejo		Parque [Provincial] Aconquija		26.799485	S	65.355528	W	DD		GAZ	26°47'58' S, 65°21'20' W Alt: 1200m	-26.799485	-65.355528	1200			metres	1200
MO	Herbarium sheet	103474	85201	2379383	MO-1336853	Petersen, E.		s.n.		Hjerting, J.P.			0	0	1948		Solanaceae	Solanum	aloysiifolium	Dunal	Argentina	Tucumán	Yerba Buena		Parque [Provincial] Aconquija		26.803854	S	65.344838	W	DD		GAZ	26°48'14' S, 65°20'41' W Alt: 800m	-26.803854	-65.344838	800			metres	800
MO	Herbarium sheet	103476	85203	2379385	MO-1336851	Petersen, E.		s.n.		Hjerting, J.P.			0	0	1948		Solanaceae	Solanum	aloysiifolium	Dunal	Argentina	Tucumán	Trancas		Riarte, El Jardín		0		0					Alt: 1040m	0	0	1040			metres	1040
SI	Herbarium sheet	165042	127132	300008		Ponce, M.M.		89					11	12	2008		Solanaceae	Solanum	aloysiifolium	Dunal	Argentina	Tucumán	Tafí		Tafí del Valle, Ruta prov. 325, El Rincón. Cerros detrás de la Villa.		26.5736	S	65.4348	W	DMS	ca.	GPS	26°57'36' S, 65°43'48' W Alt: 2271m	-26.96	-65.73	2271			metres	2271
W	Herbarium sheet	154965	118848	1956-0020987		Quintero		29					2	2	1947		Solanaceae	Solanum	aloysiifolium	Dunal	Argentina	Catamarca	El Alto	La Pampa			0		0						0	0
PACA	Herbarium sheet	199406	154693	47539	PACA047539	Rambo, B.		s.n.					0	10	1948		Solanaceae	Solanum	aloysiifolium	Dunal	Argentina	Tucumán	Capital		Tucumán	In incultis Fenofase: flor	26.809255	S	65.219172	W	DD	ca.	GAZ	26°48'33' S, 65°13'09' W	-26.809255	-65.219172
BM	Herbarium sheet	136123	103131		BM001211131	Renvoize, S.A.		3457					13	11	1978		Solanaceae	Solanum	aloysiifolium	Dunal	Argentina	Jujuy	Dr. Manuel Belgrano	Yala	side valley from main Humahuaca valley	roadside	24.117265	S	65.411831	W	DD		GAZ	24°07'02' S, 65°24'43' W Alt: 1400m	-24.117265	-65.411831	1400		ca.	metres	1400
MO	Herbarium sheet	144614	103131		MO-2329800	Renvoize, S.A.		3457					13	11	1978		Solanaceae	Solanum	aloysiifolium	Dunal	Argentina	Jujuy	Dr. Manuel Belgrano	Yala	side valley from main Humahuaca valley	roadside	24.117265	S	65.411831	W	DD		GAZ	24°07'02' S, 65°24'43' W Alt: 1400m	-24.117265	-65.411831	1400		ca.	metres	1400
K	Herbarium sheet	156701	103131		K001167632	Renvoize, S.A.		3457					13	11	1978		Solanaceae	Solanum	aloysiifolium	Dunal	Argentina	Jujuy	Dr. Manuel Belgrano	Yala	side valley from main Humahuaca valley	roadside	24.117265	S	65.411831	W	DD		GAZ	24°07'02' S, 65°24'43' W Alt: 1400m	-24.117265	-65.411831	1400		ca.	metres	1400
W	Herbarium sheet	154962	118845	1956-0019770		Risso, J.		964					14	1	1947		Solanaceae	Solanum	aloysiifolium	Dunal	Argentina	Catamarca	Capayán	Los Angeles	Paso de Durazno		28.2958	S	65.5708	W	DMS		GAZ	28°29'58' S, 65°57'08' W	-28.499444	-65.952222
CORD	Herbarium sheet	164941	127045	566882	CORD00056568	Rocha, R.		1062					14	2	1949		Solanaceae	Solanum	aloysiifolium	Dunal	Argentina	Tucumán	Tafí Viejo		Raco [Racó]		26.662131	S	65.418322	W	DD	ca.	GAZ	26°39'44' S, 65°25'06' W	-26.662131	-65.418322
LIL	Herbarium sheet	164942	127045			Rocha, R.		1062					14	2	1949		Solanaceae	Solanum	aloysiifolium	Dunal	Argentina	Tucumán	Tafí Viejo		Raco [Racó]		26.662131	S	65.418322	W	DD	ca.	GAZ	26°39'44' S, 65°25'06' W	-26.662131	-65.418322
K	Herbarium sheet	137332	103998		K001167650	Rocha, R.		3668					30	11	1950		Solanaceae	Solanum	aloysiifolium	Dunal	Argentina	Tucumán	Tafí Viejo		Tipa [Las Tipas]		26.632875	S	65.416238	W	DD	4	GAZ	26°38' S, 65°25' W	-26.632875	-65.416238
W	Herbarium sheet	156901	103998	1957-0016422		Rocha, R.		3668					30	11	1950		Solanaceae	Solanum	aloysiifolium	Dunal	Argentina	Tucumán	Tafí Viejo		Tipa [Las Tipas]		26.632875	S	65.416238	W	DD	4	GAZ	26°38' S, 65°25' W	-26.632875	-65.416238
SI	Herbarium sheet	164807	126918	435465	54482	Rodríguez, D.		71					12	11	1911		Solanaceae	Solanum	aloysiifolium	Dunal	Argentina	Salta	Orán		Río Piedras.		23.2155	S	64.132	W	DMS	4	SPEC	23°22' S, 64°13' W	-23.365278	-64.222222
SI	Herbarium sheet	164808	126918		54483	Rodríguez, D.		71					12	11	1911		Solanaceae	Solanum	aloysiifolium	Dunal	Argentina	Salta	Orán		Río Piedras.		23.2155	S	64.132	W	DMS	4	SPEC	23°22' S, 64°13' W	-23.365278	-64.222222
SI	Herbarium sheet	165027	127117	435544	54611	Rodríguez, D.		419					13	3	1912		Solanaceae	Solanum	aloysiifolium	Dunal	Argentina	Tucumán			La Quinoa.		0		0						0	0
CORD	Herbarium sheet	164882	126987	566867	CORD00056563	Rojas, T.		11322					0	6	1944		Solanaceae	Solanum	aloysiifolium	Dunal	Argentina	Salta	Orán		[Orán]		23.1333	S	64.3333	W	DD	ca.	GAZ	23°08'00' S, 64°20'00' W	-23.1333	-64.3333
SI	Herbarium sheet	164986	127076	435313	54379	Rotman, A.D.		899		Ahumada, O. & Botta, S.M.			10	12	1983		Solanaceae	Solanum	aloysiifolium	Dunal	Argentina	Jujuy	Santa Bárbara		Camino a Cachipunco.		24.141	S	64.2455	W	DMS	4	GAZ	24°14' S, 64°25' W	-24.236111	-64.415278
CORD	Herbarium sheet	164890	126995	567272	CORD00056618	Saravia Toledo, C.		1960					23	3	1989		Solanaceae	Solanum	aloysiifolium	Dunal	Argentina	Salta	Capital		La Lagunilla		24.5344	S	65.1425	W	DMS	4	GAZ	24°54' S, 65°14' W Alt: 1200m	-24.895556	-65.240278	1200			metres	1200
MO	Herbarium sheet	103481	85208	5896838	MO-1336824	Saravia Toledo, C.		13320		Schinini, A.; Sánchez, A.; Quiroga, A. &			0	0	0		Solanaceae	Solanum	aloysiifolium	Dunal	Argentina	Catamarca	Paclín		8,6km W de Balcosna. Cruce caminos Singuil-Balcosna, con la ruta a Las Higuerillas. Sierra de Graciana		0		0						0	0
K	Herbarium sheet	156431	119950		K001167633	Saravia Toledo, C.		13320		Schinini, A.; Sánchez, A. & Quiroga, A.			1	4	1995		Solanaceae	Solanum	aloysiifolium	Dunal	Argentina	Catamarca	Paclín		8.6km W de Balcosna, cruce caminos Singuil-Balcosna, con la ruta a Las Higuerillas, Sierra de Graciana		0		0						0	0
CORD	Herbarium sheet	164867	126972	567155	CORD00056601	Sayago, M.		637					0	2	1951		Solanaceae	Solanum	aloysiifolium	Dunal	Argentina	Catamarca	Belén		Entre La Puerta y Yacutula		27.511	S	66.5337	W	DMS	4	SPEC	27°51' S, 66°54' W	-27.852778	-66.893611
NY	Herbarium sheet	168466	129660			Schiavone, M.M.		11655		Cuezzo, A.R.; Figueroa, M.R. & Legnamo, P.R.			6	11	1975		Solanaceae	Solanum	aloysiifolium	Dunal	Argentina	Salta	Orán	Arroyo El Arasayal	camino del Puente Intern[acional], Río Bermejo a Finca de Yaedlika		22.728792	S	64.368949	W	DD		GAZ	22°43'44' S, 64°22'08' W	-22.728792	-64.368949
US	Herbarium sheet	168467	129660	2917477		Schiavone, M.M.		11655		Cuezzo, A.R.; Figueroa, M.R. & Legnamo, P.R.			6	11	1975		Solanaceae	Solanum	aloysiifolium	Dunal	Argentina	Salta	Orán	Arroyo El Arasayal	camino del Puente Intern[acional], Río Bermejo a Finca de Yaedlika		22.728792	S	64.368949	W	DD		GAZ	22°43'44' S, 64°22'08' W	-22.728792	-64.368949
CORD	Herbarium sheet	164900	127005	567025	CORD00056581	Schickendantz, F.		135					0	0	1879		Solanaceae	Solanum	aloysiifolium	Dunal	Argentina	Catamarca			Yacutula cerca Belen		27.3438	S	67.0513	W	DMS	4	GAZ	27°35' S, 67°05' W	-27.577222	-67.086944
MO	Herbarium sheet	103482	85209	2347918	MO-1352720	Schinini, A.		10258		Quarín, C.; Arbo, M.M. & Pire, S.M.			0	0	1974		Solanaceae	Solanum	aloysiifolium	Dunal	Argentina	Jujuy	Dr. Manuel Belgrano		Camino de Lozano a [Cascada] Tiraxi, Ruta 29		24.024131	S	65.389946	W	DD	4	GAZ	24°01' S, 65°23' W	-24.024131	-65.389946
US	Herbarium sheet	204250	155650	1934452	2837973	Schreiter, R.		1062					24	9	1919		Solanaceae	Solanum	aloysiifolium	Dunal	Argentina	Tucumán	Burruyacú	Naranjal	[El Naranjo]		26.679456	S	65.047168	W	DD	ca.	GAZ	26°40'46' S, 65°02'50' W Alt: 500m	-26.679456	-65.047168	500			metres	500
BM	Herbarium sheet	26338	26993		BM000935948	Schreiter, R.		9967					18	9	1921		Solanaceae	Solanum	aloysiifolium	Dunal	Argentina	Tucumán	Yerba Buena		Naranjal (Yerba Buena).		26.81417	S	65.337423	W	DD	4	GAZ	26°49' S, 65°20' W Alt: 500m	-26.81417	-65.337423	500			metres	500
MO	Herbarium sheet	103484	85211	5909411	MO-1336826	Seijo, J.G.		1079		Dematteis, M.			0	0	1997		Solanaceae	Solanum	aloysiifolium	Dunal	Argentina	Tucumán	Yerba Buena		Ascenso a Cerro San Javier por Av. Yerba Buena [original label as Tafí] Borde de monte		26.80787	S	65.322176	W	DD	4	GAZ	26°48' S, 65°19' W	-26.80787	-65.322176
W	Herbarium sheet	155175	119039	1957-0014998		Sleumer, H.		1627					21	2	1951		Solanaceae	Solanum	aloysiifolium	Dunal	Argentina	Catamarca	Andalgalá	Río Pisavil	cerca de El Suncho Quebradita		27.2659	S	66.0009	W	DMS	ca.	GAZ	27°26'59' S, 66°00'09' W Alt: 2100m	-27.449722	-66.0025	2100			metres	2100
W	Herbarium sheet	154964	118847	1957-0014939		Sleumer, H.		2196					12	1	1952		Solanaceae	Solanum	aloysiifolium	Dunal	Argentina	Catamarca	Andalgalá	Alto de las Juntas	barranca del Río Campo		27.425428	S	65.992059	W	DD		GAZ	27°25'32' S, 65°59'31' W Alt: 1480m	-27.425428	-65.992059	1480			metres	1480
US	Herbarium sheet	215637	118847	2168368	2837579	Sleumer, H.		2196					12	1	1952		Solanaceae	Solanum	aloysiifolium	Dunal	Argentina	Catamarca	Andalgalá	Alto de las Juntas	barranca del Río Campo		27.425428	S	65.992059	W	DD		GAZ	27°25'32' S, 65°59'31' W Alt: 1480m	-27.425428	-65.992059	1480			metres	1480
W	Herbarium sheet	154782	118683	1957-0014965		Sleumer, H.		2491		Vervoorst, F.			26	1	1952		Solanaceae	Solanum	aloysiifolium	Dunal	Argentina	Catamarca	Belén	Quebrada de los Potrrillos	El Rodeo, arriba de Granadillas		0		0					Alt: 2650m	0	0	2650		ca.	metres	2650
W	Herbarium sheet	154967	118850	1957-0014952		Sleumer, H.		2551					28	1	1952		Solanaceae	Solanum	aloysiifolium	Dunal	Argentina	Catamarca	Belén	Las Bayas	cerros al oeste de Granadillas		0		0					Alt: 2700 - 2800m	0	0	2700	2800		metres	2700 - 2800
W	Herbarium sheet	154781	118682	1957-0014961		Sleumer, H.		2976		Vervoorst, F.			16	3	1952		Solanaceae	Solanum	aloysiifolium	Dunal	Argentina	Salta	La Caldera		arriba del Real de los Pastores, Quebrada del Río Potrero Castillo		24.451354	S	65.596692	W	DD	4	GAZ	24°27' S, 65°36' W Alt: 3800m	-24.451354	-65.596692	3800		ca.	metres	3800
SI	Herbarium sheet	164996	127086	435318	54384	Sleumer, H.O.		3520					23	1	1953		Solanaceae	Solanum	aloysiifolium	Dunal	Argentina	Jujuy	Tumbaya		Abra Grande de Volcán.		23.5439	S	65.262	W	DMS	4	GAZ	23°55' S, 65°26' W Alt: 2400m	-23.910833	-65.438889	2400			metres	2400
SI	Herbarium sheet	164983	127073	435493	54504	Sleumer, H.O.		3767					5	2	1953		Solanaceae	Solanum	aloysiifolium	Dunal	Argentina	Salta	Santa Victoria		Santa Victoria.		22.1945	S	64.5556	W	DMS	4	GAZ	22°20' S, 64°56' W Alt: 2383m	-22.329167	-64.932222	2383			metres	2383
SI	Herbarium sheet	165028	127118	435534	54603	Soriano, A.		953					6	3	1944		Solanaceae	Solanum	aloysiifolium	Dunal	Argentina	La Rioja			Velazco [= Sierra de Velasco?]		0		0					Alt: 2300m	0	0	2300			metres	2300
BAB	Herbarium sheet	176651	127118	93143	BAB00006607	Soriano, A.		953					6	3	1944		Solanaceae	Solanum	aloysiifolium	Dunal	Argentina	La Rioja			Velazco [= Sierra de Velasco?]		0		0					Alt: 2300m	0	0	2300			metres	2300
BAB	Herbarium sheet	176592	135718	93014	BAB00006510	Soriano, A.		984					6	3	1944		Solanaceae	Solanum	aloysiifolium	Dunal	Argentina	La Rioja	Capital		Sierra de Velazco, Mina Esperanza		29.173966	S	66.869203	W	DD	ca.	GAZ	29°10'26' S, 66°52'09' W	-29.173966	-66.869203
W	Herbarium sheet	154966	118849	1957-0003309		Sota, A.V. de la		3131					11	12	1959		Solanaceae	Solanum	aloysiifolium	Dunal	Argentina	Córdoba	Santa María	La Isla			31.7054	S	64.48474	W	DD		GAZ	31°42'19' S, 64°29'05' W	-31.7054	-64.48474
BAB	Herbarium sheet	176353	135479	92906	BAB00006282	Sota, E. de la		3059					12	12	1962		Solanaceae	Solanum	aloysiifolium	Dunal	Argentina	Jujuy	Santa Bárbara		El Duraznal		23.973815	S	64.421167	W	DD	ca.	GAZ	23°58'26' S, 64°25'16' W	-23.973815	-64.421167
MO	Herbarium sheet	103493	85220	5468271	MO-1350848	Sparre, B.		733					19	11	1946		Solanaceae	Solanum	aloysiifolium	Dunal	Argentina	Tucumán	Tafí Viejo		[El] Saladillo, rain forest.		26.778147	S	65.243198	W	DD	ca.	GAZ	26°46'41' S, 65°14'36' W Alt: 500m	-26.778147	-65.243198	500			metres	500
K	Herbarium sheet	67097	60658		K001043101	Spegazzini, C.L.		15689					16	1	1906		Solanaceae	Solanum	aloysiifolium	Dunal	Argentina	Jujuy			'Jujuy'		0		0						0	0
BAB	Herbarium sheet	176602	135728	130886	BAB00006274	Spegazzini, C.L.		s.n.					0	3	1905		Solanaceae	Solanum	aloysiifolium	Dunal	Argentina	Salta	Capital		Cerro San Bernardo		24.780228	S	65.393801	W	DD		GAZ	24°46'49' S, 65°23'38' W	-24.780228	-65.393801
BAB	Herbarium sheet	176616	135742	32744	BAB00006432	Spegazzini, C.L.		s.n.					0	2	1910		Solanaceae	Solanum	aloysiifolium	Dunal	Argentina	Catamarca	Fray Mamerto Esquiu		Piedra Blanca		0		0						0	0
CTES	Herbarium sheet	215799	163185		CTES0017863	Stachino, M.S.		48					30	8	1949		Solanaceae	Solanum	aloysiifolium	Dunal	Argentina	Tucumán	Lules	Quebrada de Lules			26.883547	S	65.416352	W	DD	4	GAZ	26°53' S, 65°25' W	-26.883547	-65.416352
CORD	Herbarium sheet	164887	126992	567160	CORD00056607	Subils, R.		49		Articó, L.			9	12	1956		Solanaceae	Solanum	aloysiifolium	Dunal	Argentina	Catamarca	Valle Viejo		Llegando a El Portezuelo: Ruta 64		28.476079	S	65.620863	W	DD	4	GAZ	28°29' S, 65°37' W	-28.476079	-65.620863
CORD	Herbarium sheet	164886	126991	567161	CORD00056608	Subils, R.		50		Articó, L.			9	12	1956		Solanaceae	Solanum	aloysiifolium	Dunal	Argentina	Catamarca	Valle Viejo		Llegando a El Portezuelo: Ruta 64		28.476079	S	65.620863	W	DD	4	GAZ	28°29' S, 65°37' W	-28.476079	-65.620863
CORD	Herbarium sheet	164869	126974	567019	CORD00056576	Subils, R.		90					14	12	1956		Solanaceae	Solanum	aloysiifolium	Dunal	Argentina	Tucumán	Tafí Viejo		Entre Río Tapia y Cadillal		26.405	S	65.2544	W	DMS		GAZ	26°40'50' S, 65°25'44' W	-26.680556	-65.428889
CORD	Herbarium sheet	214774	162466		CORD00073701	Subils, R.		2653		Bernardello, G.L.			16	1	1979		Solanaceae	Solanum	aloysiifolium	Dunal	Argentina	Tucumán	Tafí del Valle		Ruta nacional nº 40, Quilmes, entre Amaichá del Valle y Colalao del Valle, Quebrada Candelaria		26.738559	S	65.33535	W	DD	4	GAZ	26°44' S, 65°20' W Alt: 1700m	-26.738559	-65.33535	1700			metres	1700
BM	Herbarium sheet	84190	72882		BM001120033	Subils, R.		3041		Novara, L.J.			5	6	1982		Solanaceae	Solanum	aloysiifolium	Dunal	Argentina	Jujuy	San Pedro		Ruta nacional 34, entre San Juancito y San Pedro, ca. 13/9 km antes de San Pedro		24.354277	S	64.961384	W	DD		GAZ	24°21'15' S, 64°57'41' W	-24.354277	-64.961384
CORD	Herbarium sheet	164857	126962	196354	CORD00084503	Subils, R.		3478		et al.			7	11	1984		Solanaceae	Solanum	aloysiifolium	Dunal	Argentina	Catamarca	Paclín		Por el camino viejo a La Viña a ± 15 km de la Merced		28.59	S	65.3924	W	DMS	4	SPEC	28°59' S, 65°39' W Alt: 1000m	-28.983333	-65.656667	1000			metres	1000
COL	Herbarium sheet	152936	117207	579989	COL000430197	Subils, R.		3483					7	11	1984		Solanaceae	Solanum	aloysiifolium	Dunal	Argentina	Catamarca	Paclín		Por el camino viejo, rumbo a La Viña		28.0509	S	65.3924	W	DMS		GAZ	28°05'09' S, 65°39'24' W Alt: 1000 - 1000m	-28.085833	-65.656667	1000	1000		metres	1000 - 1000
CORD	Herbarium sheet	164681	117207			Subils, R.		3483					7	11	1984		Solanaceae	Solanum	aloysiifolium	Dunal	Argentina	Catamarca	Paclín		Por el camino viejo, rumbo a La Viña		28.0509	S	65.3924	W	DMS		GAZ	28°05'09' S, 65°39'24' W Alt: 1000 - 1000m	-28.085833	-65.656667	1000	1000		metres	1000 - 1000
CORD	Herbarium sheet	70122	63399		CORD00013358	Subils, R.		3496	bis				8	11	1984		Solanaceae	Solanum	aloysiifolium	Dunal	Argentina	Catamarca	Paclín	Cuesta del Totoral	A unos 10 km de La Merced, en la Cuesta del Totoral		28.119283	S	65.632207	W	DD		GAZ	28°07'09' S, 65°37'56' W Alt: 1200m	-28.119283	-65.632207	1200			metres	1200
MBM	Herbarium sheet	164717	63399			Subils, R.		3496	bis				8	11	1984		Solanaceae	Solanum	aloysiifolium	Dunal	Argentina	Catamarca	Paclín	Cuesta del Totoral	A unos 10 km de La Merced, en la Cuesta del Totoral		28.119283	S	65.632207	W	DD		GAZ	28°07'09' S, 65°37'56' W Alt: 1200m	-28.119283	-65.632207	1200			metres	1200
CORD	Herbarium sheet	164858	126963	196343		Subils, R.		3497		et al.			8	11	1984		Solanaceae	Solanum	aloysiifolium	Dunal	Argentina	Catamarca	Paclín		A unos 10 km de La Merced, en la Cuesta del Totoral		28.59	S	65.3924	W	DMS	4	SPEC	28°59' S, 65°39' W Alt: 1200m	-28.983333	-65.656667	1200			metres	1200
CORD	Herbarium sheet	70123	63400		CORD00013359	Subils, R.		3499					8	11	1984		Solanaceae	Solanum	aloysiifolium	Dunal	Argentina	Catamarca	Paclín	Cuesta del Totoral	A unos 10 km de La Merced, en la Cuesta del Totoral		28.119283	S	65.632207	W	DD		GAZ	28°07'09' S, 65°37'56' W Alt: 1200m	-28.119283	-65.632207	1200			metres	1200
CORD	Herbarium sheet	164868	126973	197483		Subils, R.		3680					17	11	1984		Solanaceae	Solanum	aloysiifolium	Dunal	Argentina	Catamarca	Ancasti		Alrededores del Dique de Ipizca		28.551	S	65.2954	W	DMS	4	SPEC	28°55' S, 65°30' W Alt: 870m	-28.919444	-65.498333	870			metres	870
CORD	Herbarium sheet	219554	166403		CORD00084585;	Subils, R.		3848	bis				24	2	1986		Solanaceae	Solanum	aloysiifolium	Dunal	Argentina	Tucumán	Monteros		Camino a Tafí del Valle, Km 35/36		26.3816	S	65.4438	W	DMS		GAZ	26°38'16' S, 65°44'38' W	-26.637778	-65.743889
BM	Herbarium sheet	122082	94901		BM001134583	Subils, R.		4434		Guzmán, C.A.			2	6	1990		Solanaceae	Solanum	aloysiifolium	Dunal	Argentina	Tucumán	Monteros		Ruta provincial 307, camino a Tafi del Valle, frente al Monumento al Indio		27.056515	S	65.67062	W	DD		GAZ	27°03'23' S, 65°40'14' W	-27.056515	-65.67062
CORD	Herbarium sheet	164718	94901		CORD00084584	Subils, R.		4434		Guzmán, C.A.			2	6	1990		Solanaceae	Solanum	aloysiifolium	Dunal	Argentina	Tucumán	Monteros		Ruta provincial 307, camino a Tafi del Valle, frente al Monumento al Indio		27.056515	S	65.67062	W	DD		GAZ	27°03'23' S, 65°40'14' W	-27.056515	-65.67062
CORD	Herbarium sheet	219712	166561		CORD00084526	Subils, R.		s.n.		Novara, L.J.			6	6	1982		Solanaceae	Solanum	aloysiifolium	Dunal	Argentina	Jujuy	San Pedro		Ruta nacional nº 34: Entre San Juancito y San Pedro, ca.15 km de San Pedro		24.175	S	64.5024	W	DMS		GAZ	24°17'50' S, 64°50'24' W	-24.297222	-64.84
MCNS	Herbarium sheet	164971	127062	118357		Tolaba, J.A.		2024					7	9	1999		Solanaceae	Solanum	aloysiifolium	Dunal	Argentina	Salta	General San Martín		Tranquitas; entre Aguaray y Tartagal, 20-23 km al norte de Tartagal, 5-6 km antes de Yacuy		22.3955	S	63.396	W	DMS	4	GAZ	22°40' S, 63°40' W Alt: 500 - 550m	-22.665278	-63.666667	500	550		metres	500 - 550
CORD	Herbarium sheet	164972	127062			Tolaba, J.A.		2024					7	9	1999		Solanaceae	Solanum	aloysiifolium	Dunal	Argentina	Salta	General San Martín		Tranquitas; entre Aguaray y Tartagal, 20-23 km al norte de Tartagal, 5-6 km antes de Yacuy		22.3955	S	63.396	W	DMS	4	GAZ	22°40' S, 63°40' W Alt: 500 - 550m	-22.665278	-63.666667	500	550		metres	500 - 550
BAB	Herbarium sheet	176992	136087	93190	BAB00006733	Tolaba, J.A.		2330					28	1	2000		Solanaceae	Solanum	aloysiifolium	Dunal	Argentina	Salta	Cerrillos		Finca La Florida, 2 km al N de Ruta Provincial 24 km 7, camino 10 km al E de Campo Quijano	chaco serrano	24.923446	S	65.553836	W	DD		GAZ	24°55'24' S, 65°33'14' W Alt: 135m	-24.923446	-65.553836	135			metres	135
BAB	Herbarium sheet	176993	136088	93193	BAB00006740	Tolaba, J.A.		2341					29	1	2000		Solanaceae	Solanum	aloysiifolium	Dunal	Argentina	Salta	Capital		Finca La Lagunilla, márgenes del camino que conduce a Mojotoro, 4 km al N de Ruta Nacional 9 km 1585, camino 12 km al E de la ciudad de Salta	chaco serrano	24.794838	S	65.172272	W	DD		GAZ	24°47'41' S, 65°10'20' W Alt: 1100 - 1200m	-24.794838	-65.172272	1100	1200		metres	1100 - 1200
BAB	Herbarium sheet	176994	136089	93191	BAB00006734	Tolaba, J.A.		2351					29	1	2000		Solanaceae	Solanum	aloysiifolium	Dunal	Argentina	Salta	Capital		Ruta nacional 9 km 1584, camino 13 km al E de la ciudad de Salta, en banquinade ruta		24.794034	S	65.290522	W	DD		GAZ	24°47'39' S, 65°17'26' W Alt: 1100 - 1200m	-24.794034	-65.290522	1100	1200		metres	1100 - 1200
CORD	Herbarium sheet	164947	127048	118339		Tolaba, J.A.		2739					24	1	2001		Solanaceae	Solanum	aloysiifolium	Dunal	Argentina	Salta	Capital		Ruta nacional nº 9, km 1587-1589, acceso a Salta por autopista, 7-8 km al Este de la ciudad de Salta	Abundante. Suelos con modificación antrópica de banquina de ruta.	24.5344	S	65.1425	W	DMS	4	GAZ	24°54' S, 65°14' W Alt: 1300m	-24.895556	-65.240278	1300			metres	1300
MCNS	Herbarium sheet	164948	127048			Tolaba, J.A.		2739					24	1	2001		Solanaceae	Solanum	aloysiifolium	Dunal	Argentina	Salta	Capital		Ruta nacional nº 9, km 1587-1589, acceso a Salta por autopista, 7-8 km al Este de la ciudad de Salta	Abundante. Suelos con modificación antrópica de banquina de ruta.	24.5344	S	65.1425	W	DMS	4	GAZ	24°54' S, 65°14' W Alt: 1300m	-24.895556	-65.240278	1300			metres	1300
CORD	Herbarium sheet	164951	127050	123749		Tolaba, J.A.		2850					15	2	2001		Solanaceae	Solanum	aloysiifolium	Dunal	Argentina	Salta	Capital		Cerro 20 de febrero, ladera oeste, costados del camino que conduce a la cima		24.4653	S	65.2345	W	DMS	7	GAZ	24°46'53' S, 65°23'45' W Alt: 1400m	-24.781389	-65.395833	1400			metres	1400
MCNS	Herbarium sheet	164952	127050			Tolaba, J.A.		2850					15	2	2001		Solanaceae	Solanum	aloysiifolium	Dunal	Argentina	Salta	Capital		Cerro 20 de febrero, ladera oeste, costados del camino que conduce a la cima		24.4653	S	65.2345	W	DMS	7	GAZ	24°46'53' S, 65°23'45' W Alt: 1400m	-24.781389	-65.395833	1400			metres	1400
MCNS	Herbarium sheet	214423	162183			Tolaba, J.A.		4261		Gutiérrez, M.A.			12	2	2007		Solanaceae	Solanum	aloysiifolium	Dunal	Argentina	Salta	Metán	Finca Cachari	alrededores del campamento León de la empresa minera Alexander Gold, serranias 20 km al W de Juramento, ladera N de Cerro El Plomo, 2-3 km al S de campamento base	Chaco serrano subhúmedo; precip. ca. 500 mm anuales	25.13	S	65.07	W	DMS	4	GAZ	25°13' S, 65°07' W Alt: 1300 - 1500m	-25.216667	-65.116667	1300	1500		metres	1300 - 1500
MCNS	Herbarium sheet	214426	162186			Tolaba, J.A.		4267		Gutiérrez, M.A.			12	2	2007		Solanaceae	Solanum	aloysiifolium	Dunal	Argentina	Salta	Metán	Finca Cachari	alrededores del campamento León de la empresa minera Alexander Gold, serranias 20 km al W de Juramento, ladera N de Cerro El Plomo, 2-3 km al S de campamento base	Chaco serrano subhúmedo; precip. ca. 500 mm anuales	25.13	S	65.07	W	DMS	4	GAZ	25°13' S, 65°07' W Alt: 1300 - 1500m	-25.216667	-65.116667	1300	1500		metres	1300 - 1500
MCNS	Herbarium sheet	214430	162190			Tolaba, J.A.		4275		Gutiérrez, M.A.			12	2	2007		Solanaceae	Solanum	aloysiifolium	Dunal	Argentina	Salta	Metán	Finca Cachari	alrededores del campamento León de la empresa minera Alexander Gold, serranias 20 km al W de Juramento, ladera N de Cerro El Plomo, 2-3 km al S de campamento base	Chaco serrano subhúmedo; suelos arenosos; precip. ca. 500 mm anuales	25.13	S	65.07	W	DMS	4	GAZ	25°13' S, 65°07' W Alt: 1400 - 1450m	-25.216667	-65.116667	1400	1450		metres	1400 - 1450
MCNS	Herbarium sheet	214429	162189			Tolaba, J.A.		4288		Gutiérrez, M.A.			12	2	2007		Solanaceae	Solanum	aloysiifolium	Dunal	Argentina	Salta	Metán	Finca Cachari	alrededores del campamento León de la empresa minera Alexander Gold, serranias 20 km al W de Juramento, ladera N de Cerro El Plomo, 2-3 km al S de campamento base	Chaco serrano subhúmedo; suelos arenosos; precip. ca. 500 mm anuales	25.13	S	65.07	W	DMS	4	GAZ	25°13' S, 65°07' W Alt: 1400 - 1450m	-25.216667	-65.116667	1400	1450		metres	1400 - 1450
MCNS	Herbarium sheet	214428	162188			Tolaba, J.A.		4289		Gutiérrez, M.A.			12	2	2007		Solanaceae	Solanum	aloysiifolium	Dunal	Argentina	Salta	Metán	Finca Cachari	alrededores del campamento León de la empresa minera Alexander Gold, serranias 20 km al W de Juramento, ladera N de Cerro El Plomo, 2-3 km al S de campamento base	Chaco serrano subhúmedo; suelos arenosos; precip. ca. 500 mm anuales	25.13	S	65.07	W	DMS	4	GAZ	25°13' S, 65°07' W Alt: 1400 - 1450m	-25.216667	-65.116667	1400	1450		metres	1400 - 1450
MCNS	Herbarium sheet	214424	162184			Tolaba, J.A.		4341					12	2	2007		Solanaceae	Solanum	aloysiifolium	Dunal	Argentina	Salta	Metán	Finca Cachari	alrededores del campamento León de la empresa minera Alexander Gold, serranias 20 km al W de Juramento, ladera N y NNE de Cerro El Plomo, 2-3 km al S de campamento base	Chaco serrano subhúmedo; suelos arenosos; precip. ca. 500 mm anuales	25.13	S	65.07	W	DMS	4	GAZ	25°13' S, 65°07' W Alt: 1400 - 1450m	-25.216667	-65.116667	1400	1450		metres	1400 - 1450
CORD	Herbarium sheet	164837	126942	389383	CORD00013694	Toledo, J.M.		292		Domínguez, L.S.			20	9	1985		Solanaceae	Solanum	aloysiifolium	Dunal	Argentina	Salta	Anta		Parque Nacional Finca del Rey.		24.4853	S	63.4952	W	DMS	4	GAZ	24°49' S, 63°50' W	-24.814722	-63.831111
CORD	Herbarium sheet	164846	126951	342870		Toledo, J.M.		293		Domínguez, L.S.			20	9	1985		Solanaceae	Solanum	aloysiifolium	Dunal	Argentina	Salta	Anta		Parque Nacional Finca del Rey.		24.4853	S	63.4952	W	DMS	4	GAZ	24°49' S, 63°50' W	-24.814722	-63.831111
CORD	Herbarium sheet	164909	127014	418696	CORD00053705	Urdampilleta, J.D.		719		Chiarini, F. & Moreno, N.			31	3	2012		Solanaceae	Solanum	aloysiifolium	Dunal	Argentina	Catamarca	Andalgalá		Pasando Aconquija rumbo a Río Potrero		27.2634	S	66.04	W	DMS	7	GPS	27°26'34' S, 66°04'00' W Alt: 1514m	-27.442778	-66.066667	1514			metres	1514
BAB	Herbarium sheet	176996	136091	93196	BAB00006747	Vanni, R.		4194		López, G.; Ferraro, L. & Popoff, O.			18	4	1998		Solanaceae	Solanum	aloysiifolium	Dunal	Argentina	Jujuy	Valle Grande		Parque Nacional Calilegua.Ruta Provincial N° 3.	Provincia fitogeográfica de los Yungas..Borde de selva.Ladera del cerro	0		0					Alt: 500 - 850m	0	0	500	850		metres	500 - 850
F	Herbarium sheet	81740	70833	2213494		Vanni, R.		4214		López, G.; Ferraro, L. & Popoff, O.			18	4	1998		Solanaceae	Solanum	aloysiifolium	Dunal	Argentina	Salta	Orán	Hipólito Irigoyen		Borde de camino.	23.240765	S	64.274524	W	DD		GAZ	23°14'27' S, 64°16'28' W	-23.240765	-64.274524
MCNS	Herbarium sheet	214392	162153			Varela, F.		386		Del Castillo, A.			2	3	1984		Solanaceae	Solanum	aloysiifolium	Dunal	Argentina	Salta	Rosario de Lerma	Camara	camino a la usina de Corralito		24.935922	S	65.670588	W	DD	ca.	GAZ	24°56'09' S, 65°40'14' W Alt: 1600m	-24.935922	-65.670588	1600			metres	1600
SI	Herbarium sheet	164799	126914	435540	54607	Venturi, S.		115					0	1	1919		Solanaceae	Solanum	aloysiifolium	Dunal	Argentina	Tucumán	Capital		Villa Lujan.	Hab. terrenos incultos.	26.502	S	65.1334	W	DMS	4	SPEC	26°50' S, 65°14' W Alt: 460m	-26.838889	-65.226111	460			metres	460
SI	Herbarium sheet	164800	126914		54608	Venturi, S.		115					0	1	1919		Solanaceae	Solanum	aloysiifolium	Dunal	Argentina	Tucumán	Capital		Villa Lujan.	Hab. terrenos incultos.	26.502	S	65.1334	W	DMS	4	SPEC	26°50' S, 65°14' W Alt: 460m	-26.838889	-65.226111	460			metres	460
US	Herbarium sheet	215653	126914	1548800	2837574	Venturi, S.		115					0	1	1919		Solanaceae	Solanum	aloysiifolium	Dunal	Argentina	Tucumán	Capital		Villa Lujan.	Hab. terrenos incultos.	26.502	S	65.1334	W	DMS	4	SPEC	26°50' S, 65°14' W Alt: 460m	-26.838889	-65.226111	460			metres	460
SI	Herbarium sheet	164805	126917	435516	54528	Venturi, S.		683					0	12	1919		Solanaceae	Solanum	aloysiifolium	Dunal	Argentina	Tucumán	Leales		Los Gomez.	Hab. orilla canal. Raro.	27.12	S	65.76	W	DD	4	SPEC	27°07' S, 65°46' W Alt: 250m	-27.12	-65.76	250			metres	250
SI	Herbarium sheet	164806	126917		54529	Venturi, S.		683					0	12	1919		Solanaceae	Solanum	aloysiifolium	Dunal	Argentina	Tucumán	Leales		Los Gomez.	Hab. orilla canal. Raro.	27.12	S	65.76	W	DD	4	SPEC	27°07' S, 65°46' W Alt: 250m	-27.12	-65.76	250			metres	250
US	Herbarium sheet	215652	126917	1548360	2837573	Venturi, S.		683					0	12	1919		Solanaceae	Solanum	aloysiifolium	Dunal	Argentina	Tucumán	Leales		Los Gomez.	Hab. orilla canal. Raro.	27.12	S	65.76	W	DD	4	SPEC	27°07' S, 65°46' W Alt: 250m	-27.12	-65.76	250			metres	250
A	Herbarium sheet	1070	1132		77601	Venturi, S.		919			isotype	Solanum collectaneum C.V.Morton	0	9	1920		Solanaceae	Solanum	aloysiifolium	Dunal	Argentina	Tucumán	Capital	Río Salí			26.837295	S	65.173945	W	DD	ca.	GAZ	26°50'14' S, 65°10'26' W Alt: 500m	-26.837295	-65.173945	500			metres	500
US	Herbarium sheet	75578	1132	1548836	27521	Venturi, S.		919			holotype	Solanum collectaneum C.V.Morton	0	9	1920		Solanaceae	Solanum	aloysiifolium	Dunal	Argentina	Tucumán	Capital	Río Salí			26.837295	S	65.173945	W	DD	ca.	GAZ	26°50'14' S, 65°10'26' W Alt: 500m	-26.837295	-65.173945	500			metres	500
SI	Herbarium sheet	75579	1132	65950	3299	Venturi, S.		919			isotype	Solanum collectaneum C.V.Morton	0	9	1920		Solanaceae	Solanum	aloysiifolium	Dunal	Argentina	Tucumán	Capital	Río Salí			26.837295	S	65.173945	W	DD	ca.	GAZ	26°50'14' S, 65°10'26' W Alt: 500m	-26.837295	-65.173945	500			metres	500
SI	Herbarium sheet	164719	1132	162492	125114	Venturi, S.		919			TYPES (3)		0	9	1920		Solanaceae	Solanum	aloysiifolium	Dunal	Argentina	Tucumán	Capital	Río Salí			26.837295	S	65.173945	W	DD	ca.	GAZ	26°50'14' S, 65°10'26' W Alt: 500m	-26.837295	-65.173945	500			metres	500
SI	Herbarium sheet	165015	127105	435498	54513	Venturi, S.		2241					16	12	1923		Solanaceae	Solanum	aloysiifolium	Dunal	Argentina	Tucumán	Burruyacú		Muñecas.	Hab. al pié terraplen del F.C.	26.502	S	65.1334	W	DMS	4	SPEC	26°50' S, 65°14' W Alt: 550m	-26.838889	-65.226111	550			metres	550
GH	Herbarium sheet	168163	127105			Venturi, S.		2241					16	12	1923		Solanaceae	Solanum	aloysiifolium	Dunal	Argentina	Tucumán	Burruyacú		Muñecas.	Hab. al pié terraplen del F.C.	26.502	S	65.1334	W	DMS	4	SPEC	26°50' S, 65°14' W Alt: 550m	-26.838889	-65.226111	550			metres	550
BAB	Herbarium sheet	176274	127105	40735	BAB00006455	Venturi, S.		2241					16	12	1923		Solanaceae	Solanum	aloysiifolium	Dunal	Argentina	Tucumán	Burruyacú		Muñecas.	Hab. al pié terraplen del F.C.	26.502	S	65.1334	W	DMS	4	SPEC	26°50' S, 65°14' W Alt: 550m	-26.838889	-65.226111	550			metres	550
US	Herbarium sheet	215654	127105	1548872	2837575	Venturi, S.		2241					16	12	1923		Solanaceae	Solanum	aloysiifolium	Dunal	Argentina	Tucumán	Burruyacú		Muñecas.	Hab. al pié terraplen del F.C.	26.502	S	65.1334	W	DMS	4	SPEC	26°50' S, 65°14' W Alt: 550m	-26.838889	-65.226111	550			metres	550
MO	Herbarium sheet	103499	85226	963164	MO-1354970	Venturi, S.		5009					11	5	1927		Solanaceae	Solanum	aloysiifolium	Dunal	Argentina	Tucumán	Capital		Río Sali	terreno bajo, húmedo	26.864506	S	65.191498	W	DD		GAZ	26°51'52' S, 65°11'29' W Alt: 450m	-26.864506	-65.191498	450			metres	450
BAB	Herbarium sheet	214315	85226			Venturi, S.		5009					11	5	1927		Solanaceae	Solanum	aloysiifolium	Dunal	Argentina	Tucumán	Capital		Río Sali	terreno bajo, húmedo	26.864506	S	65.191498	W	DD		GAZ	26°51'52' S, 65°11'29' W Alt: 450m	-26.864506	-65.191498	450			metres	450
US	Herbarium sheet	215651	85226	1548946	2837566	Venturi, S.		5009					11	5	1927		Solanaceae	Solanum	aloysiifolium	Dunal	Argentina	Tucumán	Capital		Río Sali	terreno bajo, húmedo	26.864506	S	65.191498	W	DD		GAZ	26°51'52' S, 65°11'29' W Alt: 450m	-26.864506	-65.191498	450			metres	450
SI	Herbarium sheet	165007	127097	435464	54481	Venturi, S.		7100					16	1	1928		Solanaceae	Solanum	aloysiifolium	Dunal	Argentina	Catamarca	Paclín		Balcozna.	Hab. terreno húmedo.	28.252	S	65.2322	W	DMS	4	SPEC	28°25' S, 65°23' W Alt: 1250m	-28.422222	-65.389444	1250			metres	1250
SI	Herbarium sheet	164801	126915	435546	54613	Venturi, S.		10556					15	10	1930		Solanaceae	Solanum	aloysiifolium	Dunal	Argentina	Salta	Capital		Quebrada San Lorenzo.	Hab. al pié terraplen del F.C.	24.5344	S	65.1425	W	DMS	4	SPEC	24°54' S, 65°14' W Alt: 1200m	-24.895556	-65.240278	1200			metres	1200
SI	Herbarium sheet	164802	126915		54612	Venturi, S.		10556					15	10	1930		Solanaceae	Solanum	aloysiifolium	Dunal	Argentina	Salta	Capital		Quebrada San Lorenzo.	Hab. al pié terraplen del F.C.	24.5344	S	65.1425	W	DMS	4	SPEC	24°54' S, 65°14' W Alt: 1200m	-24.895556	-65.240278	1200			metres	1200
MCNS	Herbarium sheet	214397	162158			Vico Gimena, R.		174					26	6	1941		Solanaceae	Solanum	aloysiifolium	Dunal	Argentina	Salta	Orán	Tabacal		en lugares algo húmedos	23.256127	S	64.24295	W	DD		GAZ	23°15'22' S, 64°14'35' W	-23.256127	-64.24295
CORD	Herbarium sheet	164945	127047	567014	CORD00056569	Without Collector		81					6	6	1949		Solanaceae	Solanum	aloysiifolium	Dunal	Argentina	Tucumán	Cruz Alta		Campo Aviación B. Matienzo		26.838728	S	65.105462	W	DD	4	GAZ	26°50' S, 65°06' W	-26.838728	-65.105462
LIL	Herbarium sheet	164946	127047			Without Collector		81					6	6	1949		Solanaceae	Solanum	aloysiifolium	Dunal	Argentina	Tucumán	Cruz Alta		Campo Aviación B. Matienzo		26.838728	S	65.105462	W	DD	4	GAZ	26°50' S, 65°06' W	-26.838728	-65.105462
SI	Herbarium sheet	164813	126921	435542	54609	Without Collector		s.n.					19	9	1916		Solanaceae	Solanum	aloysiifolium	Dunal	Argentina	Tucumán	Yerba Buena		Villa Nougués.		26.852202	S	65.381233	W	DD	4	GAZ	26°51' S, 65°23' W	-26.852202	-65.381233
SI	Herbarium sheet	164814	126921		54610	Without Collector		s.n.					19	9	1916		Solanaceae	Solanum	aloysiifolium	Dunal	Argentina	Tucumán	Yerba Buena		Villa Nougués.		26.852202	S	65.381233	W	DD	4	GAZ	26°51' S, 65°23' W	-26.852202	-65.381233
SI	Herbarium sheet	165016	127106	435529	54534	Without Collector		s.n.					7	6	1905		Solanaceae	Solanum	aloysiifolium	Dunal	Argentina	Salta	Metán				25.2634	S	64.3748	W	DMS	4	SPEC	25°27' S, 64°38' W	-25.442778	-64.63
BAB	Herbarium sheet	177001	136096	62046	BAB00006745	Zabala, S.		18					28	1	1941		Solanaceae	Solanum	aloysiifolium	Dunal	Argentina	Salta			Laboratorio de Fitopatología		0		0						0	0
BAB	Herbarium sheet	177002	136097	62349	BAB00006744	Zabala, S.		174					26	4	1941		Solanaceae	Solanum	aloysiifolium	Dunal	Argentina	Salta	Orán		Tabacal	En lugares algo húmedos casi siempre en plantaciones frutales y horticolas, altitud 500 m.,	23.266068	S	64.249892	W	DD		GAZ	23°15'58' S, 64°15'00' W Alt: 500m	-23.266068	-64.249892	500			metres	500
CORD	Herbarium sheet	164839	126944	389385	CORD00013695	Zadro, ?		95					14	8	1977		Solanaceae	Solanum	aloysiifolium	Dunal	Argentina	Salta	General San Martín		Entre Aguaray y Pocitos		22.3955	S	63.396	W	DMS	4	GAZ	22°40' S, 63°40' W	-22.665278	-63.666667
MO	Herbarium sheet	79930	69863	3246874	MO-2127121	Zardini, E.M.		1849		Pochettino, J.; Hurrell, J.A.; Iudica, C. & Ramadori, D.			28	1	1983		Solanaceae	Solanum	aloysiifolium	Dunal	Argentina	Salta	Santa Victoria		Pucará [de San Roque]		22.18098	S	64.960985	W	DD		GAZ	22°10'52' S, 64°57'40' W	-22.18098	-64.960985
MO	Herbarium sheet	103390	69863	3473300	MO-2127119	Zardini, E.M.		1849		Pochettino, J.; Hurrell, J.A.; Iudica, C. & Ramadori, D.			28	1	1983		Solanaceae	Solanum	aloysiifolium	Dunal	Argentina	Salta	Santa Victoria		Pucará [de San Roque]		22.18098	S	64.960985	W	DD		GAZ	22°10'52' S, 64°57'40' W	-22.18098	-64.960985
SI	Herbarium sheet	216740	163895	200924	118383	Zavala-Gallo, L.		264					11	1	2014		Solanaceae	Solanum	aloysiifolium	Dunal	Argentina	Córdoba	Calamuchita		subida por el viejo camino a Yacanto, entre el balnerario La Olla y el emplame, faldeo oriental de las Sierras Grandes	en pard rocosa de la barranca del camino	32.048664	S	64.615294	W	DD		GAZ	32°02'55' S, 64°36'55' W Alt: 800m	-32.048664	-64.615294	800			metres	800
SI	Herbarium sheet	165017	127107	454241	118286	Zavala-Gallo, L.		269					13	1	2014		Solanaceae	Solanum	aloysiifolium	Dunal	Argentina	Córdoba	Calamuchita		Subida por el camino viejo a Yacanto. Entre balneario La Olla y el empalme. Faldeo oriental de las Sierras Grandes		32.114	S	64.371	W	DMS	4	SPEC	32°12' S, 64°37' W Alt: 730m	-32.194444	-64.619444	730			metres	730
SI	Herbarium sheet	164994	127084	435320	54386	Zuloaga, F.O.		252		Deginani, N.B.			25	1	1975		Solanaceae	Solanum	aloysiifolium	Dunal	Argentina	Jujuy	Dr. Manuel Belgrano		Mina 9 de Octubre, Sierra de Zapla. Pie Cerro de la Cruz.		24.647	S	65.2449	W	DD	4	GAZ	24°39' S, 65°15' W	-24.647	-65.2449
SI	Herbarium sheet	165020	127110	435477	54488	Zuloaga, F.O.		388		Deginani, N.B.			30	1	1975		Solanaceae	Solanum	aloysiifolium	Dunal	Argentina	Jujuy	Dr. Manuel Belgrano		Subida a Lagunas de Yala.		24.633	S	65.2853	W	DD	4	GAZ	24°38' S, 65°17' W	-24.633	-65.2853
SI	Herbarium sheet	219153	166016		160857	Zuloaga, F.O.		1623		Saenz, A.A. & Vazquez Avila, M.			2	11	1980		Solanaceae	Solanum	aloysiifolium	Dunal	Argentina	Salta	Orán		Río Santa María a 15 km de Orán. Camino a Finca La Ronda.		23.2155	S	64.1302	W	DMS		SPEC	23°21'55' S, 64°13'02' W	-23.365278	-64.217222
SI	Herbarium sheet	219166	166029		18134	Zuloaga, F.O.		3475		Deginani, N.B.			14	1	1988		Solanaceae	Solanum	aloysiifolium	Dunal	Argentina	Jujuy	Dr. Manuel Belgrano		Mina 9 de Octubre, Zapla, Camino a la mina.		24.0647	S	65.2449	W	DMS		SPEC	24°06'47' S, 65°24'49' W	-24.113056	-65.413611
SI	Herbarium sheet	219167	166030		51314	Zuloaga, F.O.		3487		Deginani, N.B.			14	1	1988		Solanaceae	Solanum	aloysiifolium	Dunal	Argentina	Jujuy	Dr. Manuel Belgrano		Mina 9 de Octubre, Zapla, camino a la mina.		24.0647	S	65.2449	W	DMS		SPEC	24°06'47' S, 65°24'49' W	-24.113056	-65.413611
CORD	Herbarium sheet	219168	166030		CORD00086441	Zuloaga, F.O.		3487		Deginani, N.B.			14	1	1988		Solanaceae	Solanum	aloysiifolium	Dunal	Argentina	Jujuy	Dr. Manuel Belgrano		Mina 9 de Octubre, Zapla, camino a la mina.		24.0647	S	65.2449	W	DMS		SPEC	24°06'47' S, 65°24'49' W	-24.113056	-65.413611
SI	Herbarium sheet	219171	166034		18135	Zuloaga, F.O.		3795		Deginani, N.B.			25	1	1988		Solanaceae	Solanum	aloysiifolium	Dunal	Argentina	Jujuy	Dr. Manuel Belgrano		Quebrada del Río Lozano.		24.0647	S	65.2449	W	DMS		SPEC	24°06'47' S, 65°24'49' W	-24.113056	-65.413611
SI	Herbarium sheet	165039	127129	40599	160755	Zuloaga, F.O.		7464		Belgrano, M.J.; Bisio, M.C.; Cariglino, B.; Macluf, C.; Martin, M.I.; Ramos Giac			11	11	2002		Solanaceae	Solanum	aloysiifolium	Dunal	Argentina	Jujuy	Ledesma		Parque Nacional Calilegua, Ruta Provincial 83, camino de Libertador General San Martín a Valle Grande	En sotobosque.	23.42	S	64.51	W	DMS	7	GPS	23°42'00' S, 64°51'00' W Alt: 960m	-23.7	-64.85	960			metres	960
SI	Herbarium sheet	165038	127128	40682	160852	Zuloaga, F.O.		7541		Belgrano, M.J.; Bisio, M.C.; Cariglino, B.; Macluf, C.; Martin, M.I.; Ramos Giac			12	11	2002		Solanaceae	Solanum	aloysiifolium	Dunal	Argentina	Jujuy	Ledesma		Parque Nacional Calilegua, Ruta Provincial 83 camino de Aguas Negras a Mesada de las Colmenas, Arroyo 3 Cruces	En borde de arroyo.	23.41	S	64.52	W	DMS	7	GPS	23°41'00' S, 64°52'00' W Alt: 1100m	-23.683333	-64.866667	1100			metres	1100
SI	Herbarium sheet	165037	127127	41121	160750	Zuloaga, F.O.		7865		Belgrano, M.J.; Bisio, M.C.; Martin, M.I.; Ramos Giacosa, J.P. & Winter, J.			19	11	2002		Solanaceae	Solanum	aloysiifolium	Dunal	Argentina	Jujuy	Dr. Manuel Belgrano		camino de Lagunas de Yala a Termas de Reyes		24.8	S	65.28	W	DD	ca.	GPS	24°48'00' S, 65°16'48' W Alt: 2000m	-24.8	-65.28	2000			metres	2000
SI	Herbarium sheet	219216	166079		160927	Zuloaga, F.O.		8493		Deginani, N.B.; Berry, P.E. & Brako, L.			4	2	2005		Solanaceae	Solanum	aloysiifolium	Dunal	Argentina	Jujuy	El Carmen		Abra de Santa Laura a Dique La Ciénaga.		24.2937	S	65.1813	W	DMS		SPEC	24°29'37' S, 65°18'13' W Alt: 1330m	-24.493611	-65.303611	1330			metres	1330
SI	Herbarium sheet	165047	127135	251944	54692	Zuloaga, F.O.		10110		Aagesen, L.; Sede, S. & Zapata, F.			16	2	2008		Solanaceae	Solanum	aloysiifolium	Dunal	Argentina	Salta	Guachipas		Ruta Prov. 6, de Casa de Arco a Pampa Grande.		25.4244	S	65.298	W	DD	7	GPS	25°25'28' S, 65°17'53' W Alt: 1900m	-25.4244	-65.298	1900			metres	1900
CORD	Herbarium sheet	165048	127135			Zuloaga, F.O.		10110		Aagesen, L.; Sede, S. & Zapata, F.			16	2	2008		Solanaceae	Solanum	aloysiifolium	Dunal	Argentina	Salta	Guachipas		Ruta Prov. 6, de Casa de Arco a Pampa Grande.		25.4244	S	65.298	W	DD	7	GPS	25°25'28' S, 65°17'53' W Alt: 1900m	-25.4244	-65.298	1900			metres	1900
SI	Herbarium sheet	164785	126908	251964	51449	Zuloaga, F.O.		10128		Aagesen, L.; Sede, S. & Zapata, F.			17	2	2008		Solanaceae	Solanum	aloysiifolium	Dunal	Argentina	Salta	Rosario de Lerma		Quebrada del Toro, entre Campo Quijano y El Alisal.		24.5328	S	65.4032	W	DMS	7	GPS	24°53'28' S, 65°40'32' W Alt: 1625m	-24.891111	-65.675556	1625			metres	1625
CORD	Herbarium sheet	164786	126908		CORD00047719	Zuloaga, F.O.		10128		Aagesen, L.; Sede, S. & Zapata, F.			17	2	2008		Solanaceae	Solanum	aloysiifolium	Dunal	Argentina	Salta	Rosario de Lerma		Quebrada del Toro, entre Campo Quijano y El Alisal.		24.5328	S	65.4032	W	DMS	7	GPS	24°53'28' S, 65°40'32' W Alt: 1625m	-24.891111	-65.675556	1625			metres	1625
SI	Herbarium sheet	164783	126907	252244	52086	Zuloaga, F.O.		10289		Aagesen, L.; Sede, S. & Zapata, F.			21	2	2008		Solanaceae	Solanum	aloysiifolium	Dunal	Argentina	Jujuy	Valle Grande		Ruta Provincial de San Francisco a Pampichuela.		23.3521	S	64.5831	W	DMS	7	GPS	23°35'21' S, 64°58'31' W Alt: 1300m	-23.589167	-64.975278	1300			metres	1300
CORD	Herbarium sheet	164784	126907		CORD00042393	Zuloaga, F.O.		10289		Aagesen, L.; Sede, S. & Zapata, F.			21	2	2008		Solanaceae	Solanum	aloysiifolium	Dunal	Argentina	Jujuy	Valle Grande		Ruta Provincial de San Francisco a Pampichuela.		23.3521	S	64.5831	W	DMS	7	GPS	23°35'21' S, 64°58'31' W Alt: 1300m	-23.589167	-64.975278	1300			metres	1300
SI	Herbarium sheet	164781	126906	270290	51745	Zuloaga, F.O.		10518		Donadío, S. & Panizza, A.M.			31	10	2008		Solanaceae	Solanum	aloysiifolium	Dunal	Argentina	Tucumán	Tafí Viejo		Ruta de San Javier a Raco.		26.414	S	65.232	W	DMS	ca.	GPS	26°41'40' S, 65°23'20' W Alt: 1215m	-26.694444	-65.388889	1215			metres	1215
CORD	Herbarium sheet	164782	126906		CORD00063835	Zuloaga, F.O.		10518		Donadío, S. & Panizza, A.M.			31	10	2008		Solanaceae	Solanum	aloysiifolium	Dunal	Argentina	Tucumán	Tafí Viejo		Ruta de San Javier a Raco.		26.414	S	65.232	W	DMS	ca.	GPS	26°41'40' S, 65°23'20' W Alt: 1215m	-26.694444	-65.388889	1215			metres	1215
SI	Herbarium sheet	165049	127136	279556		Zuloaga, F.O.		11060		Aagesen, L.; Biganzoli, F. & Panizza, A.M.			19	2	2009		Solanaceae	Solanum	aloysiifolium	Dunal	Argentina	Jujuy	Valle Grande		Agua Blanca, camino a Altos de Calilegua, posta de Lalo Cruz		23.3625	S	64.5418	W	DMS	7	GPS	23°36'25' S, 64°54'18' W Alt: 2836m	-23.606944	-64.905	2836			metres	2836
CORD	Herbarium sheet	165050	127136		CORD00044222	Zuloaga, F.O.		11060		Aagesen, L.; Biganzoli, F. & Panizza, A.M.			19	2	2009		Solanaceae	Solanum	aloysiifolium	Dunal	Argentina	Jujuy	Valle Grande		Agua Blanca, camino a Altos de Calilegua, posta de Lalo Cruz		23.3625	S	64.5418	W	DMS	7	GPS	23°36'25' S, 64°54'18' W Alt: 2836m	-23.606944	-64.905	2836			metres	2836
SI	Herbarium sheet	165026	127116	312288	160853	Zuloaga, F.O.		11551		Aagesen, L.; Biganzoli, F.; Salariato, D. & Zanotti, C.A.			11	2	2010		Solanaceae	Solanum	aloysiifolium	Dunal	Argentina	Jujuy	Santa Bárbara		Ruta de Ojo de Agua a Palma Sola		24.832	S	64.174	W	DD	4	GAZ	24°50' S, 64°10' W Alt: 970m	-24.832	-64.174	970			metres	970
MO	Herbarium sheet	181176	138881	6380695	MO-2482468	Zuloaga, F.O.		11659		Biganzoli, F.; Salariato, D. & Zanotti, C.A.			10	2	2010		Solanaceae	Solanum	aloysiifolium	Dunal	Argentina	Jujuy	Tilcara		camino del Abra del Portero a Molulo		23.3457	S	65.0702	W	DMS		SPEC	23°34'57' S, 65°07'02' W Alt: 2810m	-23.5825	-65.117222	2810			metres	2810
SI	Herbarium sheet	219130	138881		160457	Zuloaga, F.O.		11659		Biganzoli, F.; Salariato, D. & Zanotti, C.A.			10	2	2010		Solanaceae	Solanum	aloysiifolium	Dunal	Argentina	Jujuy	Tilcara		camino del Abra del Portero a Molulo		23.3457	S	65.0702	W	DMS		SPEC	23°34'57' S, 65°07'02' W Alt: 2810m	-23.5825	-65.117222	2810			metres	2810
SI	Herbarium sheet	219231	166094			Zuloaga, F.O.		11661		Aagesen, L.; Biganzoli, F.; Salariato, D. & Zanotti, C.A.			10	2	2010		Solanaceae	Solanum	aloysiifolium	Dunal	Argentina	Jujuy	Tilcara		Camino de Abra del Potrero a Molulo		23.3457	S	65.0702	W	DMS		SPEC	23°34'57' S, 65°07'02' W Alt: 2810m	-23.5825	-65.117222	2810			metres	2810
CORD	Herbarium sheet	219232	166094		CORD00044259	Zuloaga, F.O.		11661		Aagesen, L.; Biganzoli, F.; Salariato, D. & Zanotti, C.A.			10	2	2010		Solanaceae	Solanum	aloysiifolium	Dunal	Argentina	Jujuy	Tilcara		Camino de Abra del Potrero a Molulo		23.3457	S	65.0702	W	DMS		SPEC	23°34'57' S, 65°07'02' W Alt: 2810m	-23.5825	-65.117222	2810			metres	2810
SI	Herbarium sheet	219233	166096		160441	Zuloaga, F.O.		11669		Aagesen, L.; Biganzoli, F.; Salariato, D. & Zanotti, C.A.			10	2	2010		Solanaceae	Solanum	aloysiifolium	Dunal	Argentina	Jujuy	Tilcara		Camino de Abra del Potrero a Molulo		23.3438	S	65.0735	W	DMS		SPEC	23°34'38' S, 65°07'35' W Alt: 2910m	-23.577222	-65.126389	2910			metres	2910
SI	Herbarium sheet	216719	163875	166888	57463	Zuloaga, F.O.		13452		Nicolia, M.V.; Nomdedeu, S. & Suarez, A.A.			13	1	2012		Solanaceae	Solanum	aloysiifolium	Dunal	Argentina	Jujuy	Valle Grande		ruta de Santa Ana a Cordaderas	flor lila. fotos	23.2148	S	64.5838	W	DMS		SPEC	23°21'48' S, 64°58'38' W Alt: 3390m	-23.363333	-64.977222	3390			metres	3390
SI	Herbarium sheet	219240	166103		57459	Zuloaga, F.O.		13595		Nicola, M.V.; Nomdedeu, S.; Suarez, A.A. & Godoy, A.C.			18	1	2012		Solanaceae	Solanum	aloysiifolium	Dunal	Argentina	Jujuy	Ledesma		Parque Nacional Calileguea, de Mesada de las Colmenas a Abra de Cañas.		23.4101	S	64.5316	W	DMS		SPEC	23°41'01' S, 64°53'16' W Alt: 1530m	-23.683611	-64.887778	1530			metres	1530
SI	Herbarium sheet	164787	126909	388304	37754	Zuloaga, F.O.		13596		Nicola, M.V.; Nomdedeu, S.; Suárez, A.A. & Godoy, A.C.			18	1	2012		Solanaceae	Solanum	aloysiifolium	Dunal	Argentina	Jujuy	Ledesma		Parque Nacional Calileguea, de Mesada de las Colmenas a Abra de Cañas.		23.411	S	64.5316	W	DMS	7	GPS	23°41'10' S, 64°53'16' W Alt: 1530m	-23.686111	-64.887778	1530			metres	1530
MU	Herbarium sheet	164788	126909			Zuloaga, F.O.		13596		Nicola, M.V.; Nomdedeu, S.; Suárez, A.A. & Godoy, A.C.			18	1	2012		Solanaceae	Solanum	aloysiifolium	Dunal	Argentina	Jujuy	Ledesma		Parque Nacional Calileguea, de Mesada de las Colmenas a Abra de Cañas.		23.411	S	64.5316	W	DMS	7	GPS	23°41'10' S, 64°53'16' W Alt: 1530m	-23.686111	-64.887778	1530			metres	1530
CTES	Herbarium sheet	164789	126909		CTES0054751	Zuloaga, F.O.		13596		Nicola, M.V.; Nomdedeu, S.; Suárez, A.A. & Godoy, A.C.			18	1	2012		Solanaceae	Solanum	aloysiifolium	Dunal	Argentina	Jujuy	Ledesma		Parque Nacional Calileguea, de Mesada de las Colmenas a Abra de Cañas.		23.411	S	64.5316	W	DMS	7	GPS	23°41'10' S, 64°53'16' W Alt: 1530m	-23.686111	-64.887778	1530			metres	1530
SI	Herbarium sheet	165059	127141	429831	106490	Zuloaga, F.O.		14179		Aagesen, L.; Deginani, N.B.; Nomdedeu, S. & Zanotti, C.A.			11	3	2013		Solanaceae	Solanum	aloysiifolium	Dunal	Argentina	Jujuy	Dr. Manuel Belgrano		Ruta Provincial 29, de Tiraxi a Ocloyas		24.013	S	65.2136	W	DMS	7	GPS	24°01'30' S, 65°21'36' W Alt: 1660m	-24.025	-65.36	1660			metres	1660
MU	Herbarium sheet	165060	127141			Zuloaga, F.O.		14179		Aagesen, L.; Deginani, N.B.; Nomdedeu, S. & Zanotti, C.A.			11	3	2013		Solanaceae	Solanum	aloysiifolium	Dunal	Argentina	Jujuy	Dr. Manuel Belgrano		Ruta Provincial 29, de Tiraxi a Ocloyas		24.013	S	65.2136	W	DMS	7	GPS	24°01'30' S, 65°21'36' W Alt: 1660m	-24.025	-65.36	1660			metres	1660
SI	Herbarium sheet	165057	127140	430556	106759	Zuloaga, F.O.		14536		Aagesen, L.; Deginani, N.B.; Nomdedeu, S. & Zanotti, C.A.			20	3	2013		Solanaceae	Solanum	aloysiifolium	Dunal	Argentina	Jujuy	Santa Bárbara		Ruta Prov. 6, Abra de los Morteros		24.183	S	64.294	W	DMS	ca.	GPS	24°18'30' S, 64°29'40' W Alt: 1420m	-24.308333	-64.494444	1420			metres	1420
MU	Herbarium sheet	165058	127140			Zuloaga, F.O.		14536		Aagesen, L.; Deginani, N.B.; Nomdedeu, S. & Zanotti, C.A.			20	3	2013		Solanaceae	Solanum	aloysiifolium	Dunal	Argentina	Jujuy	Santa Bárbara		Ruta Prov. 6, Abra de los Morteros		24.183	S	64.294	W	DMS	ca.	GPS	24°18'30' S, 64°29'40' W Alt: 1420m	-24.308333	-64.494444	1420			metres	1420
CORD	Herbarium sheet	164929	127034			Zygadlo, J.A.		84					25	4	1991		Solanaceae	Solanum	aloysiifolium	Dunal	Argentina	Salta	Rosario de Lerma		Ruta Internacional 51: Los Chorrillos, en el recorrido del Tren de las Nubes, camino al Alisal		24.753092	S	65.748007	W	DD		GAZ	24°45'11' S, 65°44'53' W Alt: 2000m	-24.753092	-65.748007	2000			metres	2000
CORD	Herbarium sheet	164922	127027			Zygadlo, J.A.		94					25	4	1991		Solanaceae	Solanum	aloysiifolium	Dunal	Argentina	Salta	Capital/General Güemes		Salta, en la ruta a General Güemes		24.742234	S	65.412653	W	DD	ca.	GAZ	24°44'32' S, 65°24'46' W	-24.742234	-65.412653
CORD	Herbarium sheet	164935	127040			Zygadlo, J.A.		165					18	4	1992		Solanaceae	Solanum	aloysiifolium	Dunal	Argentina	Jujuy	Ledesma		Próximo a Ledesma, en el camino que une ésta con San Salvador de Jujuy		23.865431	S	64.826025	W	DD		GAZ	23°51'56' S, 64°49'34' W	-23.865431	-64.826025
RB	Herbarium sheet	171333	131960		RB00464209	Ahumada, O.		1085					20	10	1977		Solanaceae	Solanum	americanum	Mill.	Argentina	Corrientes			Dep. Esquina. Ayo. Barrancas y Ruta 126.		30.2118	S	59.068608	W	DD	4	GAZ	30°13' S, 59°04' W	-30.2118	-59.068608
W	Herbarium sheet	155174	119038	1957-0005057		Álvarez, R.		343					4	1	1945		Solanaceae	Solanum	americanum	Mill.	Argentina	Buenos Aires	Tigre		R. de Millers		34.427012	S	58.575172	W	DD	4	GAZ	34°26' S, 58°35' W	-34.427012	-58.575172
CORD	Herbarium sheet	215179	162726		CORD00031390	Aranda, D.		11		et al.			16	8	1987		Solanaceae	Solanum	americanum	Mill.	Argentina	Misiones	Candelaria		Cerro Santa Ana, gruta Virgen de Itatí.		27.2622	S	55.3535	W	DMS		SPEC	27°26'22' S, 55°35'35' W	-27.439444	-55.593056
MO	Herbarium sheet	118940	93970	2347509	MO-1350940	Arbo, M.M.		1019		Schinini, A. & Vanni, R.			29	3	1975		Solanaceae	Solanum	americanum	Mill.	Argentina	Corrientes	Concepción		5 km SW de Santa Rosa, Estancia Zabala.		28.276519	S	58.187876	W	DD		GAZ	28°16'35' S, 58°11'16' W	-28.276519	-58.187876
F	Herbarium sheet	80013	69945	2213943		Arbo, M.M.		7920		Schinini, A.; Maruñak, V. & Paniagua Risueño, E.			26	8	1998		Solanaceae	Solanum	americanum	Mill.	Argentina	Corrientes	Mercedes		Macrosistema Ibera, Laguna Itati, Isla Ombuzal.	Interior de la isla, suelo removido.	28.42	S	58.06	W	DMS		SPEC	28°42' S, 58°06' W	-28.7	-58.1
CORD	Herbarium sheet	215203	162750		CORD00084609	Barboza, G.E.		348		Chiarini, F.; Matesevach, A.M. & Carrizo García, C.			3	12	2002		Solanaceae	Solanum	americanum	Mill.	Argentina	Corrientes	Goya		Arroyo Guazú, por ruta Nº12 entre Esquina y Goya		29.5026	S	59.2424	W	DMS		SPEC	29°50'26' S, 59°24'24' W Alt: 150m	-29.840556	-59.406667	150			metres	150
CORD	Herbarium sheet	215225	162772		CORD00084679	Barboza, G.E.		425		Chiarini, F.; Matesevach, A.M. & Carrizo García, C.			7	12	2002		Solanaceae	Solanum	americanum	Mill.	Argentina	Misiones	Candelaria		Pasando el pueblo de Santa Ana, rumbo hacia el río, entrando un poco en la vegetación		27.2133	S	55.3514	W	DMS		SPEC	27°21'33' S, 55°35'14' W	-27.359167	-55.587222
CORD	Herbarium sheet	215226	162772		CORD00084680	Barboza, G.E.		425		Chiarini, F.; Matesevach, A.M. & Carrizo García, C.			7	12	2002		Solanaceae	Solanum	americanum	Mill.	Argentina	Misiones	Candelaria		Pasando el pueblo de Santa Ana, rumbo hacia el río, entrando un poco en la vegetación		27.2133	S	55.3514	W	DMS		SPEC	27°21'33' S, 55°35'14' W	-27.359167	-55.587222
CORD	Herbarium sheet	215207	162754		CORD00084669	Barboza, G.E.		530		Chiarini, F.; Matesevach, A.M. & Carrizo García, C.			15	12	2002		Solanaceae	Solanum	americanum	Mill.	Argentina	Chaco	Primero de Mayo		Desde Colonia Benítez, alrededores de la casa de A. Schulz		27.1126	S	58.5824	W	DMS		SPEC	27°11'26' S, 58°58'24' W	-27.190556	-58.973333
CORD	Herbarium sheet	215206	162753		CORD00084615	Barboza, G.E.		994		Chiarini, F. & Marini, E.			13	5	2004		Solanaceae	Solanum	americanum	Mill.	Argentina	Corrientes	Capital		En las playas del Río Paraná, entrando por INTA El Sombrerito		27.2953	S	58.4603	W	DMS		SPEC	27°29'53' S, 58°46'03' W	-27.498056	-58.7675
CORD	Herbarium sheet	215166	162713		CORD00031408	Barboza, G.E.		1037		Chiarini, F. & Marini, E.			16	5	2004		Solanaceae	Solanum	americanum	Mill.	Argentina	Misiones	Libertador General San Martín		Pto. Ouro Verde		26.5233	S	54.5459	W	DMS		SPEC	26°52'33' S, 54°54'59' W	-26.875833	-54.916389
CORD	Herbarium sheet	69956	63254		CORD00012961	Barboza, G.E.		2091		Oberti, J.C.; Chiarini, F. & Keller, H.A.			7	12	2008		Solanaceae	Solanum	americanum	Mill.	Argentina	Misiones	Guaraní	Rumbo a los Saltos de Mocona	A 21,49 km (linea recta) de El Soberbio, antes de llegar a Mesa Redonda, rumbo a los Saltos de Mocona		27.1885	S	54.009167	W	DD		GAZ	27°11'19' S, 54°00'33' W Alt: 339m	-27.1885	-54.009167	339			metres	339
CORD	Herbarium sheet	215190	162737		CORD00031385	Barboza, G.E.		2139		Chiarini, F. & Moreno, N.			23	2	2009		Solanaceae	Solanum	americanum	Mill.	Argentina	Tucumán	Chicligasta		A 4,5 km de Alpachiri, rumbo a la Cuesta del Clavillo		27.2122	S	65.4833	W	DMS		GAZ	27°21'22' S, 65°48'33' W Alt: 631m	-27.356111	-65.809167	631			metres	631
CORD	Herbarium sheet	70107	63384		CORD00011101	Barboza, G.E.		3058		Cosa, M.T.			10	10	2011		Solanaceae	Solanum	americanum	Mill.	Argentina	Misiones	Guaraní	Mesa Redonda	A ca. 22km linea recta de El Soberbio, antes de llegar a Mesa Redonda, rumbo a los Saltos de Mocona		27.1885	S	54.009167	W	DD		GAZ	27°11'19' S, 54°00'33' W Alt: 339m	-27.1885	-54.009167	339			metres	339
CORD	Herbarium sheet	215186	162733		CORD00084731	Bernardello, G.L.		502		Schinini, A. & Juliani, H.R.			14	10	1984		Solanaceae	Solanum	americanum	Mill.	Argentina	Santa Fé	General Obligado		Entre Berna y Malabrigo		28.3633	S	59.2816	W	DMS		SPEC	28°36'33' S, 59°28'16' W	-28.609167	-59.471111
CORD	Herbarium sheet	215202	162749		CORD00013634	Bernardello, G.L.		794		Galetto, L.			26	1	1992		Solanaceae	Solanum	americanum	Mill.	Argentina	Corrientes	Itatí		Ruta nacional nº 11, km 1097, cerca de Itatí.		27.1821	S	58.0427	W	DMS		SPEC	27°18'21' S, 58°04'27' W	-27.305833	-58.074167
MO	Herbarium sheet	136673	103611	5909393	MO-1354618	Biganzoli, F.		130		Peralta, P.; Giallorenzo, A. & Moreno, V.			19	7	1998		Solanaceae	Solanum	americanum	Mill.	Argentina	Misiones	Libertador General San Martín		Predio UNLP: valle del arroyo Cuña Pirú. Camino abandonado entre el balneario y la Ruta 7		27.05	S	54.56	W	DD		GAZ	27°03'00' S, 54°33'36' W	-27.05	-54.56
SI	Herbarium sheet	216720	163876	164116	53081	Brollo, M.E.		448					11	11	1985		Solanaceae	Solanum	americanum	Mill.	Argentina	Santa Fé	General Obligado	Villa Ocampo	4 o 5 km	banquina de camino poco transitado	28.521367	S	59.347063	W	DD	4	GAZ	28°31' S, 59°21' W	-28.521367	-59.347063
CORD	Herbarium sheet	215187	162734	CORD 585	CORD 00000585	Carrizo García, C.		s.n.					9	1	1999		Solanaceae	Solanum	americanum	Mill.	Argentina	Santa Fé	San Justo		Ruta nacional 11, km 630		30.2949	S	60.3125	W	DMS		SPEC	30°29'49' S, 60°31'25' W	-30.496944	-60.523611
LIL	Herbarium sheet	215193	162740			Castellanos, A.		811					5	10	1946		Solanaceae	Solanum	americanum	Mill.	Argentina	Buenos Aires	Tigre		Tigre		34.427012	S	58.575172	W	DD	4	GAZ	34°26' S, 58°35' W	-34.427012	-58.575172
CORD	Herbarium sheet	215194	162740		CORD00084606	Castellanos, A.		811					5	10	1946		Solanaceae	Solanum	americanum	Mill.	Argentina	Buenos Aires	Tigre		Tigre		34.427012	S	58.575172	W	DD	4	GAZ	34°26' S, 58°35' W	-34.427012	-58.575172
CORD	Herbarium sheet	215208	162755		CORD00084668	Cerana, M.M.		845					24	7	1986		Solanaceae	Solanum	americanum	Mill.	Argentina	Chaco	Libertador General San Martín		Márgenes Río Bermejo		26.2313	S	59.3228	W	DMS		GAZ	26°23'13' S, 59°32'28' W	-26.386944	-59.541111
CORD	Herbarium sheet	215196	162743		CORD00082084	Chiarini, F.		106					7	4	1999		Solanaceae	Solanum	americanum	Mill.	Argentina	Córdoba	Capital		Ciudad de Córdoba		31.2513	S	64.1119	W	DMS		GAZ	31°25'13' S, 64°11'19' W Alt: 414m	-31.420278	-64.188611	414			metres	414
CORD	Herbarium sheet	215209	162756		CORD00084670	Chiarini, F.		639		Marini, E.			28	7	2005		Solanaceae	Solanum	americanum	Mill.	Argentina	Entre Ríos	Uruguay		Concepción del Uruguay, alrededores de la ciudad		32.2235	S	58.3431	W	DMS		GAZ	32°22'35' S, 58°34'31' W	-32.376389	-58.575278
CORD	Herbarium sheet	215195	162742		CORD00095471	Chiarini, F.		1052					17	7	2014		Solanaceae	Solanum	americanum	Mill.	Argentina	Córdoba	Capital		Ciudad de Córdoba, Puente Alvear, margen N del río Suquía		31.2424	S	64.1037	W	DMS		SPEC	31°24'24' S, 64°10'37' W	-31.406667	-64.176944
CORD	Herbarium sheet	215210	162757		CORD00084671	Cocucci, A.A.		2903		Sérsic, A.N.; Hempel, N.; Dafni, A.; Nattero, J.; Moré, M.; Benítez Vieyra, S. &			0	0	0		Solanaceae	Solanum	americanum	Mill.	Argentina	Entre Ríos	Colón		Parque Nacional El Palmar, patio de la intendencia		31.5229	S	58.1236	W	DMS		SPEC	31°52'29' S, 58°12'36' W Alt: 160m	-31.874722	-58.21	160			metres	160
MO	Herbarium sheet	134596	101997	2193742	MO-2127149	Conrad, J.		2551		Dietrich, W.			30	1	1974		Solanaceae	Solanum	americanum	Mill.	Argentina	Córdoba			Valley directly above San Javier and about 2 km to the south of Cerro Champaquí of the Sierra de los Comechingones.	Steep grassy mountainside, much grazed by cattle.	32.029045	S	65.003469	W	DD		GAZ	32°01'45' S, 65°00'12' W Alt: 1000 - 1200m	-32.029045	-65.003469	1000	1200		metres	1000 - 1200
BAB	Herbarium sheet	176697	135792	93100	BAB00006545	Correa, M.N.		5041		Boelche, O. & Gómez, R.			26	7	1973		Solanaceae	Solanum	americanum	Mill.	Argentina	Misiones	Eldorado		El Dorado, 22 km ruta a B.de Irigoyen, camino lareral		26.392637	S	54.365629	S	DD		GAZ	26°23'33' S, 54°21'56' S	-26.392637	54.365629
BAB	Herbarium sheet	176340	135466	92920	BAB00006297	Correa, M.N.		5046		Boelcke, O.			26	7	1973		Solanaceae	Solanum	americanum	Mill.	Argentina	Misiones	Eldorado		El Dorado 22 km ruta a Bernardo de Irigoyen, camino lateral.		26.392637	S	54.365629	S	DD		GAZ	26°23'33' S, 54°21'56' S	-26.392637	54.365629
BAB	Herbarium sheet	176699	135794	93088	BAB00006523	Correa, M.N.		5125		Boelche, O. & Gómez, R.			3	7	1973		Solanaceae	Solanum	americanum	Mill.	Argentina	Corrientes	Capital		Arroyo Riachuelo, puente Pesoa		27.553882	S	58.749487	W	DD		GAZ	27°33'14' S, 58°44'58' W	-27.553882	-58.749487
BAB	Herbarium sheet	176341	135467	92948	BAB00006358	Correa, M.N.		8467		Gomez, R.; Rossow, R. & Sanchez, M.			6	6	1982		Solanaceae	Solanum	americanum	Mill.	Argentina	Misiones	San Pedro		Camino de de ruta 14 a Mocona		26.937444	S	54.025649	W	DD	ca.	GAZ	26°56'15' S, 54°01'32' W	-26.937444	-54.025649
CORD	Herbarium sheet	69864	63167			Deginani, N.		1281		Belgrano, M.J. & Zuloaga, R.J.			12	5	1999		Solanaceae	Solanum	americanum	Mill.	Argentina	Misiones	Guaraní	Fortaleza	A 350 m del puente del arroyo Fortaleza		26.9	S	54.116667	W	DD		GAZ	26°54' S, 54°07' W Alt: 540m	-26.9	-54.116667	540			metres	540
CORD	Herbarium sheet	69865	63168			Deginani, N.		1321		Belgrano, M.J. & Zuloaga, R.J.			13	5	1999		Solanaceae	Solanum	americanum	Mill.	Argentina	Misiones	San Pedro	Reserva Esmeralda	Reserva Esmeralda		26.883333	S	53.9	W	DD		GAZ	26°53'00' S, 53°54' W Alt: 480m	-26.883333	-53.9	480			metres	480
CTES	Herbarium sheet	215805	163191		CTES0024390	Deginani, N.		1825		Denham, S.			29	4	2005		Solanaceae	Solanum	americanum	Mill.	Argentina	Santa Fé	San Jerónimo	Monje	camino al balneario del Río Coronda		32.25	S	60.48	W	DMS	4	SPEC	32°25' S, 60°48' W Alt: 19m	-32.416667	-60.8	19			metres	19
CORD	Herbarium sheet	215169	162716		CORD00031397	Deginani, N.B.		1179		Belgrano, M.J. & Zuloaga, R.J.			8	5	1999		Solanaceae	Solanum	americanum	Mill.	Argentina	Misiones	San Pedro		Saltos del Moconá, orillas del río Uruguay		27.08	S	53.53	W	DMS		SPEC	27°08' S, 53°53' W Alt: 120m	-27.133333	-53.883333	120			metres	120
CORD	Herbarium sheet	215177	162724		CORD00031411	Deginani, N.B.		1281		Belgrano, M.J. & Zuloaga, R.J.			12	5	1999		Solanaceae	Solanum	americanum	Mill.	Argentina	Misiones	Guaraní		A 350 m del puente del arroyo Fortaleza		26.54	S	54.07	W	DMS		SPEC	26°54' S, 54°07' W Alt: 540m	-26.9	-54.116667	540			metres	540
CORD	Herbarium sheet	215178	162725		CORD00031410	Deginani, N.B.		1321		Belgrano, M.J. & Zuloaga, R.J.			13	5	1999		Solanaceae	Solanum	americanum	Mill.	Argentina	Misiones	San Pedro		Reserva Esmeralda		26.53	S	53.54	W	DMS		SPEC	26°53' S, 53°54' W Alt: 480m	-26.883333	-53.9	480			metres	480
CORD	Herbarium sheet	215185	162732		CORD00013635	Di Fulvio, T.E.		801					4	1	1985		Solanaceae	Solanum	americanum	Mill.	Argentina	Santa Fé	General Obligado		Villa Ocampo		28.3633	S	59.2816	W	DMS		SPEC	28°36'33' S, 59°28'16' W	-28.609167	-59.471111
BAB	Herbarium sheet	176736	135831	92762	BAB00006110	Envio Dirección General de Tierras MA		s.n.					0	0	0		Solanaceae	Solanum	americanum	Mill.	Argentina	Chaco			Colonia Pastoril del Territorio salar del Chaco Lote IV		27.3735	S	60.4454	W	DMS		GAZ	27°37'35' S, 60°44'54' W	-27.626389	-60.748333
LIL	Herbarium sheet	215188	162735			Figueroa Romero, M.R.		556					17	10	1988		Solanaceae	Solanum	americanum	Mill.	Argentina	Tucumán	Capital		Jardines Instituto Miguel Lillo		26.502	S	65.1334	W	DMS		SPEC	26°50'20' S, 65°13'34' W	-26.838889	-65.226111
CORD	Herbarium sheet	215189	162735		CORD00031386	Figueroa Romero, M.R.		556					17	10	1988		Solanaceae	Solanum	americanum	Mill.	Argentina	Tucumán	Capital		Jardines Instituto Miguel Lillo		26.502	S	65.1334	W	DMS		SPEC	26°50'20' S, 65°13'34' W	-26.838889	-65.226111
CORD	Herbarium sheet	215215	162762		CORD00084673	Filippa, E.M.		37					31	7	2000		Solanaceae	Solanum	americanum	Mill.	Argentina	Formosa	Laishí		Herradura: a 700 m a la izquierda de la entrada a la localidad, en las márgenes del río.		26.2738	S	58.3426	W	DMS		SPEC	26°27'38' S, 58°34'26' W	-26.460556	-58.573889
CORD	Herbarium sheet	215211	162758		CORD00084672	Filippa, E.M.		56					29	5	2005		Solanaceae	Solanum	americanum	Mill.	Argentina	Formosa	Formosa		Ciudad de Formosa, en canteros de las aceras próximas a la plaza San Martín		25.5456	S	58.2028	W	DMS		SPEC	25°54'56' S, 58°20'28' W	-25.915556	-58.341111
MO	Herbarium sheet	118974	94003	5596211	MO-1350950	Fortunato, R.H.		6041		Martínez, A.			29	11	1998		Solanaceae	Solanum	americanum	Mill.	Argentina	Chaco	Libertad		8 km al SW de Pto. Tirol, en direcc. a Fn. Cardoso.		27.35	S	59.11666	W	DD		GAZ	27°21'00' S, 59°07'00' W Alt: 15m	-27.35	-59.11666	15			metres	15
BAB	Herbarium sheet	176756	135851	92755	BAB00006105	Fortunato, R.H.		6063		Martínez, A.			30	11	1998		Solanaceae	Solanum	americanum	Mill.	Argentina	Chaco	Bermejo		18 Km de la Isla del Cerrito en dirección a Resistencia	Bosque húmedo	27.16	S	58.5	W	DMS	4	SPEC	27°16' S, 58°50' W Alt: 140m	-27.266667	-58.833333	140			metres	140
LIL	Herbarium sheet	167150	128839	100747		García, P.		210					12	4	1944		Solanaceae	Solanum	americanum	Mill.	Argentina	Santiago del Estero	Rivadavia		Antaje, a 12 kms al NE de est. Banda		27.616754	S	64.266572	W	DD	4	GAZ	27°37' S, 64°16' W	-27.616754	-64.266572
BAB	Herbarium sheet	176408	135534	92947	BAB00006355	Grondona, ?		3014		Piccinini, B.G.			20	10	1949		Solanaceae	Solanum	americanum	Mill.	Argentina	Misiones	Capital	Santa Inés			27.483812	S	55.831642	W	DD		GAZ	27°29'02' S, 55°49'54' W	-27.483812	-55.831642
BAB	Herbarium sheet	176409	135535	92949	BAB00006359	Grondona, ?		3058		Piccinini, B.G.			0	10	1949		Solanaceae	Solanum	americanum	Mill.	Argentina	Misiones	Candelaria	Santa Ana	Aroyo San Juan entre Candelaria y Santa Ana		27.441958	S	55.650634	W	DD		GAZ	27°26'31' S, 55°39'02' W	-27.441958	-55.650634
CORD	Herbarium sheet	215165	162712		CORD00031407	Guillén, R.		53		Rodríguez, M. & Seijo, G.J.			8	4	1993		Solanaceae	Solanum	americanum	Mill.	Argentina	Misiones	Iguazú		Arroyo Aguaray-Guazú		25.5239	S	54.244	W	DMS		SPEC	25°52'39' S, 54°24'40' W	-25.8775	-54.411111
CTES	Herbarium sheet	215775	162712		CTES0029753	Guillén, R.		53		Rodríguez, M. & Seijo, G.J.			8	4	1993		Solanaceae	Solanum	americanum	Mill.	Argentina	Misiones	Iguazú		Arroyo Aguaray-Guazú		25.5239	S	54.244	W	DMS		SPEC	25°52'39' S, 54°24'40' W	-25.8775	-54.411111
LIL	Herbarium sheet	215200	162747			Huidobro, A.M.R.		4198					14	1	1947		Solanaceae	Solanum	americanum	Mill.	Argentina	Corrientes	San Martín		Ruta 14, km 867, Estancia Los Milagros		28.4534	S	56.5647	W	DMS		SPEC	28°45'34' S, 56°56'47' W	-28.759444	-56.946389
CORD	Herbarium sheet	215201	162747		CORD00084611	Huidobro, A.M.R.		4198					14	1	1947		Solanaceae	Solanum	americanum	Mill.	Argentina	Corrientes	San Martín		Ruta 14, km 867, Estancia Los Milagros		28.4534	S	56.5647	W	DMS		SPEC	28°45'34' S, 56°56'47' W	-28.759444	-56.946389
COL	Herbarium sheet	151582	115853	579992	COL000430191	Hunziker, A.T.		5548					15	8	1944		Solanaceae	Solanum	americanum	Mill.	Argentina	Corrientes	Capital		Santa Catalina, a +/- 10 km de Corrientes		28.2147	S	58.5019	W	DMS		GAZ	28°21'47' S, 58°50'19' W	-28.363056	-58.838611
CORD	Herbarium sheet	215036	115853		CORD00084614	Hunziker, A.T.		5548					15	8	1944		Solanaceae	Solanum	americanum	Mill.	Argentina	Corrientes	Capital		Santa Catalina, a +/- 10 km de Corrientes		28.2147	S	58.5019	W	DMS		GAZ	28°21'47' S, 58°50'19' W	-28.363056	-58.838611
CORD	Herbarium sheet	215218	162765		CORD00084686	Hunziker, A.T.		15449		Cocucci, A.E.; Di Fulvio, T.E. & Artico, L.			28	10	1960		Solanaceae	Solanum	americanum	Mill.	Argentina	Misiones	Libertador General San Martín		Ruta nacional nº 12: entre Puerto Mineral y Puerto San Martín [=Puerto Rico, georef midway between]		26.885832	S	55.054074	W	DD		GAZ	26°53'09' S, 55°03'15' W	-26.885832	-55.054074
CORD	Herbarium sheet	69866	63169		CORD00084608	Hunziker, A.T.		23521		Subils, R. & Bernardello, G.L.			2	3	1979		Solanaceae	Solanum	americanum	Mill.	Argentina	Corrientes	Santo Tomé	Santo Tomé	Santo Tome, a orillas del Rio Uruguay		28.534919	S	56.028019	W	DD		GAZ	28°32'06' S, 56°01'41' W	-28.534919	-56.028019
CORD	Herbarium sheet	215167	162714		CORD00031409	Hunziker, J.H.		832					18	7	1945		Solanaceae	Solanum	americanum	Mill.	Argentina	Misiones	Iguazú		Cataratas del Iguazú		25.5239	S	54.244	W	DMS		SPEC	25°52'39' S, 54°24'40' W	-25.8775	-54.411111
BAB	Herbarium sheet	176414	135540	93004	BAB00006500	Hunziker, J.H.		3847		Piccinini, B.G.			0	4	1948		Solanaceae	Solanum	americanum	Mill.	Argentina	Buenos Aires		Campana			34.1003	S	58.5709	W	DMS	4	GAZ	34°10' S, 58°57' W	-34.1675	-58.9525
BAB	Herbarium sheet	214467	162227			Hunziker, J.H.		4558					11	10	1950		Solanaceae	Solanum	americanum	Mill.	Argentina	Entre Ríos	Concordia	Salto Grande		selva ribereña, en fisura rocosa	31.1258	S	57.5542	W	DMS		GAZ	31°12'58' S, 57°55'42' W	-31.216111	-57.928333
CORD	Herbarium sheet	168260	129478		CORD00084384	Hunziker, J.H.		7254		Fabris, H.A.			15	10	1961		Solanaceae	Solanum	americanum	Mill.	Argentina	Entre Ríos	Concordia		Ruta 14, 15 km al norte de Concordia		31.214801	S	58.08085	W	DD		GAZ	31°12'53' S, 58°04'51' W	-31.214801	-58.08085
CORD	Herbarium sheet	168258	129476		CORD00074259	Hunziker, J.H.		11022		Naranjo, C. & Ulibarri, E.			13	12	1983		Solanaceae	Solanum	americanum	Mill.	Argentina	Misiones	General Manuel Belgrano		5 km Ruta 101 desde Deseado al SW		25.821845	S	54.008204	W	DD		GAZ	25°49'19' S, 54°00'30' W	-25.821845	-54.008204
SI	Herbarium sheet	215031	129476		137158	Hunziker, J.H.		11022		Naranjo, C. & Ulibarri, E.			13	12	1983		Solanaceae	Solanum	americanum	Mill.	Argentina	Misiones	General Manuel Belgrano		5 km Ruta 101 desde Deseado al SW		25.821845	S	54.008204	W	DD		GAZ	25°49'19' S, 54°00'30' W	-25.821845	-54.008204
BAB	Herbarium sheet	176787	135882	66415	BAB00006672	Ibarra, C.		s.n.					6	3	1945		Solanaceae	Solanum	americanum	Mill.	Argentina	Buenos Aires			sin.loc.		0		0						0	0
BAB	Herbarium sheet	214476	162236			Icikson, I.		s.n.		Melillo, ?			0	10	1939		Solanaceae	Solanum	americanum	Mill.	Argentina	Chaco	Mayor Luis Jorge Fontana	Colonia Pastoril			27.3735	S	60.4454	W	DMS		GAZ	27°37'35' S, 60°44'54' W	-27.626389	-60.748333
BAB	Herbarium sheet	176797	135892	30203	BAB00006598	Jörgensen, P.		91					0	7	1909		Solanaceae	Solanum	americanum	Mill.	Argentina	Misiones	Candelaria		Bonpland		27.290061	S	55.284041	W	DMS		SPEC	27°29'01' S, 55°28'40' W Alt: 200m	-27.483503	-55.477892	200			metres	200
BAB	Herbarium sheet	176426	135552	34385	BAB00006437	Jörgensen, P.		114		Hansen, ?			0	11	1910		Solanaceae	Solanum	americanum	Mill.	Argentina	Misiones	Candelaria		Bonpland		27.290061	S	55.284041	W	DMS		GAZ	27°29'01' S, 55°28'40' W	-27.483503	-55.477892
CTES	Herbarium sheet	215804	163190		CTES0009313	Keller, H.A.		4227		Pirelli, J.			8	8	2007		Solanaceae	Solanum	americanum	Mill.	Argentina	Misiones	Eldorado	Eldorado	Cuidad de Eldorado, Parque Schwein	borde de bañado	26.2417	S	54.3729	W	DMS		GAZ	26°24'17' S, 54°37'29' W	-26.404722	-54.624722
SI	Herbarium sheet	214125	161955	217528	93108	Kiesling, R.		10537					0	9	2017		Solanaceae	Solanum	americanum	Mill.	Argentina	Mendoza		Mendoza	ciudad, espontaceo en jardín de casa		32.889412	S	68.845782	W	DD	ca.	GAZ	32°53'22' S, 68°50'45' W	-32.889412	-68.845782
CORD	Herbarium sheet	215056	161955		CORD00087126	Kiesling, R.		10537					0	9	2017		Solanaceae	Solanum	americanum	Mill.	Argentina	Mendoza		Mendoza	ciudad, espontaceo en jardín de casa		32.889412	S	68.845782	W	DD	ca.	GAZ	32°53'22' S, 68°50'45' W	-32.889412	-68.845782
CORD	Herbarium sheet	215057	161955		CORD00087128	Kiesling, R.		10537					0	9	2017		Solanaceae	Solanum	americanum	Mill.	Argentina	Mendoza		Mendoza	ciudad, espontaceo en jardín de casa		32.889412	S	68.845782	W	DD	ca.	GAZ	32°53'22' S, 68°50'45' W	-32.889412	-68.845782
MERL	Herbarium sheet	216702	161955	MERL63480		Kiesling, R.		10537					0	9	2017		Solanaceae	Solanum	americanum	Mill.	Argentina	Mendoza		Mendoza	ciudad, espontaceo en jardín de casa		32.889412	S	68.845782	W	DD	ca.	GAZ	32°53'22' S, 68°50'45' W	-32.889412	-68.845782
MO	Herbarium sheet	118998	94027	2321656	MO-1389968	Krapovickas, A.		20006		Krapovickas, A.; Cristóbal, C.L.; Maruñak, R.I. & Tressens, S.G.			0	0	1971		Solanaceae	Solanum	americanum	Mill.	Argentina	Corrientes	San Cosme		Ensenada Grande, Ruta 12. Borde de laguna.		27.292078	S	58.390823	W	DD		GAZ	27°17'31' S, 58°23'27' W	-27.292078	-58.390823
CORD	Herbarium sheet	215034	94027		CORD00084612	Krapovickas, A.		20006		Krapovickas, A.; Cristóbal, C.L.; Maruñak, R.I. & Tressens, S.G.			0	0	1971		Solanaceae	Solanum	americanum	Mill.	Argentina	Corrientes	San Cosme		Ensenada Grande, Ruta 12. Borde de laguna.		27.292078	S	58.390823	W	DD		GAZ	27°17'31' S, 58°23'27' W	-27.292078	-58.390823
MO	Herbarium sheet	136736	103674	2321131	MO-1354626	Krapovickas, A.		25161		Cristóbal, C.L.; Tressens, S.G.; Schinini, A. & Quarín, C.			0	0	1974		Solanaceae	Solanum	americanum	Mill.	Argentina	Corrientes	Santo Tomé		Garruchos, cabaña San Juan Bautista	en desmonte	28.102427	S	55.391392	W	DMS		GAZ	28°10'24' S, 55°39'14' W	-28.173408	-55.653867
BAB	Herbarium sheet	176833	135928	26868	BAB00006724	Llamas, A.		s.n.					0	0	1907		Solanaceae	Solanum	americanum	Mill.	Argentina	Misiones	Candelaria		Santa Ana		27.220929	S	55.345428	W	DMS		SPEC	27°22'09' S, 55°34'54' W Alt: 165m	-27.369247	-55.581744	165			metres	165
BAB	Herbarium sheet	176834	135929	26863	BAB00006585	Llamas, A.		s.n.					0	0	1907		Solanaceae	Solanum	americanum	Mill.	Argentina	Misiones	Candelaria		Santa Ana		27.220929	S	55.345428	W	DMS		SPEC	27°22'09' S, 55°34'54' W Alt: 165m	-27.369247	-55.581744	165			metres	165
K	Herbarium sheet	137328	103994		K001167651	Lourteig, A.		1135					9	7	1945		Solanaceae	Solanum	americanum	Mill.	Argentina	Misiones	Iguazú	Isla San Martin	Isla San Martin		25.691565	S	54.437622	W	DD		GAZ	25°41'30' S, 54°26'15' W	-25.691565	-54.437622
BAB	Herbarium sheet	176844	135939	93107	BAB00006553	Martínez-Crovetto, R.		4201		Grondona, E.			0	1	1944		Solanaceae	Solanum	americanum	Mill.	Argentina	Entre Ríos	Concordia		Concordia		31.382115	S	58.020399	W	DD	ca.	GAZ	31°22'56' S, 58°01'13' W	-31.382115	-58.020399
BAB	Herbarium sheet	176845	135940	93106	BAB00006552	Martínez-Crovetto, R.		4444		Grondona, E.			0	1	1947		Solanaceae	Solanum	americanum	Mill.	Argentina	Entre Ríos	Federación		Federación		30.985343	S	57.918619	W	DD		GAZ	30°59'07' S, 57°55'07' W	-30.985343	-57.918619
BAB	Herbarium sheet	176709	135804	93094	BAB00006529	Martínez-Crovetto, R.		4954		Leguizamón, A.			0	2	1949		Solanaceae	Solanum	americanum	Mill.	Argentina	Entre Ríos	Concordia		Colonia Ayuí	montes frutales	31.204895	S	58.029182	W	DD		GAZ	31°12'18' S, 58°01'45' W	-31.204895	-58.029182
BAB	Herbarium sheet	176497	135623	71701	BAB00006434	Monetti, L.		s.n.					30	4	1913		Solanaceae	Solanum	americanum	Mill.	Argentina	Tucumán	Leales		La Florida		27.1107	S	65.0756	W	DMS		GAZ	27°11'07' S, 65°07'56' W	-27.185278	-65.132222
BAB	Herbarium sheet	176498	135623	71702	BAB00006435	Monetti, L.		s.n.					30	4	1913		Solanaceae	Solanum	americanum	Mill.	Argentina	Tucumán	Leales		La Florida		27.1107	S	65.0756	W	DMS		GAZ	27°11'07' S, 65°07'56' W	-27.185278	-65.132222
BAB	Herbarium sheet	176886	135981	70697	BAB00006541	Montes, J.E.		943					14	5	1945		Solanaceae	Solanum	americanum	Mill.	Argentina	Misiones	Candelaria		Loreto		27.317013	S	55.533483	W	DD		GAZ	27°19'01' S, 55°32'01' W Alt: 220m	-27.317013	-55.533483	220			metres	220
CORD	Herbarium sheet	215219	162766		CORD00084685	Montes, J.E.		1226					13	11	1945		Solanaceae	Solanum	americanum	Mill.	Argentina	Misiones	Candelaria		Loreto		27.2622	S	55.3535	W	DMS		SPEC	27°26'22' S, 55°35'35' W	-27.439444	-55.593056
CORD	Herbarium sheet	215220	162767	CORD 84684	CORD00084684	Montes, J.E.		2128					18	3	1946		Solanaceae	Solanum	americanum	Mill.	Argentina	Misiones	Candelaria		Loreto		27.2622	S	55.3535	W	DMS		SPEC	27°26'22' S, 55°35'35' W Alt: 220m	-27.439444	-55.593056	220			metres	220
K	Herbarium sheet	137330	103996		K001167655	Montes, J.E.		2143					11	4	1946		Solanaceae	Solanum	americanum	Mill.	Argentina	Misiones	Candelaria		Loreto		27.317013	S	55.533483	W	DD		GAZ	27°19'01' S, 55°32'01' W Alt: 220m	-27.317013	-55.533483	220			metres	220
CORD	Herbarium sheet	215032	103996		CORD00074243	Montes, J.E.		2143					11	4	1946		Solanaceae	Solanum	americanum	Mill.	Argentina	Misiones	Candelaria		Loreto		27.317013	S	55.533483	W	DD		GAZ	27°19'01' S, 55°32'01' W Alt: 220m	-27.317013	-55.533483	220			metres	220
W	Herbarium sheet	155186	119050	1957-0005302		Montes, J.E.		2324					6	6	1946		Solanaceae	Solanum	americanum	Mill.	Argentina	Misiones	Candelaria	La Pastora	[Arroyo Pastora]		27.3667	S	55.5167	W	DD	ca.	GAZ	27°22'00' S, 55°31' W	-27.3667	-55.5167
CORD	Herbarium sheet	215216	162763		CORD00031380	Montes, J.E.		12297					16	11	1951		Solanaceae	Solanum	americanum	Mill.	Argentina	Misiones	Candelaria		Loreto		27.2622	S	55.3535	W	DMS		SPEC	27°26'22' S, 55°35'35' W	-27.439444	-55.593056
K	Herbarium sheet	137329	103995		K001167654	Morel, I.		2740					28	4	1947		Solanaceae	Solanum	americanum	Mill.	Argentina	Formosa	Pilcomayo		Ruta 86 al SO de Puente Gobernacion a 3kms		25.29271	S	57.787538	W	DD	4	GAZ	25°18' S, 57°47' W	-25.29271	-57.787538
NY	Herbarium sheet	80009	69941	NY00852764	852764	Morel, I.		2857					16	5	1947		Solanaceae	Solanum	americanum	Mill.	Argentina	Formosa	Pilcomayo		Riacho Negro		25.412375	S	57.793177	W	DD	4	GAZ	25°25' S, 57°48' W	-25.412375	-57.793177
W	Herbarium sheet	155185	119049	1956-0020846		Morel, I.		2930					30	5	1947		Solanaceae	Solanum	americanum	Mill.	Argentina	Formosa	Pilcomayo		N de Portenito a 2 kms		24.391088	S	59.607386	W	DD		GAZ	24°23'28' S, 59°36'27' W	-24.391088	-59.607386
W	Herbarium sheet	155160	119025	1957-0015679		Morel, I.		3466					19	7	1947		Solanaceae	Solanum	americanum	Mill.	Argentina	Formosa	Pilcomayo		sur de Río Negro de 3 km		25.522029	S	57.855676	W	DD		GAZ	25°31'19' S, 57°51'20' W	-25.522029	-57.855676
W	Herbarium sheet	155184	119048	1957-0000323		Morel, I.		3749					3	10	1947		Solanaceae	Solanum	americanum	Mill.	Argentina	Formosa	Pilcomayo	Estancia Riacho Negro			25.4027	S	57.7855	W	DD		GAZ	25°24'10' S, 57°47'08' W	-25.4027	-57.7855
W	Herbarium sheet	155188	119052	1956-0019424		Morel, I.		5782					28	6	1948		Solanaceae	Solanum	americanum	Mill.	Argentina	Formosa	Pilcomayo		Ruta 86 al N a 2 km del km 45		25.19005	S	58.161293	W	DD		GAZ	25°11'24' S, 58°09'41' W	-25.19005	-58.161293
MO	Herbarium sheet	119009	94038	5909378	MO-1262057	Morrone, O.		646		Deginani, N. & Cialdella, A.M.			11	2	1996		Solanaceae	Solanum	americanum	Mill.	Argentina	Misiones	Cainguás		Ruta Prov. 7, camino de Aristobulo del Valle a Jardín América, 4 km de A. del Valle		27.08333	S	54.91666	W	DD		GAZ	27°05'00' S, 54°55'00' W Alt: 270m	-27.08333	-54.91666	270			metres	270
MO	Herbarium sheet	119010	94039	5909367	MO-1389602	Morrone, O.		1286		Deginani, N.; Ponce, M.M. & Giraldo-Cañas, D.			14	10	1996		Solanaceae	Solanum	americanum	Mill.	Argentina	Misiones	San Pedro		Ruta Prov. 17, 17 Km de Dos Hermanas camino a Eldorado. Borde de selva, suelo rocoso, húmedo.		26.33333	S	53.86666	W	DD		GAZ	26°20'00' S, 53°52'00' W Alt: 335m	-26.33333	-53.86666	335			metres	335
CORD	Herbarium sheet	215174	162721		CORD00031393	Moscone, E.A.		228		Daviña, J.			23	3	1998		Solanaceae	Solanum	americanum	Mill.	Argentina	Misiones	Eldorado		Reserva Ecológica Cerrro del Tupy. Por Ruta Nacional nº 12, antes de Eldorado		26.1758	S	54.254	W	DMS		SPEC	26°17'58' S, 54°25'40' W	-26.299444	-54.427778
CORD	Herbarium sheet	215173	162720		CORD00031394	Moscone, E.A.		232					16	4	1998		Solanaceae	Solanum	americanum	Mill.	Argentina	Misiones	Libertador General San Martín		Pto. Rico		26.5233	S	54.5459	W	DMS		SPEC	26°52'33' S, 54°54'59' W	-26.875833	-54.916389
CORD	Herbarium sheet	215175	162722		CORD00031392	Moscone, E.A.		233					16	5	1998		Solanaceae	Solanum	americanum	Mill.	Argentina	Misiones	Capital		Posadas: Barrio El Laurel		27.2853	S	55.5508	W	DMS		SPEC	27°28'53' S, 55°55'08' W	-27.481389	-55.918889
SI	Herbarium sheet	215170	162717		51466	Múlgura, M.E.		3179		Aliscioni, S.S.; Belgrano, M.J. & Romero, M.			9	3	2002		Solanaceae	Solanum	americanum	Mill.	Argentina	Misiones	San Pedro		Alrededores del Puente López, sobre el arroyo Yabotí.		27.04	S	53.54	W	DMS		SPEC	27°04' S, 53°54' W Alt: 180m	-27.066667	-53.9	180			metres	180
CORD	Herbarium sheet	215171	162717		CORD00031396	Múlgura, M.E.		3179		Aliscioni, S.S.; Belgrano, M.J. & Romero, M.			9	3	2002		Solanaceae	Solanum	americanum	Mill.	Argentina	Misiones	San Pedro		Alrededores del Puente López, sobre el arroyo Yabotí.		27.04	S	53.54	W	DMS		SPEC	27°04' S, 53°54' W Alt: 180m	-27.066667	-53.9	180			metres	180
BAB	Herbarium sheet	176892	135987	93085	BAB00006520	Ogloblin, A.		s.n.					0	7	1933		Solanaceae	Solanum	americanum	Mill.	Argentina	Misiones	Candelaria	Loreto	[Loreto]		27.317013	S	55.533483	W	DD	4	GAZ	27°19' S, 55°32' W	-27.317013	-55.533483
CORD	Herbarium sheet	215172	162719		CORD00031395	Ohashi, D.		65		Urdampilleta, J.D.			26	6	2001		Solanaceae	Solanum	americanum	Mill.	Argentina	Misiones	Leandro N. Alem		Cerro Azul- INTA		27.3609	S	55.2318	W	DMS		SPEC	27°36'09' S, 55°23'18' W	-27.6025	-55.388333
SI	Herbarium sheet	216722	163878	70220	75123	Paula-Souza, J.		7104		Ferrucci, M.S.; Rando, J.G. & Meza Torres, E.I.			13	1	2007		Solanaceae	Solanum	americanum	Mill.	Argentina	Corrientes	Paso de los Libres		ruta 126, ca. 10 km de Paso Ledesma, arredores do Ayo		29.8363	S	57.5343	W	DD	4	SPEC	29°50' S, 57°32' W Alt: 70m	-29.8363	-57.5343	70			metres	70
CTES	Herbarium sheet	216723	163878		CTES0018078!	Paula-Souza, J.		7104		Ferrucci, M.S.; Rando, J.G. & Meza Torres, E.I.			13	1	2007		Solanaceae	Solanum	americanum	Mill.	Argentina	Corrientes	Paso de los Libres		ruta 126, ca. 10 km de Paso Ledesma, arredores do Ayo		29.8363	S	57.5343	W	DD	4	SPEC	29°50' S, 57°32' W Alt: 70m	-29.8363	-57.5343	70			metres	70
K	Herbarium sheet	129844	98533		K001043205	Paula-Souza, J.		7178		Ferrucci, M.S.; Rando, J.G. & Meza Torres, E.I.			13	1	2007		Solanaceae	Solanum	americanum	Mill.	Argentina	Corrientes	San Martín	Yapeyu	margem do Rio Urugai próximo a casa do Gral. San Martin		29.4717	S	56.8145	W	DD		SPEC	29°28'18' S, 56°48'52' W Alt: 70m	-29.4717	-56.8145	70			metres	70
RB	Herbarium sheet	171234	98533		RB00579663	Paula-Souza, J.		7178		Ferrucci, M.S.; Rando, J.G. & Meza Torres, E.I.			13	1	2007		Solanaceae	Solanum	americanum	Mill.	Argentina	Corrientes	San Martín	Yapeyu	margem do Rio Urugai próximo a casa do Gral. San Martin		29.4717	S	56.8145	W	DD		SPEC	29°28'18' S, 56°48'52' W Alt: 70m	-29.4717	-56.8145	70			metres	70
SI	Herbarium sheet	214083	98533	89086	75121	Paula-Souza, J.		7178		Ferrucci, M.S.; Rando, J.G. & Meza Torres, E.I.			13	1	2007		Solanaceae	Solanum	americanum	Mill.	Argentina	Corrientes	San Martín	Yapeyu	margem do Rio Urugai próximo a casa do Gral. San Martin		29.4717	S	56.8145	W	DD		SPEC	29°28'18' S, 56°48'52' W Alt: 70m	-29.4717	-56.8145	70			metres	70
K	Herbarium sheet	137331	103997		K001167656	Pedersen, T.M.		385					11	7	1949		Solanaceae	Solanum	americanum	Mill.	Argentina	Corrientes	Mburucuyá		Estancia Santa Teresa,		28.020045	S	58.028815	W	DD	4	GAZ	28°01' S, 58°02' W	-28.020045	-58.028815
MO	Herbarium sheet	136740	103678	5896181	MO-1354619	Pedersen, T.M.		3079					0	0	1954		Solanaceae	Solanum	americanum	Mill.	Argentina	Corrientes	Mburucuyá		Estancia 'Santa Teresa', Monte Gallegos	Dense woodland on sandy soil, in the undergrowth	28.020045	S	58.028815	W	DD	4	GAZ	28°01' S, 58°02' W	-28.020045	-58.028815
CORD	Herbarium sheet	215035	103678		CORD00084610	Pedersen, T.M.		3079					0	0	1954		Solanaceae	Solanum	americanum	Mill.	Argentina	Corrientes	Mburucuyá		Estancia 'Santa Teresa', Monte Gallegos	Dense woodland on sandy soil, in the undergrowth	28.020045	S	58.028815	W	DD	4	GAZ	28°01' S, 58°02' W	-28.020045	-58.028815
RB	Herbarium sheet	171338	131965		RB00464174	Pedersen, T.M.		s.n.					29	12	1954		Solanaceae	Solanum	americanum	Mill.	Argentina	Corrientes	Mbucuruyá		Dep. Mburucuyá. Estancia 'Santa Teresa', Monte Gallegos.		28.020045	S	58.028815	W	DD		GAZ	28°01'12' S, 58°01'44' W	-28.020045	-58.028815
MO	Herbarium sheet	74072	66571	5903555	MO-1389538	Pensiero, J.		2741		Vegetti, A.			12	12	1986		Solanaceae	Solanum	americanum	Mill.	Argentina	Santa Fé	9 de Julio		46 km N of Tostado	On mountain	28.819772	S	61.772797	W	DD		GAZ	28°49'11' S, 61°46'22' W	-28.819772	-61.772797
MO	Herbarium sheet	119030	94059	2609311	MO-1352962	Pérez, B.		19					0	0	1976		Solanaceae	Solanum	americanum	Mill.	Argentina	Corrientes	San Cosme		Estación Experimental Paso de la Patria. En algodonal abandonado. Interior de cultivo.		27.332623	S	58.566047	W	DD	ca.	GAZ	27°19'57' S, 58°33'58' W	-27.332623	-58.566047
MO	Herbarium sheet	119031	94060	2609279	MO-1352961	Pérez, B.		86					0	0	1976		Solanaceae	Solanum	americanum	Mill.	Argentina	Corrientes	San Cosme		Santa Ana. En cultivo de algodón.		27.455407	S	58.661294	W	DD	4	GAZ	27°27' S, 58°40' W	-27.455407	-58.661294
BAB	Herbarium sheet	176905	136000	92756	BAB00006106	Petetin, C.A.		1575		Gómez, S. & Calieres, P.			21	11	1984		Solanaceae	Solanum	americanum	Mill.	Argentina	Formosa	Pirané		Alrededores de Palo Santo		25.534381	S	59.353979	W	DD		GAZ	25°32'04' S, 59°21'14' W	-25.534381	-59.353979
BAB	Herbarium sheet	176919	136014	92761	BAB00006108	Piccinini, B.G.		3430		Peletin, C.A.			10	3	1979		Solanaceae	Solanum	americanum	Mill.	Argentina	Formosa	Laishi		Herradura, borde del río Paraguay, frente al banco Ortellado		26.31	S	58.14	W	DMS	4	SPEC	26°31' S, 58°14' W	-26.516667	-58.233333
MO	Herbarium sheet	119036	94065	2321674	MO-1389969	Quarín, C.		357		Mroginski, L. & González, J.M.			0	0	1972		Solanaceae	Solanum	americanum	Mill.	Argentina	Corrientes	San Luis del Palmar		Aº Riachuelito, 25 Km E de S.L. del Palmar.		27.538572	S	58.322871	W	DD		GAZ	27°32'19' S, 58°19'22' W	-27.538572	-58.322871
MO	Herbarium sheet	136720	103658	2347125	MO-1354627	Quarín, C.		2369		Schinini, A. & Pire, S.M.			0	0	1974		Solanaceae	Solanum	americanum	Mill.	Argentina	Chaco	Bermejo		Lapachito, Ruta 11 entrada a Las Palmas		26.981681	S	58.85388	W	DD		GAZ	26°58'54' S, 58°51'14' W	-26.981681	-58.85388
CORD	Herbarium sheet	215163	162710		CORD00031399	Rodríguez, M.E.		87		Aranda, D.			26	9	1987		Solanaceae	Solanum	americanum	Mill.	Argentina	Misiones	Capital		Garupá		27.2853	S	55.5508	W	DMS		SPEC	27°28'53' S, 55°55'08' W	-27.481389	-55.918889
CORD	Herbarium sheet	215164	162711		CORD00031406	Rodríguez, M.E.		183		et al.			16	7	1989		Solanaceae	Solanum	americanum	Mill.	Argentina	Misiones	Capital		Posadas.		27.2853	S	55.5508	W	DMS		SPEC	27°28'53' S, 55°55'08' W	-27.481389	-55.918889
CORD	Herbarium sheet	215199	162746		CORD00084613	Romanutti, A.		37					6	11	1996		Solanaceae	Solanum	americanum	Mill.	Argentina	Corrientes	Santo Tomé		Ruta nº 14, 23 km al sureste de Gobernador Virasoro		28.1229	S	56.1341	W	DMS		SPEC	28°12'29' S, 56°13'41' W	-28.208056	-56.228056
BAB	Herbarium sheet	176947	136042	62875	BAB00006557	Rutile, A.		66		Spegazzini, C.L.			17	11	1941		Solanaceae	Solanum	americanum	Mill.	Argentina	Buenos Aires			Cura Malal chica ( Pigué, Estan.Sr.Ducos.)		37.285559	S	62.060552	W	DMS		SPEC	37°28'56' S, 62°06'06' W Alt: 400m	-37.482108	-62.101533	400			metres	400
SI	Herbarium sheet	216752	163906	168724	75691	Scala, A.C.		118					0	1	1916		Solanaceae	Solanum	americanum	Mill.	Argentina	Río Negro			sin. loc.		0		0						0	0
RB	Herbarium sheet	171275	131902		RB00464213	Schinini, A.		5174					3	9	1972		Solanaceae	Solanum	americanum	Mill.	Argentina	Corrientes			Capital. Riachuelo, 10 km S de Corrientes.		27.582065	S	58.741433	W	DD		GAZ	27°34'55' S, 58°44'29' W	-27.582065	-58.741433
RB	Herbarium sheet	171274	131901		RB00464244	Schinini, A.		5427					25	9	1972		Solanaceae	Solanum	americanum	Mill.	Argentina	Misiones			Prov. Misiones. Dep. Capital. Ruta 12,1 km W de Arroyo Garupá.		27.460318	S	55.828119	W	DD		GAZ	27°27'37' S, 55°49'41' W	-27.460318	-55.828119
MO	Herbarium sheet	119051	94080	2343164	MO-1350953	Schinini, A.		6806					29	7	1973		Solanaceae	Solanum	americanum	Mill.	Argentina	Corrientes	Capital		Ayo. Chimiray.		0		0						0	0
MO	Herbarium sheet	119053	94082	2347942	MO-1350937	Schinini, A.		6845		Cristóbal, C.L. & Quarín, C.			3	8	1973		Solanaceae	Solanum	americanum	Mill.	Argentina	Corrientes	Capital		Puente Pesoa, Ayo. Riachuelo.		27.553882	S	58.749487	W	DD		GAZ	27°33'14' S, 58°44'58' W	-27.553882	-58.749487
MO	Herbarium sheet	119054	94083	2347379	MO-1351000	Schinini, A.		11102		Ferraro, L.; González, J.M. & Tressens, S.G.			24	4	1975		Solanaceae	Solanum	americanum	Mill.	Argentina	Corrientes	Ituzaingó		Desembocadura del Ayo. Garapéen el Rio Paraná, 45 km al E de Ituzaingó.		27.580215	S	56.33004	W	DD		GAZ	27°34'49' S, 56°19'48' W	-27.580215	-56.33004
MO	Herbarium sheet	119052	94081	2347506	MO-1350939	Schinini, A.		11276		Ferraro, L.; González, J.M. & Tressens, S.G.			25	4	1975		Solanaceae	Solanum	americanum	Mill.	Argentina	Corrientes	Ituzaingó		Loc. Rincón Ombú Chico.		27.410063	S	56.261924	W	DD		GAZ	27°24'36' S, 56°15'43' W	-27.410063	-56.261924
INPA	Herbarium sheet	143570	109402	98420	INPA0098420	Schinini, A.		17370					19	2	1979		Solanaceae	Solanum	americanum	Mill.	Argentina	Corrientes			Corrientes. Ea. ''El Recreo'', 21 km E de Bonpland, costa río Uruguay, Paso de los Libres.		29.834158	S	57.343043	W	DD	4	GAZ	29°50' S, 57°21' W	-29.834158	-57.343043
BAB	Herbarium sheet	176585	135711	25617	BAB00006384	Schoeter, C.		s.n.					0	0	1906		Solanaceae	Solanum	americanum	Mill.	Argentina	Chaco			Chaco austral		0		0						0	0
BAB	Herbarium sheet	176587	135713	25618	BAB00006347	Schroeber, C.		59					5	6	1906		Solanaceae	Solanum	americanum	Mill.	Argentina	Chaco			sin. loc.		0		0						0	0
W	Herbarium sheet	155182	119046	1956-0019801		Schwarz, G.J.		1138					20	8	1945		Solanaceae	Solanum	americanum	Mill.	Argentina	Misiones	San Ignacio	Santo Pipó			27.14138	S	55.409569	W	DD		GAZ	27°08'29' S, 55°24'34' W	-27.14138	-55.409569
W	Herbarium sheet	6804	6882	1956-0020836		Schwarz, G.J.		1212					5	9	1945		Solanaceae	Solanum	americanum	Mill.	Argentina	Misiones	San Ignacio	Cerro San Pedro	'Cerro San Pedro' [San Ignacio?]		0		0						0	0
W	Herbarium sheet	155189	119053	1957-0000900		Schwarz, G.J.		4632					10	5	1947		Solanaceae	Solanum	americanum	Mill.	Argentina	Misiones	San Ignacio	Santo Pipó			27.14138	S	55.409569	W	DD		GAZ	27°08'29' S, 55°24'34' W	-27.14138	-55.409569
W	Herbarium sheet	155183	119047	1956-0019810		Schwarz, G.J.		4697					4	7	1947		Solanaceae	Solanum	americanum	Mill.	Argentina	Misiones	San Ignacio	Santo Pipó			27.14138	S	55.409569	W	DD		GAZ	27°08'29' S, 55°24'34' W	-27.14138	-55.409569
W	Herbarium sheet	155187	119051	1957-0016193		Schwarz, G.J.		8145					7	10	1949		Solanaceae	Solanum	americanum	Mill.	Argentina	Corrientes	Ituzaingó	Ituzaingó			27.59145	S	56.690834	W	DD	4	GAZ	27°35' S, 56°41' W	-27.59145	-56.690834
LIL	Herbarium sheet	215204	162751			Schwarz, G.J.		8455					28	10	1949		Solanaceae	Solanum	americanum	Mill.	Argentina	Corrientes	General Paz		General Paz		27.4225	S	57.4955	W	DMS		SPEC	27°42'25' S, 57°49'55' W	-27.706944	-57.831944
CORD	Herbarium sheet	215205	162751		CORD00031367	Schwarz, G.J.		8455					28	10	1949		Solanaceae	Solanum	americanum	Mill.	Argentina	Corrientes	General Paz		General Paz		27.4225	S	57.4955	W	DMS		SPEC	27°42'25' S, 57°49'55' W	-27.706944	-57.831944
P	Herbarium sheet	174877	134405		P00368464	Schwarz, G.J.		8877					29	11	1949		Solanaceae	Solanum	americanum	Mill.	Argentina	Corrientes	Mbucuruyá		Pago Arias, prov. Corrientes, dept. Mburucuya		28.060274	S	58.329101	W	DD		GAZ	28°03'37' S, 58°19'45' W	-28.060274	-58.329101
LIL	Herbarium sheet	215221	162768			Schwindt, E.		1859					10	6	1949		Solanaceae	Solanum	americanum	Mill.	Argentina	Misiones	San Pedro		Santa Teresa		26.3831	S	53.5736	W	DMS		SPEC	26°38'31' S, 53°57'36' W	-26.641944	-53.96
CORD	Herbarium sheet	215222	162768		CORD00084682	Schwindt, E.		1859					10	6	1949		Solanaceae	Solanum	americanum	Mill.	Argentina	Misiones	San Pedro		Santa Teresa		26.3831	S	53.5736	W	DMS		SPEC	26°38'31' S, 53°57'36' W	-26.641944	-53.96
CORD	Herbarium sheet	215182	162729		CORD00031381	Schwindt, E.		4696					13	7	1950		Solanaceae	Solanum	americanum	Mill.	Argentina	Misiones	Cainguás		Salto Encantado (Arroyo Tabay)		27.0649	S	54.4843	W	DMS		GAZ	27°06'49' S, 54°48'43' W	-27.113611	-54.811944
CORD	Herbarium sheet	215183	162729		CORD00031382	Schwindt, E.		4696					13	7	1950		Solanaceae	Solanum	americanum	Mill.	Argentina	Misiones	Cainguás		Salto Encantado (Arroyo Tabay)		27.0649	S	54.4843	W	DMS		GAZ	27°06'49' S, 54°48'43' W	-27.113611	-54.811944
LIL	Herbarium sheet	215184	162729			Schwindt, E.		4696					13	7	1950		Solanaceae	Solanum	americanum	Mill.	Argentina	Misiones	Cainguás		Salto Encantado (Arroyo Tabay)		27.0649	S	54.4843	W	DMS		GAZ	27°06'49' S, 54°48'43' W	-27.113611	-54.811944
LIL	Herbarium sheet	215212	162759			Schwindt, E.		4792					21	7	1950		Solanaceae	Solanum	americanum	Mill.	Argentina	Misiones	Oberá		Oberá (Colonia)		27.2723	S	55.0431	W	DMS		SPEC	27°27'23' S, 55°04'31' W	-27.456389	-55.075278
CORD	Herbarium sheet	215213	162759		CORD00031378	Schwindt, E.		4792					21	7	1950		Solanaceae	Solanum	americanum	Mill.	Argentina	Misiones	Oberá		Oberá (Colonia)		27.2723	S	55.0431	W	DMS		SPEC	27°27'23' S, 55°04'31' W	-27.456389	-55.075278
CORD	Herbarium sheet	215214	162759		CORD00031379	Schwindt, E.		4792					21	7	1950		Solanaceae	Solanum	americanum	Mill.	Argentina	Misiones	Oberá		Oberá (Colonia)		27.2723	S	55.0431	W	DMS		SPEC	27°27'23' S, 55°04'31' W	-27.456389	-55.075278
W	Herbarium sheet	154925	118810	1957-0015003		Sleumer, H.		2091					6	9	1951		Solanaceae	Solanum	americanum	Mill.	Argentina	Tucumán	Capital		Hort. Instit. Miguel Lillo		26.830878	S	65.221901	W	DD		GAZ	26°49'51' S, 65°13'19' W Alt: 450m	-26.830878	-65.221901	450			metres	450
W	Herbarium sheet	155161	119026	1957-0011893		Sota, A.V. de la		4577					1	4	1951		Solanaceae	Solanum	americanum	Mill.	Argentina	Salta	Orán	San Agustín			23.154088	S	64.331252	W	DD		GAZ	23°09'15' S, 64°19'53' W	-23.154088	-64.331252
CORD	Herbarium sheet	69985	63281		CORD00096057	Subils, R.		1944		Di Fulvio, T.E. & Cocucci, A.E.			5	11	1973		Solanaceae	Solanum	americanum	Mill.	Argentina	Corrientes	San Martín	Laguna Iberá	Laguna Iberá, Paso de Piedras, antes de cruzar el puente		28.54472	S	57.197127	W	DD		GAZ	28°32'41' S, 57°11'50' W	-28.54472	-57.197127
CORD	Herbarium sheet	215176	162723		CORD00031413	Subils, R.		4122		Moscone, E.A.			28	5	1987		Solanaceae	Solanum	americanum	Mill.	Argentina	Misiones	Iguazú		Puerto Iguazú: Alrededores del puerto, próximo al río.		25.5239	S	54.244	W	DMS		SPEC	25°52'39' S, 54°24'40' W	-25.8775	-54.411111
CORD	Herbarium sheet	215181	162728		CORD00031388	Subils, R.		4125		Moscone, E.A.			28	5	1987		Solanaceae	Solanum	americanum	Mill.	Argentina	Misiones	Iguazú		Puerto Iguazú	Alrededores del puerto, en bosquecito próximo al río, a la sombra de Ulmáceas.	25.5239	S	54.244	W	DMS		SPEC	25°52'39' S, 54°24'40' W	-25.8775	-54.411111
CORD	Herbarium sheet	215180	162727		CORD00031389	Subils, R.		4136		Moscone, E.A.			29	5	1987		Solanaceae	Solanum	americanum	Mill.	Argentina	Misiones	Iguazú		Arroyo Urugua-í y ruta 12, selva desde el puente hasta 3 km sobre la ruta 12, rumbo a Puerto Iguazú		25.5239	S	54.244	W	DMS		SPEC	25°52'39' S, 54°24'40' W	-25.8775	-54.411111
CORD	Herbarium sheet	215223	162770		CORD00084683	Subils, R.		4144		Moscone, E.A.			29	5	1987		Solanaceae	Solanum	americanum	Mill.	Argentina	Misiones	Iguazú		Arroyo Urugu-i y Ruta nº 12, selva desde el puente hasta 3 km sobre la ruta rumbo a Puerto Iguazú		25.5239	S	54.244	W	DMS		SPEC	25°52'39' S, 54°24'40' W	-25.8775	-54.411111
CORD	Herbarium sheet	215217	162764		CORD00084678	Subils, R.		4163		Moscone, E.A.			30	5	1987		Solanaceae	Solanum	americanum	Mill.	Argentina	Misiones	Iguazú		La Península, ruta nº 12 a ± 8 km del Parque Nacional,picada del aobraje Mbocai, rumbo a Bosetti		25.5239	S	54.244	W	DMS		SPEC	25°52'39' S, 54°24'40' W	-25.8775	-54.411111
CORD	Herbarium sheet	69862	63165		CORD00031414	Subils, R.		4168		Moscone, E.			1	6	1987		Solanaceae	Solanum	americanum	Mill.	Argentina	Misiones	Iguazú	Arroyo Uruguay	Alrededores del puente sobre el Arroyo Uruguayi, en la antigua ruta 12		25.590367	S	54.560747	W	DD		GAZ	25°35'25' S, 54°33'39' W	-25.590367	-54.560747
CORD	Herbarium sheet	69863	63166		CORD00031412	Subils, R.		4269		Moscone, E.			13	6	1988		Solanaceae	Solanum	americanum	Mill.	Argentina	Misiones	Candelaria	Santa Ana	Santa Ana, alrededores de la localidad, en zona de desmonte	Pl. glabra; fr. morado, casi negro	27.368842	S	55.581758	W	DD	4	GAZ	27°22' S, 55°35' W	-27.368842	-55.581758
CORD	Herbarium sheet	215224	162771		CORD00084681	Subils, R.		4281		Moscone, E.A.			15	6	1988		Solanaceae	Solanum	americanum	Mill.	Argentina	Misiones	San Pedro		Camino a San Pedro a El Dorado, en el cruce con el arroyo Piray-Guazú.		26.3831	S	53.5736	W	DMS		SPEC	26°38'31' S, 53°57'36' W	-26.641944	-53.96
CORD	Herbarium sheet	215227	162774		CORD00084687	Subils, R.		4283		Moscone, E.A.			16	6	1988		Solanaceae	Solanum	americanum	Mill.	Argentina	Misiones	Iguazú		Ruta n° 12, en el cruce con arroyo Urugua-i.		25.5239	S	54.244	W	DMS		SPEC	25°52'39' S, 54°24'40' W	-25.8775	-54.411111
CORD	Herbarium sheet	215197	162744		CORD00082085	Subils, R.		4696					15	6	2005		Solanaceae	Solanum	americanum	Mill.	Argentina	Córdoba	Río Segundo		Pilar	En maceta con tierra proveniente de Buenos Aires	31.4041	S	63.5243	W	DMS		GAZ	31°40'41' S, 63°52'43' W Alt: 334m	-31.678056	-63.878611	334			metres	334
CORD	Herbarium sheet	215198	162744		CORD00082086	Subils, R.		4696					15	6	2005		Solanaceae	Solanum	americanum	Mill.	Argentina	Córdoba	Río Segundo		Pilar	En maceta con tierra proveniente de Buenos Aires	31.4041	S	63.5243	W	DMS		GAZ	31°40'41' S, 63°52'43' W Alt: 334m	-31.678056	-63.878611	334			metres	334
NY	Herbarium sheet	80007	69939		852786	Tressens, S.G.		6401		Keller, H.; Maruñak, V.; Revilla, V.; Robledo, F. & Vebra, W.			2	9	1999		Solanaceae	Solanum	americanum	Mill.	Argentina	Misiones	Guaraní	Predio Guaraní	Alrededores de aldea aborigen.	En claro de selva.	26.54	S	54.12	W	DMS		SPEC	26°54' S, 54°12' W	-26.9	-54.2
MO	Herbarium sheet	119070	94099	6213268	MO-2277597	Troncoso, N.S.		2288					21	9	1978		Solanaceae	Solanum	americanum	Mill.	Argentina	Entre Ríos	Federación		Santa Ana.		30.89858	S	57.928173	W	DD		GAZ	30°53'55' S, 57°55'41' W	-30.89858	-57.928173
MO	Herbarium sheet	144507	110226	5907949	MO-1338308	Vanni, R.		679		Vanni, R. & Cáceres M, S.			26	11	1986		Solanaceae	Solanum	americanum	Mill.	Argentina	Misiones	Cainguás		3 Km S de Campo Grande, camino a Alba Posse.		27.240171	S	54.948581	W	DD		GAZ	27°14'25' S, 54°56'55' W	-27.240171	-54.948581
MO	Herbarium sheet	136708	103646	5907922	MO-1354621	Vanni, R.		804		Daviña, J.; Pompert, M. de & Radovancich, A.			0	0	1987		Solanaceae	Solanum	americanum	Mill.	Argentina	Misiones	Cainguás		2 km W del acceso a Aristóbulo del Valle, ruta 7	Borde de camino, suelo modificado, entre piedras.	27.098112	S	54.919514	W	DD		GAZ	27°05'53' S, 54°55'10' W	-27.098112	-54.919514
MO	Herbarium sheet	119076	94105	5903559	MO-1262042	Vegetti, ?		746					8	12	1986		Solanaceae	Solanum	americanum	Mill.	Argentina	Santa Fé	General Obligado		Ruta 100-S, camino a Villa Guillermina, a 5 km de la Ruta 11 (month)		28.30885	S	59.317035	W	DD		GAZ	28°18'32' S, 59°19'01' W	-28.30885	-59.317035
US	Herbarium sheet	215616	163129	1548811	2837976	Venturi, S.		266					26	2	1919		Solanaceae	Solanum	americanum	Mill.	Argentina	Tucumán	Yerba Buena	Yerba Buena	[original label as Tafí]	en pedregal de río seco	26.81417	S	65.337423	W	DD	4	GAZ	26°49' S, 65°20' W Alt: 700m	-26.81417	-65.337423	700			metres	700
CORD	Herbarium sheet	215168	162715		CORD00086451	Zuloaga, F.O.		1948		Cialdella, A.M. & Deginani, N.B.			1	5	1984		Solanaceae	Solanum	americanum	Mill.	Argentina	Misiones	San Javier		4° Itacavaré, camino viejo		27.4555	S	55.0932	W	DMS		SPEC	27°45'55' S, 55°09'32' W	-27.765278	-55.158889
SI	Herbarium sheet	219157	166020		161207	Zuloaga, F.O.		1997		Cialdella, A.M. & Deginani, N.B.			2	5	1984		Solanaceae	Solanum	americanum	Mill.	Argentina	Misiones	Libertador General San Martín		Salto Encantado		26.5233	S	54.5459	W	DMS		SPEC	26°52'33' S, 54°54'59' W	-26.875833	-54.916389
MO	Herbarium sheet	136674	103612	5896797	MO-1389596	Zuloaga, F.O.		5577		Morrone, O. & Mulgura de Romero, M.E.			16	4	1996		Solanaceae	Solanum	americanum	Mill.	Argentina	Misiones	San Pedro		Ruta Nac. 14, de Tobuna a Bernardo de Irigoyen, 4 km de Tobuna	Selva secundaria.	26.27	S	53.52	W	DD		GAZ	26°16'12' S, 53°31'12' W Alt: 69m	-26.27	-53.52	69			metres	69
CORD	Herbarium sheet	215030	103612		CORD00031398	Zuloaga, F.O.		5577		Morrone, O. & Mulgura de Romero, M.E.			16	4	1996		Solanaceae	Solanum	americanum	Mill.	Argentina	Misiones	San Pedro		Ruta Nac. 14, de Tobuna a Bernardo de Irigoyen, 4 km de Tobuna	Selva secundaria.	26.27	S	53.52	W	DD		GAZ	26°16'12' S, 53°31'12' W Alt: 69m	-26.27	-53.52	69			metres	69
SI	Herbarium sheet	219131	103612			Zuloaga, F.O.		5577		Morrone, O. & Mulgura de Romero, M.E.			16	4	1996		Solanaceae	Solanum	americanum	Mill.	Argentina	Misiones	San Pedro		Ruta Nac. 14, de Tobuna a Bernardo de Irigoyen, 4 km de Tobuna	Selva secundaria.	26.27	S	53.52	W	DD		GAZ	26°16'12' S, 53°31'12' W Alt: 69m	-26.27	-53.52	69			metres	69
MO	Herbarium sheet	119106	94135	4786781	MO-1354620	Zuloaga, F.O.		6653		Giraldo-Cañas, D. & Biganzoli, F.			25	3	1998		Solanaceae	Solanum	americanum	Mill.	Argentina	Misiones	San Ignacio		Ruta Provincial de San Ignacio a empalme con Ruta Prov. 6, 7 km de San Ignacio		27.26666	S	55.46666	W	DD		GAZ	27°16'00' S, 55°28'00' W Alt: 80m	-27.26666	-55.46666	80			metres	80
CORD	Herbarium sheet	215033	94135		CORD00031391	Zuloaga, F.O.		6653		Giraldo-Cañas, D. & Biganzoli, F.			25	3	1998		Solanaceae	Solanum	americanum	Mill.	Argentina	Misiones	San Ignacio		Ruta Provincial de San Ignacio a empalme con Ruta Prov. 6, 7 km de San Ignacio		27.26666	S	55.46666	W	DD		GAZ	27°16'00' S, 55°28'00' W Alt: 80m	-27.26666	-55.46666	80			metres	80
SI	Herbarium sheet	219132	94135			Zuloaga, F.O.		6653		Giraldo-Cañas, D. & Biganzoli, F.			25	3	1998		Solanaceae	Solanum	americanum	Mill.	Argentina	Misiones	San Ignacio		Ruta Provincial de San Ignacio a empalme con Ruta Prov. 6, 7 km de San Ignacio		27.26666	S	55.46666	W	DD		GAZ	27°16'00' S, 55°28'00' W Alt: 80m	-27.26666	-55.46666	80			metres	80
SI	Herbarium sheet	219210	166073			Zuloaga, F.O.		6987		Morrone, O.			27	5	1999		Solanaceae	Solanum	americanum	Mill.	Argentina	Misiones	Guaraní		Ruta Prov. 2, de El Soberbio A Moconá, 40 km de El Soberbio		27.12	S	54.01	W	DMS	4	SPEC	27°12' S, 54°01' W Alt: 300m	-27.2	-54.016667	300			metres	300
SI	Herbarium sheet	219213	166076		160797	Zuloaga, F.O.		7915		Deginani, N.B.; Fernandez, S.V. & Ihasz, A.			13	6	2003		Solanaceae	Solanum	americanum	Mill.	Argentina	Misiones	San Ignacio		Ruta Prov. 6, de Campo Viera a Gobernador Roca, pasando Alberdi		27.15	S	55.16	W	DMS	4	SPEC	27°15' S, 55°16' W	-27.25	-55.266667
SI	Herbarium sheet	219215	166078		160844	Zuloaga, F.O.		8323		Belgrano, M.J.			1	12	2004		Solanaceae	Solanum	americanum	Mill.	Argentina	Misiones	General Manuel Belgrano		Ruta Provincial 228, Arroyo Juanita.		25.5959	S	54.0447	W	DMS		SPEC	25°59'59' S, 54°04'47' W Alt: 280m	-25.999722	-54.079722	280			metres	280
CORD	Herbarium sheet	215191	162738		CORD00031384	Zygadlo, J.A.		113					10	8	1990		Solanaceae	Solanum	americanum	Mill.	Argentina	Tucumán	Tafí Viejo		Sierra de Medina (Falta O): Dique El Cadillal, al norte de San Miguel de Tucumán, en el camino que lleva a Salta		26.502	S	65.1334	W	DMS		SPEC	26°50'20' S, 65°13'34' W	-26.838889	-65.226111
CORD	Herbarium sheet	215192	162739		CORD00031383	Zygadlo, J.A.		114					10	7	1990		Solanaceae	Solanum	americanum	Mill.	Argentina	Tucumán	Tafí Viejo		Sierra de Medina (Falta O): Dique El Cadillal, al norte de San Miguel de Tucumán		26.502	S	65.1334	W	DMS		SPEC	26°50'20' S, 65°13'34' W	-26.838889	-65.226111
Z	Herbarium sheet	149887	114171			Atchison, G.		24		Gagnon, E.			29	2	2012		Solanaceae	Solanum	annuum	C.V.Morton	Argentina	Salta	Cachí		Ruta 56 to Luracatao	Rocky ground with Cardonnes & Agaves	25.191905	S	66.213704	W	DMS		GPS	25°19'19' S, 66°21'37' W Alt: 2724m	-25.321958	-66.360289	2724			metres	2724
CORD	Herbarium sheet	149888	114171			Atchison, G.		24		Gagnon, E.			29	2	2012		Solanaceae	Solanum	annuum	C.V.Morton	Argentina	Salta	Cachí		Ruta 56 to Luracatao	Rocky ground with Cardonnes & Agaves	25.191905	S	66.213704	W	DMS		GPS	25°19'19' S, 66°21'37' W Alt: 2724m	-25.321958	-66.360289	2724			metres	2724
CTES	Herbarium sheet	149889	114171			Atchison, G.		24		Gagnon, E.			29	2	2012		Solanaceae	Solanum	annuum	C.V.Morton	Argentina	Salta	Cachí		Ruta 56 to Luracatao	Rocky ground with Cardonnes & Agaves	25.191905	S	66.213704	W	DMS		GPS	25°19'19' S, 66°21'37' W Alt: 2724m	-25.321958	-66.360289	2724			metres	2724
CORD	Herbarium sheet	135048	102418		CORD00084838	Barboza, G.E.		2176					24	2	2009		Solanaceae	Solanum	annuum	C.V.Morton	Argentina	Tucumán	Tafí del Valle		Pasando el Infiernillo, rumbo a Amaicha del Valle		26.42512	S	65.47428	W	DD		GAZ	26°25'30' S, 65°28'27' W Alt: 2906m	-26.42512	-65.47428	2906			metres	2906
CORD	Herbarium sheet	135049	102419		CORD00084828	Barboza, G.E.		3017		Cosa, M.T.; Machado, S. & Delbón, N.			21	2	2011		Solanaceae	Solanum	annuum	C.V.Morton	Argentina	Tucumán	Tafí del Valle		A 28 km de Tafí rumbo a Amaicha del Valle		26.42173	S	65.47561	W	DD		GAZ	26°25'18' S, 65°28'32' W Alt: 2857m	-26.42173	-65.47561	2857			metres	2857
CORD	Herbarium sheet	135050	102420		CORD00084836	Barboza, G.E.		3023					21	2	2011		Solanaceae	Solanum	annuum	C.V.Morton	Argentina	Tucumán	Tafí del Valle		Desde Tafí del Valle rumbo a Amaicha del Valle, en el Km 93		26.41292	S	65.48214	W	DD		GAZ	26°24'47' S, 65°28'56' W Alt: 2909m	-26.41292	-65.48214	2909			metres	2909
CORD	Herbarium sheet	214367	162131		CORD00084829	Barboza, G.E.		3027		Cosa, T.; Mechado, S. & Delbón, N.			21	2	2011		Solanaceae	Solanum	annuum	C.V.Morton	Argentina	Tucumán	Tafí del Valle	Los Cardones			26.3828	S	65.4916	W	DMS		SPEC	26°38'28' S, 65°49'16' W Alt: 2635m	-26.641111	-65.821111	2635			metres	2635
CORD	Herbarium sheet	214372	162134		CORD00084837	Barboza, G.E.		3043		Oberti, J.C.			10	4	2011		Solanaceae	Solanum	annuum	C.V.Morton	Argentina	Tucumán	Tafí del Valle		desde Tafi del Valle rumbo a Amicha del Valle, km 89/90		26.4213	S	65.4758	W	DMS		SPEC	26°42'13' S, 65°47'58' W Alt: 2845m	-26.703611	-65.799444	2845			metres	2845
CORD	Herbarium sheet	75698	67360		CORD00013847	Barboza, G.E.		3495		Knapp, S. & Särkinen, T.			13	2	2012		Solanaceae	Solanum	annuum	C.V.Morton	Argentina	Tucumán	Tafí del Valle		desde Amaicha del Valle rumbo a Tafí del Valle, entre km 93-94	al costado del camino y en quebradas	26.41297	S	65.48214	W	DMS		GPS	26°41'30' S, 65°48'21' W Alt: 2844m	-26.691583	-65.805944	2844			metres	2844
BM	Herbarium sheet	83619	67360		BM001115420	Barboza, G.E.		3495		Knapp, S. & Särkinen, T.			13	2	2012		Solanaceae	Solanum	annuum	C.V.Morton	Argentina	Tucumán	Tafí del Valle		desde Amaicha del Valle rumbo a Tafí del Valle, entre km 93-94	al costado del camino y en quebradas	26.41297	S	65.48214	W	DMS		GPS	26°41'30' S, 65°48'21' W Alt: 2844m	-26.691583	-65.805944	2844			metres	2844
CORD	Herbarium sheet	214361	162128		CORD00101736	Cabrera, A.L.		21732		Frangi, J.; Frangi, A.M. de; Gayoso, A.M.; Kiesling, R. & Zardini, E.M.			1	3	1971		Solanaceae	Solanum	annuum	C.V.Morton	Argentina	Jujuy	Tumbaya	Volcán			23.915698	S	65.469142	W	DD		GAZ	23°54'57' S, 65°28'09' W	-23.915698	-65.469142
LP	Herbarium sheet	214362	162128			Cabrera, A.L.		21732		Frangi, J.; Frangi, A.M. de; Gayoso, A.M.; Kiesling, R. & Zardini, E.M.			1	3	1971		Solanaceae	Solanum	annuum	C.V.Morton	Argentina	Jujuy	Tumbaya	Volcán			23.915698	S	65.469142	W	DD		GAZ	23°54'57' S, 65°28'09' W	-23.915698	-65.469142
LIL	Herbarium sheet	70184	63457	459464		Carenzo, V.		1318					0	2	1960		Solanaceae	Solanum	annuum	C.V.Morton	Argentina	Salta	Cafayate	Cafayate - Chilcas	Camino Cafayate a Chilcas [georef to near Cafayate]		26.185361	S	65.935377	W	DD	ca	GAZ	26°11'07' S, 65°56'07' W Alt: 1600m	-26.185361	-65.935377	1600			metres	1600
CORD	Herbarium sheet	214368	162132		CORD00101739	Castillón, L.		2596					15	2	1913		Solanaceae	Solanum	annuum	C.V.Morton	Argentina	Tucumán	Tafí del Valle	Quebrada de Monagua	Colalao del Valle		26.33488	S	66.035126	W	DD	ca.	GAZ	26°20'06' S, 66°02'06' W Alt: 2360m	-26.33488	-66.035126	2360			metres	2360
LIL	Herbarium sheet	214369	162132			Castillón, L.		2596					15	2	1913		Solanaceae	Solanum	annuum	C.V.Morton	Argentina	Tucumán	Tafí del Valle	Quebrada de Monagua	Colalao del Valle		26.33488	S	66.035126	W	DD	ca.	GAZ	26°20'06' S, 66°02'06' W Alt: 2360m	-26.33488	-66.035126	2360			metres	2360
CORD	Herbarium sheet	214370	162133		CORD00101740	Castillón, L.		13127	p.p.				0	1	1913		Solanaceae	Solanum	annuum	C.V.Morton	Argentina	Tucumán	Tafí del Valle	El Infiernillo			26.738084	S	65.784079	W	DD		GAZ	26°44'17' S, 65°47'03' W	-26.738084	-65.784079
LIL	Herbarium sheet	214371	162133			Castillón, L.		13127	p.p.				0	1	1913		Solanaceae	Solanum	annuum	C.V.Morton	Argentina	Tucumán	Tafí del Valle	El Infiernillo			26.738084	S	65.784079	W	DD		GAZ	26°44'17' S, 65°47'03' W	-26.738084	-65.784079
CORD	Herbarium sheet	214296	109923		CORD00084830	Hunziker, A.T.		24886		Barboza, G.E. & Moscone, E.A.			12	2	1986		Solanaceae	Solanum	annuum	C.V.Morton	Argentina	Tucumán	Tafí del Valle		Molle, en el camino entre Tafí del Valle y Amaicha, km 91/92		26.3623	S	65.521	W	DMS		GAZ	26°36'23' S, 65°52'10' W Alt: 2800 - 2900m	-26.606389	-65.869444	2800	2900		metres	2800 - 2900
CORD	Herbarium sheet	214295	109924		CORD00084831	Hunziker, A.T.		24901		Barboza, G.E. & Moscone, E.A.			12	2	1986		Solanaceae	Solanum	annuum	C.V.Morton	Argentina	Tucumán	Tafí del Valle		Molle, en el camino entre Tafí del Valle y Amaicha, km 91/92		26.3623	S	65.521	W	DMS		GAZ	26°36'23' S, 65°52'10' W Alt: 2800 - 2900m	-26.606389	-65.869444	2800	2900		metres	2800 - 2900
SI	Herbarium sheet	75587	67264	65983	3327	Jörgensen, P.		978			holotype	Solanum micrantherum Cabrera	16	2	1917		Solanaceae	Solanum	annuum	C.V.Morton	Argentina	Catamarca	Andalgalá	El Candado	El Candado [Nevado El Candado]		27.4069	S	66.086218	W	DD	4	GAZ	27°24' S, 66°05' W Alt: 2700m	-27.4069	-66.086218	2700			metres	2700
MO	Herbarium sheet	84184	67264	818835	MO-2127099	Jörgensen, P.		978			isotype	Solanum micrantherum Cabrera	16	2	1917		Solanaceae	Solanum	annuum	C.V.Morton	Argentina	Catamarca	Andalgalá	El Candado	El Candado [Nevado El Candado]		27.4069	S	66.086218	W	DD	4	GAZ	27°24' S, 66°05' W Alt: 2700m	-27.4069	-66.086218	2700			metres	2700
GH	Herbarium sheet	106984	67264			Jörgensen, P.		978			isotype	Solanum micrantherum Cabrera	16	2	1917		Solanaceae	Solanum	annuum	C.V.Morton	Argentina	Catamarca	Andalgalá	El Candado	El Candado [Nevado El Candado]		27.4069	S	66.086218	W	DD	4	GAZ	27°24' S, 66°05' W Alt: 2700m	-27.4069	-66.086218	2700			metres	2700
US	Herbarium sheet	106985	67264	921698	2837225	Jörgensen, P.		978			isotype	Solanum micrantherum Cabrera	16	2	1917		Solanaceae	Solanum	annuum	C.V.Morton	Argentina	Catamarca	Andalgalá	El Candado	El Candado [Nevado El Candado]		27.4069	S	66.086218	W	DD	4	GAZ	27°24' S, 66°05' W Alt: 2700m	-27.4069	-66.086218	2700			metres	2700
CORD	Herbarium sheet	106986	67264			Jörgensen, P.		978			holotype fragment	Solanum micrantherum Cabrera	16	2	1917		Solanaceae	Solanum	annuum	C.V.Morton	Argentina	Catamarca	Andalgalá	El Candado	El Candado [Nevado El Candado]		27.4069	S	66.086218	W	DD	4	GAZ	27°24' S, 66°05' W Alt: 2700m	-27.4069	-66.086218	2700			metres	2700
CTES	Herbarium sheet	215806	163192	123141		Krapovickas, A.		21900		Maruñak, V.; Oliva, O. & Pueyo, H.			18	1	1972		Solanaceae	Solanum	annuum	C.V.Morton	Argentina	Tucumán	Tafí del Valle	El Infiernillo	37 km del Tafí del Valle		26.4515	S	65.4443	W	DMS		GAZ	26°45'15' S, 65°44'43' W Alt: 2650m	-26.754167	-65.745278	2650			metres	2650
BAB	Herbarium sheet	214479	162239			Molina, A.M.		3759		Seberg, O. & Neumann, R.			3	3	1989		Solanaceae	Solanum	annuum	C.V.Morton	Argentina	Tucumán	Tafí del Valle		Tafí del Valle	en una vega	26.851692	S	65.714703	W	DD	ca.	GAZ	26°51'06' S, 65°42'53' W Alt: 2900m	-26.851692	-65.714703	2900			metres	2900
BAB	Herbarium sheet	214478	162238			Novara, L.J.		2642	[b]				9	4	1982		Solanaceae	Solanum	annuum	C.V.Morton	Argentina	Salta	Molinos	Luracatao	Laguna Brealito		25.239488	S	66.436234	W	DD		GAZ	25°14'22' S, 66°26'10' W Alt: 3000 - 3500m	-25.239488	-66.436234	3000	3500		metres	3000 - 3500
CORD	Herbarium sheet	214363	162129		CORD00101737	Schreiter, R.		4828					16	2	1927		Solanaceae	Solanum	annuum	C.V.Morton	Argentina	Tucumán	Tafí del Valle	Cuesta de Guasamayo	Colalao del Valle		26.318787	S	66.053168	W	DD	ca.	GAZ	26°19'08' S, 66°03'11' W Alt: 2600m	-26.318787	-66.053168	2600			metres	2600
CORD	Herbarium sheet	214364	162130		CORD00101738	Schreiter, R.		5429					15	3	1927		Solanaceae	Solanum	annuum	C.V.Morton	Argentina	Tucumán			cuesta occidental de la Abra de los Arrieros [Abra El Infiernillo]		26.622716	S	65.845414	W	DD	4	GAZ	26°37' S, 65°51' W Alt: 2500m	-26.622716	-65.845414	2500			metres	2500
CORD	Herbarium sheet	214365	162130		CORD00101741	Schreiter, R.		5429					15	3	1927		Solanaceae	Solanum	annuum	C.V.Morton	Argentina	Tucumán			cuesta occidental de la Abra de los Arrieros [Abra El Infiernillo]		26.622716	S	65.845414	W	DD	4	GAZ	26°37' S, 65°51' W Alt: 2500m	-26.622716	-65.845414	2500			metres	2500
LIL	Herbarium sheet	214366	162130			Schreiter, R.		5429					15	3	1927		Solanaceae	Solanum	annuum	C.V.Morton	Argentina	Tucumán			cuesta occidental de la Abra de los Arrieros [Abra El Infiernillo]		26.622716	S	65.845414	W	DD	4	GAZ	26°37' S, 65°51' W Alt: 2500m	-26.622716	-65.845414	2500			metres	2500
CORD	Herbarium sheet	214359	162127		CORD00084827	Sleumer, H.		1841					27	2	1951		Solanaceae	Solanum	annuum	C.V.Morton	Argentina	Catamarca	Andalgalá		entre Río Lampacillo y Río Potrero		27.433334	S	66.284658	W	DD	ca.	GAZ	27°26'00' S, 66°17'05' W Alt: 2800 - 2900m	-27.433334	-66.284658	2800	2900		metres	2800 - 2900
LIL	Herbarium sheet	214360	162127			Sleumer, H.		1841					27	2	1951		Solanaceae	Solanum	annuum	C.V.Morton	Argentina	Catamarca	Andalgalá		entre Río Lampacillo y Río Potrero		27.433334	S	66.284658	W	DD	ca.	GAZ	27°26'00' S, 66°17'05' W Alt: 2800 - 2900m	-27.433334	-66.284658	2800	2900		metres	2800 - 2900
MO	Herbarium sheet	144438	110158			Subils, R.		2665		Bernardello, G.L.			16	2	1979		Solanaceae	Solanum	annuum	C.V.Morton	Argentina	Tucumán	Tafí del Valle		Colalao del Valle: Quebrada de Managua		26.3816	S	65.4438	W	DMS		GAZ	26°38'16' S, 65°44'38' W	-26.637778	-65.743889
CORD	Herbarium sheet	214293	110158		CORD00084832	Subils, R.		2665		Bernardello, G.L.			16	2	1979		Solanaceae	Solanum	annuum	C.V.Morton	Argentina	Tucumán	Tafí del Valle		Colalao del Valle: Quebrada de Managua		26.3816	S	65.4438	W	DMS		GAZ	26°38'16' S, 65°44'38' W	-26.637778	-65.743889
CORD	Herbarium sheet	214292	110157		CORD00084834	Subils, R.		2667		Bernardello, G.L.			16	2	1979		Solanaceae	Solanum	annuum	C.V.Morton	Argentina	Tucumán	Tafí del Valle		Colalao del Valle: Quebrada de Managua		26.3816	S	65.4438	W	DMS		GAZ	26°38'16' S, 65°44'38' W	-26.637778	-65.743889
MO	Herbarium sheet	144440	110160			Subils, R.		2674		Bernardello, G.L.			17	2	1979		Solanaceae	Solanum	annuum	C.V.Morton	Argentina	Tucumán	Tafí del Valle		Colalao del Valle: Quebrada El Mollar, más arriba de la unión de los ríos Managua y El Mollar		26.3623	S	65.521	W	DMS		GAZ	26°36'23' S, 65°52'10' W	-26.606389	-65.869444
CORD	Herbarium sheet	214294	110160		CORD00084833	Subils, R.		2674		Bernardello, G.L.			17	2	1979		Solanaceae	Solanum	annuum	C.V.Morton	Argentina	Tucumán	Tafí del Valle		Colalao del Valle: Quebrada El Mollar, más arriba de la unión de los ríos Managua y El Mollar		26.3623	S	65.521	W	DMS		GAZ	26°36'23' S, 65°52'10' W	-26.606389	-65.869444
MO	Herbarium sheet	144439	110159			Subils, R.		2682		Bernardello, G.L.			17	2	1979		Solanaceae	Solanum	annuum	C.V.Morton	Argentina	Tucumán	Tafí del Valle		Colalao del Valle: Quebrada del Pantanillo, más arriba de la finca de Mamaní		26.3816	S	65.4438	W	DMS		GAZ	26°38'16' S, 65°44'38' W	-26.637778	-65.743889
CORD	Herbarium sheet	214291	110159		CORD00084835	Subils, R.		2682		Bernardello, G.L.			17	2	1979		Solanaceae	Solanum	annuum	C.V.Morton	Argentina	Tucumán	Tafí del Valle		Colalao del Valle: Quebrada del Pantanillo, más arriba de la finca de Mamaní		26.3816	S	65.4438	W	DMS		GAZ	26°38'16' S, 65°44'38' W	-26.637778	-65.743889
US	Herbarium sheet	80048	69976	1549043	27454	Venturi, S.		8507			holotype	Solanum annuum C.V.Morton	17	1	1929		Solanaceae	Solanum	annuum	C.V.Morton	Argentina	Salta	Rosario de Lerma	Campo Quijano	at Campo Quijano		24.9167	S	65.65	W	DD		GAZ	24°55'00' S, 65°39' W	-24.9167	-65.65
SI	Herbarium sheet	216024	163362			Ahumada, O.		8781		Castellón, A.			7	11	1998		Solanaceae	Solanum	caesium	Griseb.	Argentina	Jujuy	Ledesma		Parque Nacional Calilegua, camino desde Ayo. Tres Cruces hasta el Ayo. Aguas Negras, Ruta Prov. 83	Yunga, selva montana a pedemontana.	23.46	S	64.5	W	DMS		SPEC	23°46' S, 64°50' W	-23.766667	-64.833333
CORD	Herbarium sheet	216025	163362		CORD00092127	Ahumada, O.		8781		Castellón, A.			7	11	1998		Solanaceae	Solanum	caesium	Griseb.	Argentina	Jujuy	Ledesma		Parque Nacional Calilegua, camino desde Ayo. Tres Cruces hasta el Ayo. Aguas Negras, Ruta Prov. 83	Yunga, selva montana a pedemontana.	23.46	S	64.5	W	DMS		SPEC	23°46' S, 64°50' W	-23.766667	-64.833333
CORD	Herbarium sheet	216016	163354		CORD00092133	Barboza, G.E.		1055		Oberti, J.C.; Chiarini, F.; Nicotra, V. & Marini, E.			27	11	2004		Solanaceae	Solanum	caesium	Griseb.	Argentina	Jujuy	Ledesma		Parque Nacional Calilegua, en el cruce del Río Aguas Negras		23.5526	S	65.4751	W	DMS	4	GAZ	23°55' S, 65°48' W	-23.923889	-65.7975
CORD	Herbarium sheet	216019	163357		CORD00092131	Barboza, G.E.		2240		Chiarini, F. & Moreno, N.			28	2	2009		Solanaceae	Solanum	caesium	Griseb.	Argentina	Jujuy	Ledesma		Parque Nacional Calilegua, Río Aguas Negras		23.4544	S	64.5058	W	DMS		SPEC	23°45'44' S, 64°50'58' W	-23.762222	-64.849444
CORD	Herbarium sheet	216007	163345		CORD00092130	Barboza, G.E.		2249		Chiarini, F. & Moreno, N.			28	2	2009		Solanaceae	Solanum	caesium	Griseb.	Argentina	Jujuy	Ledesma		Parque Nacional Calilegua, a 15 km de la entrada de la ruta rumbo a Abra de las Cañas		23.4259	S	64.5112	W	DMS		SPEC	23°42'59' S, 64°51'12' W	-23.716389	-64.853333
CORD	Herbarium sheet	216011	163349		CORD00092128	Barboza, G.E.		2250		Chiarini, F. & Moreno, N.			28	2	2009		Solanaceae	Solanum	caesium	Griseb.	Argentina	Jujuy	Ledesma		Parque Nacional Calilegua, a 17 km de la entrada de la ruta rumbo a Abra de las Cañas		23.4224	S	64.5125	W	DMS		SPEC	23°42'24' S, 64°51'25' W	-23.706667	-64.856944
CORD	Herbarium sheet	75733	67395		CORD00013882	Barboza, G.E.		3530		Knapp, S. & Särkinen, T.			16	2	2012		Solanaceae	Solanum	caesium	Griseb.	Argentina	Jujuy	Ledesma	Parque Nacional Calilegua	a 8.7 km de la entrada al parque, pasando La Garganta del Diablo	en ladera expuesta al sol; en slave pedemontana	23.42182	S	64.51029	W	DMS		GPS	23°42'18' S, 64°51'03' W Alt: 990m	-23.705056	-64.850806	990			metres	990
BM	Herbarium sheet	128682	67395		BM001034779	Barboza, G.E.		3530		Knapp, S. & Särkinen, T.			16	2	2012		Solanaceae	Solanum	caesium	Griseb.	Argentina	Jujuy	Ledesma	Parque Nacional Calilegua	a 8.7 km de la entrada al parque, pasando La Garganta del Diablo	en ladera expuesta al sol; en slave pedemontana	23.42182	S	64.51029	W	DMS		GPS	23°42'18' S, 64°51'03' W Alt: 990m	-23.705056	-64.850806	990			metres	990
CORD	Herbarium sheet	75744	67406		CORD00013895	Barboza, G.E.		3541		Knapp, S. & Särkinen, T.			16	2	2012		Solanaceae	Solanum	caesium	Griseb.	Argentina	Jujuy	Valle Grande		a ca. 7.3 km de San Francisco rumbo a Valle Grande	en ladera del camino	23.36226	S	64.57187	W	DMS		GPS	23°36'23' S, 64°57'19' W Alt: 1421m	-23.606278	-64.955194	1421			metres	1421
BM	Herbarium sheet	128685	67406		BM001034776	Barboza, G.E.		3541		Knapp, S. & Särkinen, T.			16	2	2012		Solanaceae	Solanum	caesium	Griseb.	Argentina	Jujuy	Valle Grande		a ca. 7.3 km de San Francisco rumbo a Valle Grande	en ladera del camino	23.36226	S	64.57187	W	DMS		GPS	23°36'23' S, 64°57'19' W Alt: 1421m	-23.606278	-64.955194	1421			metres	1421
K	Herbarium sheet	60397	55603		K001043143	Burkart, A.		30621		Troncoso, N.S.; Bacigalupo, N.M.; Guaglianone, E.R.; Rotman, A.D. & Ulibarri, E.			8	11	1974		Solanaceae	Solanum	caesium	Griseb.	Argentina	Jujuy	Ledesma	Yuto			23.644253	S	64.474803	W	DD	ca.	GAZ	23°38'39' S, 64°28'29' W	-23.644253	-64.474803
K	Herbarium sheet	129456	55603		K001043142	Burkart, A.		30621		Troncoso, N.S.; Bacigalupo, N.M.; Guaglianone, E.R.; Rotman, A.D. & Ulibarri, E.			8	11	1974		Solanaceae	Solanum	caesium	Griseb.	Argentina	Jujuy	Ledesma	Yuto			23.644253	S	64.474803	W	DD	ca.	GAZ	23°38'39' S, 64°28'29' W	-23.644253	-64.474803
SI	Herbarium sheet	216002	55603		51841	Burkart, A.		30621		Troncoso, N.S.; Bacigalupo, N.M.; Guaglianone, E.R.; Rotman, A.D. & Ulibarri, E.			8	11	1974		Solanaceae	Solanum	caesium	Griseb.	Argentina	Jujuy	Ledesma	Yuto			23.644253	S	64.474803	W	DD	ca.	GAZ	23°38'39' S, 64°28'29' W	-23.644253	-64.474803
K	Herbarium sheet	155708	119428			Burkart, A.		30621		Troncoso, N.S.; Bacigalupo, N.M.; Guaglianone, E.R.; Rotman, A. & Ulibarri, E.A.			8	11	1974		Solanaceae	Solanum	caesium	Griseb.	Argentina	Jujuy	Ledesma	Yuto			23.644253	S	64.474803	W	DD	ca.	GAZ	23°38'39' S, 64°28'29' W	-23.644253	-64.474803
SI	Herbarium sheet	216014	163352		51832	Cabrera, A.L.		18833		Deferrari, A.M.; Frangi, J.L.; Marrone, M.T. & Petriella, B.			5	1	1968		Solanaceae	Solanum	caesium	Griseb.	Argentina	Jujuy	Dr. Manuel Belgrano		Camino a Ocloya, La Cuesta.		24.0647	S	65.2449	W	DMS	4	GAZ	24°07' S, 65°25' W	-24.113056	-65.413611
SI	Herbarium sheet	216008	163346		51838	Cabrera, A.L.		20980		Fabris, H.A.			18	11	1970		Solanaceae	Solanum	caesium	Griseb.	Argentina	Jujuy	Dr. Manuel Belgrano		Tilquiza.		24.0415	S	65.1615	W	DMS		GAZ	24°04'15' S, 65°16'15' W	-24.070833	-65.270833
SI	Herbarium sheet	216009	163346		51839	Cabrera, A.L.		20980		Fabris, H.A.			18	11	1970		Solanaceae	Solanum	caesium	Griseb.	Argentina	Jujuy	Dr. Manuel Belgrano		Tilquiza.		24.0415	S	65.1615	W	DMS		GAZ	24°04'15' S, 65°16'15' W	-24.070833	-65.270833
SI	Herbarium sheet	216017	163355		51835	Cabrera, A.L.		24022		Kiesling, R. & Zardini, E.M.			10	11	1973		Solanaceae	Solanum	caesium	Griseb.	Argentina	Jujuy	Ledesma		Puente del Río San Francisco.		23.5526	S	65.4751	W	DMS	4	GAZ	23°55' S, 65°48' W	-23.923889	-65.7975
SI	Herbarium sheet	216018	163356			Cabrera, A.L.		25706		et al.			2	11	1974		Solanaceae	Solanum	caesium	Griseb.	Argentina	Jujuy	Ledesma		camino a Valle Grande, Aguas Negras		23.5526	S	65.4751	W	DMS	4	GAZ	23°55' S, 65°48' W	-23.923889	-65.7975
SI	Herbarium sheet	216010	163348		51840	Cabrera, A.L.		29883		Botta, S.M.; Ezcurra, C.; Ragonese, A.M. & Vázquez Avila, M.D.			14	11	1978		Solanaceae	Solanum	caesium	Griseb.	Argentina	Salta	Orán		Aguas Blancas.		22.441	S	64.2115	W	DMS		GAZ	22°44'10' S, 64°21'15' W	-22.736111	-64.354167
SI	Herbarium sheet	216015	163353		51834	Cabrera, A.L.		30947		Vázquez Avila, M.D. & Zuloaga, F.O.			21	10	1979		Solanaceae	Solanum	caesium	Griseb.	Argentina	Jujuy	Valle Grande		Valle Grande.		23.283	S	64.5649	W	DMS		GAZ	23°28'30' S, 64°56'49' W	-23.475	-64.946944
BAB	Herbarium sheet	176302	135428	7535	BAB00006395	Calcagnini, C.		697					21	10	1902		Solanaceae	Solanum	caesium	Griseb.	Argentina	Chaco			sin. loc.		0		0						0	0
BAA	Herbarium sheet	216026	163364		BAA	Cusato, L.		1904					0	8	1980		Solanaceae	Solanum	caesium	Griseb.	Argentina	Jujuy	Ledesma		Parque Nacional Calilegua		23.658601	S	64.952368	W	DD	ca.	GAZ	23°39'31' S, 64°57'09' W	-23.658601	-64.952368
K	Herbarium sheet	60396	55602		K001043215	Eyerdam, W.J.		22596		Beetle, A.A.			18	10	1938		Solanaceae	Solanum	caesium	Griseb.	Argentina	Jujuy	Ledesma	Calilegua	Argentina. Prov. Jujuy, Depto. Ledesma. Bed of Rio San Lorenzo on Leach Plantations, near Calilegua	In coarse gravel, rooted in mud. One large clumo found near the flowing river in full sunlight.	23.4629	S	64.4614	W	DD		GAZ	23°27'46' S, 64°27'41' W Alt: 800m	-23.4629	-64.4614	800			metres	800
SI	Herbarium sheet	216013	163351		51831	Hunziker, J.H.		10374		Cabrera, A.L.; Gamerro, J.C.; Ulibarri, E.A. & Xifreda, C.C.			24	2	1983		Solanaceae	Solanum	caesium	Griseb.	Argentina	Jujuy	Dr. Manuel Belgrano		Tiraxi, entre Tiraxi y Lozano, +/- 3 km. de Tiraxi.		24.0647	S	65.2449	W	DMS	4	GAZ	24°07' S, 65°25' W	-24.113056	-65.413611
BAB	Herbarium sheet	176419	135545	37517	BAB00006277	Jörgensen, P.		657					2	8	1913		Solanaceae	Solanum	caesium	Griseb.	Argentina	Salta	Orán		Orán		23.1333	S	64.3333	W	DD	ca.	GAZ	23°08'00' S, 64°20'00' W	-23.1333	-64.3333
BAB	Herbarium sheet	214470	162230			Jörgensen, P.		s.n.					0	7	1913		Solanaceae	Solanum	caesium	Griseb.	Argentina	Salta	Orán		Río Bermejo		0		0						0	0
CTES	Herbarium sheet	216005	163343			Krapovickas, A.		47364		Schinini, A. & Seijo, G.J.			12	5	1998		Solanaceae	Solanum	caesium	Griseb.	Argentina	Jujuy	Dr. Manuel Belgrano		Tiraxi		24	S	65.19	W	DMS		GAZ	24°00' S, 65°19' W	-24	-65.316667
CORD	Herbarium sheet	69821	63134		CORD00012843	Kurtz, F.		8172					9	11	1895		Solanaceae	Solanum	caesium	Griseb.	Argentina	Jujuy	Ledesma		San Lorenzo, en arroyo	en arroyo	23.762507	S	64.851521	W	DD	ca.	GAZ	23°45'45' S, 64°51'05' W	-23.762507	-64.851521
G	Herbarium sheet	75527	67237			Lillo, M.		10884			isolectotype	Solanum oranense Bitter	3	11	1911		Solanaceae	Solanum	caesium	Griseb.	Argentina	Salta	Orán	Orán	Rio de las Piedras		23.2	S	64.15	W	DMS	ca.	GAZ	23°20' S, 64°15' W	-23.333333	-64.25
SI	Herbarium sheet	75528	67237		51837	Lillo, M.		10884			isolectotype	Solanum oranense Bitter	3	11	1911		Solanaceae	Solanum	caesium	Griseb.	Argentina	Salta	Orán	Orán	Rio de las Piedras		23.2	S	64.15	W	DMS	ca.	GAZ	23°20' S, 64°15' W	-23.333333	-64.25
LIL	Herbarium sheet	75529	67237		LIL001450	Lillo, M.		10884			lectotype	Solanum oranense Bitter	3	11	1911		Solanaceae	Solanum	caesium	Griseb.	Argentina	Salta	Orán	Orán	Rio de las Piedras		23.2	S	64.15	W	DMS	ca.	GAZ	23°20' S, 64°15' W	-23.333333	-64.25
SI	Herbarium sheet	107386	67237		75020	Lillo, M.		10884			isolectotype	Solanum oranense Bitter	3	11	1911		Solanaceae	Solanum	caesium	Griseb.	Argentina	Salta	Orán	Orán	Rio de las Piedras		23.2	S	64.15	W	DMS	ca.	GAZ	23°20' S, 64°15' W	-23.333333	-64.25
LIL	Herbarium sheet	107387	67237		LIL001451	Lillo, M.		10884			isolectotype	Solanum oranense Bitter	3	11	1911		Solanaceae	Solanum	caesium	Griseb.	Argentina	Salta	Orán	Orán	Rio de las Piedras		23.2	S	64.15	W	DMS	ca.	GAZ	23°20' S, 64°15' W	-23.333333	-64.25
GOET	Herbarium sheet	35697	35155		GOET003491	Lorentz, P.G.		351		Hieronymus, G.	isolectotype	Solanum caesium Griseb.	0	7	1873		Solanaceae	Solanum	caesium	Griseb.	Argentina	Salta	Orán	Río Blanco	bei Oran		23.079864	S	64.321045	W	DD	ca.	GAZ	23°04'48' S, 64°19'16' W	-23.079864	-64.321045
GOET	Herbarium sheet	35698	35155		GOET003490	Lorentz, P.G.		351		Hieronymus, G.	isolectotype	Solanum caesium Griseb.	0	7	1873		Solanaceae	Solanum	caesium	Griseb.	Argentina	Salta	Orán	Río Blanco	bei Oran		23.079864	S	64.321045	W	DD	ca.	GAZ	23°04'48' S, 64°19'16' W	-23.079864	-64.321045
CORD	Herbarium sheet	74317	35155		CORD00006114	Lorentz, P.G.		351		Hieronymus, G.	isolectotype	Solanum caesium Griseb.	0	7	1873		Solanaceae	Solanum	caesium	Griseb.	Argentina	Salta	Orán	Río Blanco	bei Oran		23.079864	S	64.321045	W	DD	ca.	GAZ	23°04'48' S, 64°19'16' W	-23.079864	-64.321045
GOET	Herbarium sheet	74319	35155		GOET003489	Lorentz, P.G.		351		Hieronymus, G.	isolectotype	Solanum caesium Griseb.	0	7	1873		Solanaceae	Solanum	caesium	Griseb.	Argentina	Salta	Orán	Río Blanco	bei Oran		23.079864	S	64.321045	W	DD	ca.	GAZ	23°04'48' S, 64°19'16' W	-23.079864	-64.321045
F	Herbarium sheet	74320	35155	621208	v0073222F	Lorentz, P.G.		351		Hieronymus, G.	isolectotype	Solanum caesium Griseb.	0	7	1873		Solanaceae	Solanum	caesium	Griseb.	Argentina	Salta	Orán	Río Blanco	bei Oran		23.079864	S	64.321045	W	DD	ca.	GAZ	23°04'48' S, 64°19'16' W	-23.079864	-64.321045
B	PHOTO	183717	35155	F neg. 2766		Lorentz, P.G.		351		Hieronymus, G.	TYPES (5)		0	7	1873		Solanaceae	Solanum	caesium	Griseb.	Argentina	Salta	Orán	Río Blanco	bei Oran		23.079864	S	64.321045	W	DD	ca.	GAZ	23°04'48' S, 64°19'16' W	-23.079864	-64.321045
SI	Herbarium sheet	216020	163358		51833	Morrone, O.		4010		Deginani, N.B. & Aliscioni, S.S.			23	11	2001		Solanaceae	Solanum	caesium	Griseb.	Argentina	Salta	Orán		16 km. por la Ruta Prov. 18 desde el desvío de la Ruta Nac. 50 y 2 km. al NW en senda petrolera abandonada.		23.071	S	64.29	W	DMS		GAZ	23°07'10' S, 64°29'00' W	-23.119444	-64.483333
CORD	Herbarium sheet	216021	163358		CORD00094555	Morrone, O.		4010		Deginani, N.B. & Aliscioni, S.S.			23	11	2001		Solanaceae	Solanum	caesium	Griseb.	Argentina	Salta	Orán		16 km. por la Ruta Prov. 18 desde el desvío de la Ruta Nac. 50 y 2 km. al NW en senda petrolera abandonada.		23.071	S	64.29	W	DMS		GAZ	23°07'10' S, 64°29'00' W	-23.119444	-64.483333
CORD	Herbarium sheet	69825	63138		CORD00012848	Nores, M.		330		Yzurieta, D. & Cerana, M.M.			20	10	1982		Solanaceae	Solanum	caesium	Griseb.	Argentina	Salta	Orán	Río Bermejo	Cauce del Rio Bermejo, c. 20 km al norte del Puente Internacional		22.579093	S	64.43181	W	DD		GAZ	22°34'45' S, 64°25'55' W	-22.579093	-64.43181
CORD	Herbarium sheet	69824	63137		CORD00012847	Novara, L.J.		3581					10	9	1983		Solanaceae	Solanum	caesium	Griseb.	Argentina	Salta	General San Martín	Tartagal	Tartagal, en playa del rio		22.310034	S	63.482019	W	DMS		GAZ	22°31'00' S, 63°48'20' W Alt: 400m	-22.516761	-63.805608	400			metres	400
CORD	Herbarium sheet	69826	63139		CORD00012849	Pedersen, T.M.		12848					30	5	1980		Solanaceae	Solanum	caesium	Griseb.	Argentina	Salta	Orán	Agua Blanca	Aguas Blancas.	Clearing in the forest	22.441	S	64.2115	W	DMS		GAZ	22°44'10' S, 64°21'15' W	-22.736111	-64.354167
LIL	Herbarium sheet	167137	128826	532505		Ruiz, T.V.		10633		Roncaglia, R. & Cuezzo, A.R.			21	11	1974		Solanaceae	Solanum	caesium	Griseb.	Argentina	Salta	Orán		Río Las Canas, a 12 km del Puente Intern[acional], Rio Bermejo, Camino a Yaculika		22.718057	S	64.407989	W	DD	4	GAZ	22°43' S, 64°24' W	-22.718057	-64.407989
US	Herbarium sheet	215627	163132	1951390	2837245	Schreiter, R.		11202					30	1	1940		Solanaceae	Solanum	caesium	Griseb.	Argentina	Jujuy	Dr. Manuel Belgrano		Quebrada de Chañi		24.028889	S	65.437709	W	DD		GAZ	24°01'44' S, 65°26'16' W Alt: 1450m	-24.028889	-65.437709	1450			metres	1450
BM	Herbarium sheet	25995	26650		BM000935791	Schulz, A.G.		5508					1	9	1944		Solanaceae	Solanum	caesium	Griseb.	Argentina	Salta	General San Martín		Puerto Porcelana - Rio Tarija	Barrancas del rio.	22.867239	S	64.298266	W	DD	ca	GAZ	22°52'02' S, 64°17'54' W	-22.867239	-64.298266
BM	Herbarium sheet	25996	26651		BM000935792	Venturi, S.		5435					13	10	1927		Solanaceae	Solanum	caesium	Griseb.	Argentina	Jujuy	Ledesma		Sierra de Calilegua.	Ladera del cerro.	23.57	S	64.56	W	DMS	ca.	GAZ	23°57' S, 64°56' W	-23.95	-64.933333			750
K	Herbarium sheet	60381	26651		K001043214	Venturi, S.		5435					13	10	1927		Solanaceae	Solanum	caesium	Griseb.	Argentina	Jujuy	Ledesma		Sierra de Calilegua.	Ladera del cerro.	23.57	S	64.56	W	DMS	ca.	GAZ	23°57' S, 64°56' W	-23.95	-64.933333			750
US	Herbarium sheet	215643	26651	1548965	2837246	Venturi, S.		5435					13	10	1927		Solanaceae	Solanum	caesium	Griseb.	Argentina	Jujuy	Ledesma		Sierra de Calilegua.	Ladera del cerro.	23.57	S	64.56	W	DMS	ca.	GAZ	23°57' S, 64°56' W	-23.95	-64.933333			750
US	Herbarium sheet	215644	26651	1440844	2837247	Venturi, S.		5435					13	10	1927		Solanaceae	Solanum	caesium	Griseb.	Argentina	Jujuy	Ledesma		Sierra de Calilegua.	Ladera del cerro.	23.57	S	64.56	W	DMS	ca.	GAZ	23°57' S, 64°56' W	-23.95	-64.933333			750
SI	Herbarium sheet	216027	163365		160856	Zuloaga, F.O.		1619		Sáenz, A.A. & Vazquez Avila, M.			2	11	1980		Solanaceae	Solanum	caesium	Griseb.	Argentina	Salta	Orán		Río Santa María a 15 km de Orán. Camino a Finca La Ronda.		23.2155	S	64.130215	W	DMS		GAZ	23°21'55' S, 64°13'02' W	-23.365278	-64.217264
SI	Herbarium sheet	216006	163344			Zuloaga, F.O.		7521		Belgrano, M.J.; Bisio, M.C.; Cariglino, B.; Macluf, C.; Martin, M.I.; Ramos Giac			12	11	2002		Solanaceae	Solanum	caesium	Griseb.	Argentina	Jujuy	Ledesma		Parque Nacional Calilegua, Sendero 'Las Juntas', arroyo Aguas Negras	En cauce rocoso del arroyo, aún con escaso caudal.	23.44	S	64.51	W	DMS		SPEC	23°44' S, 64°51' W	-23.733333	-64.85
MO	Herbarium sheet	136728	103666	2403310	MO-1368079	Ahumada, O.		350					0	0	1976		Solanaceae	Solanum	chenopodioides	Lam.	Argentina	Corrientes	Bella Vista		Ruta 117, 7 Km E de Ruta 27	en taipas como individuos aislados	28.77656	S	58.937162	W	DD		GAZ	28°46'36' S, 58°56'14' W	-28.77656	-58.937162
CORD	Herbarium sheet	215559	163079		CORD00092313	Alonso, ?		509		Panigatti, ?			30	1	1964		Solanaceae	Solanum	chenopodioides	Lam.	Argentina	Santa Fé	General Obligado		camino al puerto de Villa Ocampo.		28.494235	S	59.274023	W	DD	4	GAZ	28°30' S, 59°16' W	-28.494235	-59.274023
CORD	Herbarium sheet	69880	63182			Ariza E, L.		3621		Fernández, P.; Gutiérrez, M.A.; Bringas, J.A. & Marini, E.			14	3	2005		Solanaceae	Solanum	chenopodioides	Lam.	Argentina	Córdoba	Colón	Río Ceballos	Rio Ceballos, Reserva Hidrica 'La Quebrada', pasando el paredon del dique, a lo largo del camino a Pozo Verde		31.14771	S	64.345454	W	DD	4	GAZ	31°09' S, 64°21' W	-31.14771	-64.345454
COL	Herbarium sheet	173020	63182	579950	COL000430195	Ariza E, L.		3621		Fernández, P.; Gutiérrez, M.A.; Bringas, J.A. & Marini, E.			14	3	2005		Solanaceae	Solanum	chenopodioides	Lam.	Argentina	Córdoba	Colón	Río Ceballos	Rio Ceballos, Reserva Hidrica 'La Quebrada', pasando el paredon del dique, a lo largo del camino a Pozo Verde		31.14771	S	64.345454	W	DD	4	GAZ	31°09' S, 64°21' W	-31.14771	-64.345454
CORD	Herbarium sheet	215475	162996		CORD00082083	Ariza Espinar, L.		223					8	3	1959		Solanaceae	Solanum	chenopodioides	Lam.	Argentina	Córdoba	Capital		Ciudad de Córdoba: Villa Belgrano		31.2132	S	64.143	W	DMS		GAZ	31°21'32' S, 64°14'30' W Alt: 441m	-31.358889	-64.241667	441			metres	441
CORD	Herbarium sheet	215587	163103		CORD00052230	Ariza Espinar, L.		1559					31	3	1963		Solanaceae	Solanum	chenopodioides	Lam.	Argentina	Córdoba	Colón		Río Ceballos		31.1025	S	64.1844	W	DMS		GAZ	31°10'25' S, 64°18'44' W Alt: 684m	-31.173611	-64.312222	684			metres	684
CORD	Herbarium sheet	215596	163112		CORD00052258	Ariza Espinar, L.		3621		Fernández, P.; Gutiérrez, M.A.; Bringas, J.A. & Marini, E.			14	3	2005		Solanaceae	Solanum	chenopodioides	Lam.	Argentina	Córdoba	Colón		Río Ceballos, Reserva Hídrica 'La Quebrada', pasando el paredón del dique, a lo largo del camino a Pozo Verde		31.0852	S	64.2029	W	DMS		GAZ	31°08'52' S, 64°20'29' W Alt: 830m	-31.147778	-64.341389	830			metres	830
CORD	Herbarium sheet	215438	162960		CORD00052233	Astegiano, M.E.		113					6	1	1978		Solanaceae	Solanum	chenopodioides	Lam.	Argentina	Córdoba	Punilla		Sierra Chica (falda oeste): alrededores de Vaquerías		31.0711	S	64.2728	W	DMS		GAZ	31°07'11' S, 64°27'28' W Alt: 915m	-31.119722	-64.457778	915			metres	915
BAB	Herbarium sheet	176281	135407	52962	BAB00006349	Baez, J.R.		31					26	12	1916		Solanaceae	Solanum	chenopodioides	Lam.	Argentina	Entre Ríos	Uruguay		Concepción del Uruguay		32.2235	S	58.3431	W	DMS		GAZ	32°22'35' S, 58°34'31' W	-32.376389	-58.575278
CORD	Herbarium sheet	215589	163105		CORD00052243	Barboza, G.E.		62					3	11	1984		Solanaceae	Solanum	chenopodioides	Lam.	Argentina	Córdoba	Río Segundo		A orillas del Río Segundo, proximidades de El Rincón		31.353	S	63.3706	W	DMS		GAZ	31°35'30' S, 63°37'06' W Alt: 267m	-31.591667	-63.618333	267			metres	267
CORD	Herbarium sheet	215583	163101		CORD0009229	Barboza, G.E.		343		Chiarini, F.; Matesevach, A.M. & Carrizo García, C.			2	12	2002		Solanaceae	Solanum	chenopodioides	Lam.	Argentina	Entre Ríos	Paraná		A 12 km antes de El Cerrito, viniendo por ruta nº 12, desde Paraná rumbo a La Paz.		31.643967	S	60.179374	W	DD		GAZ	31°38'38' S, 60°10'46' W Alt: 210m	-31.643967	-60.179374	210			metres	210
CTES	Herbarium sheet	215584	163101			Barboza, G.E.		343		Chiarini, F.; Matesevach, A.M. & Carrizo García, C.			2	12	2002		Solanaceae	Solanum	chenopodioides	Lam.	Argentina	Entre Ríos	Paraná		A 12 km antes de El Cerrito, viniendo por ruta nº 12, desde Paraná rumbo a La Paz.		31.643967	S	60.179374	W	DD		GAZ	31°38'38' S, 60°10'46' W Alt: 210m	-31.643967	-60.179374	210			metres	210
SI	Herbarium sheet	215585	163101			Barboza, G.E.		343		Chiarini, F.; Matesevach, A.M. & Carrizo García, C.			2	12	2002		Solanaceae	Solanum	chenopodioides	Lam.	Argentina	Entre Ríos	Paraná		A 12 km antes de El Cerrito, viniendo por ruta nº 12, desde Paraná rumbo a La Paz.		31.643967	S	60.179374	W	DD		GAZ	31°38'38' S, 60°10'46' W Alt: 210m	-31.643967	-60.179374	210			metres	210
CORD	Herbarium sheet	69882	63184		CORD00012890	Barboza, G.E.		566		Chiarini, F.; Matesevach, A.M. & Minhot, R.			19	2	2003		Solanaceae	Solanum	chenopodioides	Lam.	Argentina	La Rioja	Chilecito	Mina La Mejicana	Desde Santa Florentina, unos 4 km antes de llegar a la Estacion numero 3, rumbo a Mina La Mejicana.		29.0607	S	67.3628	W	DD		GAZ	29°03'39' S, 67°21'46' W Alt: 1769m	-29.0607	-67.3628	1769			metres	1769
CORD	Herbarium sheet	215591	163107		CORD00092296	Barboza, G.E.		1170		Chiapella, J.; Matesevach, A.M.; Filippa, E.M. & Chiarini, F.			19	2	2005		Solanaceae	Solanum	chenopodioides	Lam.	Argentina	La Pampa	Toay		Desvío de unos 500 m, a los 2 km hacia el noroeste, pasando Finca La Macarena.		36.3937	S	64.2241	W	DMS		SPEC	36°39'37' S, 64°22'41' W Alt: 260m	-36.660278	-64.378056	260			metres	260
CORD	Herbarium sheet	70097	63374		CORD00013104	Barboza, G.E.		1560		Filippa, E.M.; Chiarini, F. & Marini, E.			20	4	2005		Solanaceae	Solanum	chenopodioides	Lam.	Argentina	Entre Ríos	Colón	Ruta vieja a Colón	Desde San Jose rumbo a Colon, por ruta vieja acceso por la Avda. San Martin, antes del empalme con R131		32.20296	S	58.178397	W	DD		GAZ	32°12'11' S, 58°10'42' W	-32.20296	-58.178397
CORD	Herbarium sheet	215605	163120		CORD00042392	Barboza, G.E.		1917					24	5	2006		Solanaceae	Solanum	chenopodioides	Lam.	Argentina	Córdoba	Capital		Cultivado en Invernáculo del Museo Botánico de Córdoba		31.2505	S	64.1116	W	DMS		GAZ	31°25'05' S, 64°11'16' W Alt: 409m	-31.418056	-64.187778	409			metres	409
CORD	Herbarium sheet	69874	63177		CORD00012885	Barboza, G.E.		2128		Oberti, J.C. & Chiarini, F.			8	12	2008		Solanaceae	Solanum	chenopodioides	Lam.	Argentina	Corrientes	Monte Caseros	Cuatro Bocas 19km	A 19 km de Cuatro Bocas, viniendo por ruta 14 desde Bonpland		30.0332	S	57.4911	W	DD		GAZ	30°02'00' S, 57°29'28' W Alt: 57m	-30.0332	-57.4911	57			metres	57
CORD	Herbarium sheet	70105	63382		CORD00013112	Barboza, G.E.		2292		Chiarini, F. & Filippa, E.M.			21	1	2010		Solanaceae	Solanum	chenopodioides	Lam.	Argentina	Buenos Aires	Bolívar	Bolívar	Bolivar, rotonda de entrada viniendo desde Junin		36.1424	S	61.0728	W	DD		GAZ	36°08'33' S, 61°04'22' W Alt: 89m	-36.1424	-61.0728	89			metres	89
BM	Herbarium sheet	84167	63382		BM001120009	Barboza, G.E.		2292		Chiarini, F. & Filippa, E.M.			21	1	2010		Solanaceae	Solanum	chenopodioides	Lam.	Argentina	Buenos Aires	Bolívar	Bolívar	Bolivar, rotonda de entrada viniendo desde Junin		36.1424	S	61.0728	W	DD		GAZ	36°08'33' S, 61°04'22' W Alt: 89m	-36.1424	-61.0728	89			metres	89
CTES	Herbarium sheet	215383	63382		CTES0039736	Barboza, G.E.		2292		Chiarini, F. & Filippa, E.M.			21	1	2010		Solanaceae	Solanum	chenopodioides	Lam.	Argentina	Buenos Aires	Bolívar	Bolívar	Bolivar, rotonda de entrada viniendo desde Junin		36.1424	S	61.0728	W	DD		GAZ	36°08'33' S, 61°04'22' W Alt: 89m	-36.1424	-61.0728	89			metres	89
CORD	Herbarium sheet	70102	63379		CORD00013109	Barboza, G.E.		2316					22	1	2010		Solanaceae	Solanum	chenopodioides	Lam.	Argentina	Buenos Aires	Tornquist	Abra de la Ventana	Unos 300m pasando el Abra de la Ventana por RP76		38.0418	S	61.5932	W	DD		GAZ	38°02'30' S, 61°35'36' W Alt: 542m	-38.0418	-61.5932	542			metres	542
CTES	Herbarium sheet	215384	63379		CTES0039735	Barboza, G.E.		2316					22	1	2010		Solanaceae	Solanum	chenopodioides	Lam.	Argentina	Buenos Aires	Tornquist	Abra de la Ventana	Unos 300m pasando el Abra de la Ventana por RP76		38.0418	S	61.5932	W	DD		GAZ	38°02'30' S, 61°35'36' W Alt: 542m	-38.0418	-61.5932	542			metres	542
CORD	Herbarium sheet	70101	63378		CORD00013108	Barboza, G.E.		2317					22	1	2010		Solanaceae	Solanum	chenopodioides	Lam.	Argentina	Buenos Aires	Tornquist	Abra de la Ventana	Unos 300m pasando el Abra de la Ventana por RP76		38.0418	S	61.5932	W	DD		GAZ	38°02'30' S, 61°35'36' W Alt: 542m	-38.0418	-61.5932	542			metres	542
BM	Herbarium sheet	84171	63378		BM001120021	Barboza, G.E.		2317					22	1	2010		Solanaceae	Solanum	chenopodioides	Lam.	Argentina	Buenos Aires	Tornquist	Abra de la Ventana	Unos 300m pasando el Abra de la Ventana por RP76		38.0418	S	61.5932	W	DD		GAZ	38°02'30' S, 61°35'36' W Alt: 542m	-38.0418	-61.5932	542			metres	542
CTES	Herbarium sheet	215385	63378		CTES0039753	Barboza, G.E.		2317					22	1	2010		Solanaceae	Solanum	chenopodioides	Lam.	Argentina	Buenos Aires	Tornquist	Abra de la Ventana	Unos 300m pasando el Abra de la Ventana por RP76		38.0418	S	61.5932	W	DD		GAZ	38°02'30' S, 61°35'36' W Alt: 542m	-38.0418	-61.5932	542			metres	542
CORD	Herbarium sheet	215577	163095			Barboza, G.E.		5059		Knapp, S.; Chiarini, F. & Fortunato, R.H.			8	2	2020		Solanaceae	Solanum	chenopodioides	Lam.	Argentina	Buenos Aires	Pellegrini		Pellegrini, a unos 25 km antes de llegar al límite con La Pampa, rumbo a Lonquimay		36.1607	S	63.083	W	DMS		SPEC	36°16'07' S, 63°08'30' W Alt: 110m	-36.268611	-63.141667	110			metres	110
BM	Herbarium sheet	217329	164315			Barboza, G.E.		5106		Knapp, S.; Chiarini, F. & Fortunato, R.			10	2	2020		Solanaceae	Solanum	chenopodioides	Lam.	Argentina	Córdoba	General Roca		Rumbo a Laguna Oscura, pasando las vías férreas		33.5139	S	64.50017	W	DMS		GPS	33°51'39' S, 64°50'02' W Alt: 320m	-33.860833	-64.833806	320			metres	320
CORD	Herbarium sheet	217330	164315			Barboza, G.E.		5106		Knapp, S.; Chiarini, F. & Fortunato, R.			10	2	2020		Solanaceae	Solanum	chenopodioides	Lam.	Argentina	Córdoba	General Roca		Rumbo a Laguna Oscura, pasando las vías férreas		33.5139	S	64.50017	W	DMS		GPS	33°51'39' S, 64°50'02' W Alt: 320m	-33.860833	-64.833806	320			metres	320
CORD	Herbarium sheet	215458	162980		CORD00052257	Bernardello, G.L.		459					4	3	1984		Solanaceae	Solanum	chenopodioides	Lam.	Argentina	Córdoba	Tulumba		Cerro Colorado: a orillas del Río Los Tártagos		30.0543	S	63.5555	W	DMS		GAZ	30°05'43' S, 63°55'55' W Alt: 527m	-30.095278	-63.931944	527			metres	527
CORD	Herbarium sheet	215608	163122		CORD00052262	Bernardello, G.L.		478		Di Fulvio, T.E.			12	10	1984		Solanaceae	Solanum	chenopodioides	Lam.	Argentina	Córdoba	Colón		Jesús María.		30.5853	S	64.0544	W	DMS		GAZ	30°58'53' S, 64°05'44' W Alt: 535m	-30.981389	-64.095556	535			metres	535
CORD	Herbarium sheet	215409	162931		CORD00095535	Bernardello, G.L.		730					4	3	1990		Solanaceae	Solanum	chenopodioides	Lam.	Argentina	Córdoba	Punilla		Cosquin, La Mandinga.		31.1155	S	64.3501	W	DMS		SPEC	31°11'55' S, 64°35'01' W	-31.198611	-64.583611
CORD	Herbarium sheet	215410	162932		CORD00095533	Bernardello, G.L.		731					4	3	1990		Solanaceae	Solanum	chenopodioides	Lam.	Argentina	Córdoba	Punilla		Cosquin, La Mandinga.		31.1155	S	64.3501	W	DMS		SPEC	31°11'55' S, 64°35'01' W	-31.198611	-64.583611
CORD	Herbarium sheet	215522	163043		CORD00092264	Bettfreund, C.		21		Koster, I.			0	0	1896		Solanaceae	Solanum	chenopodioides	Lam.	Argentina	Buenos Aires			Palermo et. Park Saavedra.		34.37	S	58.2702	W	DMS		GAZ	34°37'00' S, 58°27'02' W	-34.616667	-58.450556
CORD	Herbarium sheet	215505	163026		CORD00084675	Biurrun, F.		6163		Pagliari, E.			5	7	1999		Solanaceae	Solanum	chenopodioides	Lam.	Argentina	La Rioja	Chamical		Ruta Nac. Nº 79 vieja, entre Chamical y Olta. Bajos cultivados cercanos al paraje llamado Bella Vista.		0		0						0	0
W	Herbarium sheet	155341	119200	1956-0019763		Boelcke, O.		56	a				23	10	1945		Solanaceae	Solanum	chenopodioides	Lam.	Argentina	Buenos Aires			Part. Pergamino, Estación Experimental		33.943748	S	60.558047	W	DD		GAZ	33°56'37' S, 60°33'29' W	-33.943748	-60.558047
BAA	Herbarium sheet	215954	163297			Boelcke, O.		138					22	2	1973		Solanaceae	Solanum	chenopodioides	Lam.	Argentina	Buenos Aires	Magdalena		Camino de la costa, entre Punta Piedra y Rancho de Barreto.	Banquina de camino.	35.1253	S	57.4133	W	DMS	4	GAZ	35°13' S, 57°42' W	-35.214722	-57.6925
BAA	Herbarium sheet	215953	163296			Boelcke, O.		1225					23	10	1945		Solanaceae	Solanum	chenopodioides	Lam.	Argentina	Buenos Aires	Pergamino		Estación Experimental		33.5003	S	60.3318	W	DMS	4	GAZ	33°50' S, 60°33' W	-33.834167	-60.555
BAA	Herbarium sheet	215955	163298			Boelcke, O.		1226					23	10	1945		Solanaceae	Solanum	chenopodioides	Lam.	Argentina	Buenos Aires	Pergamino		Estación experimental.		33.5003	S	60.3318	W	DMS	4	GAZ	33°50' S, 60°33' W	-33.834167	-60.555
SI	Herbarium sheet	215963	163306		51998	Boelcke, O.		6383		Correa, M.N.			8	11	1951		Solanaceae	Solanum	chenopodioides	Lam.	Argentina	Buenos Aires			Punta Chica.		34.450147	S	58.512242	W	DD	ca.	GAZ	34°27'01' S, 58°30'44' W	-34.450147	-58.512242
SI	Herbarium sheet	215961	163304		51994	Boelcke, O.		6645					13	11	1952		Solanaceae	Solanum	chenopodioides	Lam.	Argentina	Buenos Aires	San Fernando		Camino a San Fernando, a orillas río Las Conchas.		34.431468	S	58.550234	W	DD	ca.	GAZ	34°25'53' S, 58°33'01' W	-34.431468	-58.550234
SI	Herbarium sheet	215962	163304		51995	Boelcke, O.		6645					13	11	1952		Solanaceae	Solanum	chenopodioides	Lam.	Argentina	Buenos Aires	San Fernando		Camino a San Fernando, a orillas río Las Conchas.		34.431468	S	58.550234	W	DD	ca.	GAZ	34°25'53' S, 58°33'01' W	-34.431468	-58.550234
BAA	Herbarium sheet	215952	163295			Boelcke, O.		8709					18	1	1945		Solanaceae	Solanum	chenopodioides	Lam.	Argentina	Buenos Aires			Anchorena FCCA , en la costa del río.	En terrenos húmedos e inundables.	0		0						0	0
W	Herbarium sheet	155096	118969	1957-0003305		Brizuela, A.		1621					15	1	1952		Solanaceae	Solanum	chenopodioides	Lam.	Argentina	Buenos Aires	Malvinas Argentinas	Tortuguitas	Partido San Miguel		34.475089	S	58.753741	W	DD	ca.	GAZ	34°28'30' S, 58°45'13' W	-34.475089	-58.753741
F	Herbarium sheet	136984	103786	693145		Bruch, C.		s.n.					0	3	1926		Solanaceae	Solanum	chenopodioides	Lam.	Argentina	Córdoba	Colón	Unquillo			31.234131	S	64.316711	W	DD		GAZ	31°14'03' S, 64°19'00' W	-31.234131	-64.316711
K	Herbarium sheet	60607	55784		K001043174	Burkart, A.		7693					29	2	1936		Solanaceae	Solanum	chenopodioides	Lam.	Argentina	Entre Ríos	Islas del Ibicuy		Arroyo Negro, Delta de Paraná		32.4	S	59.3	W	DD		GAZ	32°24' S, 59°18' W	-32.4	-59.3
CORD	Herbarium sheet	215507	163028		CORD00086616	Burkart, A.		10557					21	3	1940		Solanaceae	Solanum	chenopodioides	Lam.	Argentina	Entre Ríos	Islas del Ibicuy		Puerto Constanza		33.817313	S	59.039366	W	DD	a	GAZ	33°49'02' S, 59°02'22' W	-33.817313	-59.039366
SI	Herbarium sheet	215592	163108		SI075644	Burkart, A.		21902		Gamerro, J.C.			15	4	1960		Solanaceae	Solanum	chenopodioides	Lam.	Argentina	Entre Ríos	Federación		Río Mocoretá, Ruta Nº 14.		30.4221	S	58.0928	W	DMS		GAZ	30°42'21' S, 58°09'28' W	-30.705833	-58.157778
SI	Herbarium sheet	215593	163108		SI075645	Burkart, A.		21902		Gamerro, J.C.			15	4	1960		Solanaceae	Solanum	chenopodioides	Lam.	Argentina	Entre Ríos	Federación		Río Mocoretá, Ruta Nº 14.		30.4221	S	58.0928	W	DMS		GAZ	30°42'21' S, 58°09'28' W	-30.705833	-58.157778
CORD	Herbarium sheet	215594	163108		CORD00092291	Burkart, A.		21902		Gamerro, J.C.			15	4	1960		Solanaceae	Solanum	chenopodioides	Lam.	Argentina	Entre Ríos	Federación		Río Mocoretá, Ruta Nº 14.		30.4221	S	58.0928	W	DMS		GAZ	30°42'21' S, 58°09'28' W	-30.705833	-58.157778
CORD	Herbarium sheet	214676	162371		CORD00086645	Burkart, A.		28858		et al.			23	10	1971		Solanaceae	Solanum	chenopodioides	Lam.	Argentina	Entre Ríos	La Paz	Santa Elena		barrancas	30.941122	S	59.794082	W	DD		GAZ	30°56'28' S, 59°47'39' W	-30.941122	-59.794082
MEXU	Herbarium sheet	149607	114050	883377		Bye, R.A.		16922		Molina, A.M.; Eleochorsa, M. & Linares, E.			22	3	1999		Solanaceae	Solanum	chenopodioides	Lam.	Argentina	Buenos Aires	Castelar		Instituto Nacional de Tecnologia agropecuario, CIC-Castelar, NW Instituto de Recursos Naturales	first year of abandoned field cultivated to soybeans; associated plants, Datura ferox, Setaria, SOL (2 sp.), Glycyrrhiza, Chenopodium, Brassica, Portulaca	34.606998	S	58.667416	W	DD		GAZ	34°36'25' S, 58°40'03' W	-34.606998	-58.667416
COL	Herbarium sheet	158471	121421	17335	COL000042602	Cabrera, A.L.		5267					11	9	1939		Solanaceae	Solanum	chenopodioides	Lam.	Argentina	Buenos Aires			Bosque de la Plata.		0		0						0	0
US	Herbarium sheet	214701	162394	2983429	2837690	Cabrera, A.L.		10706					11	12	1950		Solanaceae	Solanum	chenopodioides	Lam.	Argentina	Buenos Aires	General Madariaga	Pinamar		caminos	37.114566	S	56.860705	W	DD		GAZ	37°06'52' S, 56°51'39' W	-37.114566	-56.860705
CORD	Herbarium sheet	215469	162990		CORD00055326	Cabrera, V.		1					8	1	2007		Solanaceae	Solanum	chenopodioides	Lam.	Argentina	Córdoba	Colón		Barrio Buena Vista, Río Ceballos		31.0825	S	64.1027	W	DMS		GAZ	31°08'25' S, 64°10'27' W	-31.140278	-64.174167
CORD	Herbarium sheet	215470	162991		CORD00055327	Cabrera, V.		2					11	1	2007		Solanaceae	Solanum	chenopodioides	Lam.	Argentina	Córdoba	Colón		Barrio Buena Vista, Río Ceballos		31.0825	S	64.1027	W	DMS		GAZ	31°08'25' S, 64°10'27' W	-31.140278	-64.174167
CORD	Herbarium sheet	215504	163025		CORD00055328	Cabrera, V.		3					30	1	2007		Solanaceae	Solanum	chenopodioides	Lam.	Argentina	Córdoba	Colón		Barrio Buena Vista. Río Ceballos		31.0825	S	64.1027	W	DMS		GAZ	31°08'25' S, 64°10'27' W	-31.140278	-64.174167
CORD	Herbarium sheet	215471	162992		CORD00055330	Cabrera, V.		5					29	4	2007		Solanaceae	Solanum	chenopodioides	Lam.	Argentina	Córdoba	Colón		Barrio Buena Vista, Río Cebaloos		31.0825	S	64.1027	W	DMS		GAZ	31°08'25' S, 64°10'27' W	-31.140278	-64.174167
BAB	Herbarium sheet	214462	162222			Cano, E.		4017					21	12	1967		Solanaceae	Solanum	chenopodioides	Lam.	Argentina	La Pampa	Toay	Estancia La Cinco		caldenal	36.8397	S	65.1289	W	DD	4	GAZ	36°50' S, 65°08' W	-36.8397	-65.1289
LIL	Herbarium sheet	167134	128823			Carenzo, V.		3636		Vaca, A.A.			1	3	1973		Solanaceae	Solanum	chenopodioides	Lam.	Argentina	Tucumán	Capital		Jardines Instituto Miguel Lillo		28.830878	S	67.221901	W	DD		GAZ	28°49'51' S, 67°13'19' W	-28.830878	-67.221901
BAB	Herbarium sheet	176686	135781	27802	BAB00006533	Casali, G.		s.n.					15	11	1908		Solanaceae	Solanum	chenopodioides	Lam.	Argentina	Buenos Aires			Chacabuco		34.642005	S	60.470816	W	DD		GAZ	34°38'31' S, 60°28'15' W	-34.642005	-60.470816
CORD	Herbarium sheet	215520	163041		CORD00092263	Castellanos, A.		804					0	4	1946		Solanaceae	Solanum	chenopodioides	Lam.	Argentina	Buenos Aires			Palermo.		34.37	S	58.2702	W	DMS		GAZ	34°37'00' S, 58°27'02' W	-34.616667	-58.450556
CORD	Herbarium sheet	215516	163037		CORD00092258	Castellanos, A.		814					0	10	1946		Solanaceae	Solanum	chenopodioides	Lam.	Argentina	Buenos Aires			Banfield.		34.744595	S	58.391739	W	DD		GAZ	34°44'41' S, 58°23'30' W	-34.744595	-58.391739
CORD	Herbarium sheet	215511	163032		CORD00094721	Castellanos, A.		817					0	10	1946		Solanaceae	Solanum	chenopodioides	Lam.	Argentina	Buenos Aires	Magdalena		Magdalena.		35.080606	S	57.517932	W	DD		GAZ	35°04'50' S, 57°31'05' W	-35.080606	-57.517932
CORD	Herbarium sheet	215514	163035		CORD00092257	Castellanos, A.		818					0	2	1946		Solanaceae	Solanum	chenopodioides	Lam.	Argentina	Buenos Aires			Est. Pereyra		0		0						0	0
BAB	Herbarium sheet	176315	135441	52351	BAB00006441	Castro, R.		s.n.					0	12	1936		Solanaceae	Solanum	chenopodioides	Lam.	Argentina	Buenos Aires		Campana	Vivero del Delta		34.418502	S	58.572629	W	DD	4	GAZ	34°25' S, 58°34' W	-34.418502	-58.572629
NY	Herbarium sheet	155914	119566	NY00852759	852759	Cazzaniga, M.G.		3400					21	10	1985		Solanaceae	Solanum	chenopodioides	Lam.	Argentina	Buenos Aires			Monte Hermoso, Partido Cucl. Dorrego	en las dunas	38.914989	S	61.550063	W	DD		GAZ	38°54'54' S, 61°33'00' W	-38.914989	-61.550063
CORD	Herbarium sheet	215474	162995		CORD00073740	Cerana, M.M.		1824					16	5	2001		Solanaceae	Solanum	chenopodioides	Lam.	Argentina	Córdoba	Santa María		Alta Gracia, frente al Aeroclub.		31.3859	S	64.1528	W	DMS		SPEC	31°38'59' S, 64°15'28' W	-31.649722	-64.257778
CORD	Herbarium sheet	215600	163116		CORD00052264	Cerana, M.M.		1936					29	1	2002		Solanaceae	Solanum	chenopodioides	Lam.	Argentina	Córdoba	Río Segundo		5 km al este de Santiago Temple, Ruta San Francisco		31.235	S	63.2202	W	DMS		GAZ	31°23'50' S, 63°22'02' W Alt: 203m	-31.397222	-63.367222	203			metres	203
BAB	Herbarium sheet	176317	135443	43105	BAB00006350	Chiar, P.		105					26	1	1924		Solanaceae	Solanum	chenopodioides	Lam.	Argentina	Santa Fé	Belgrano		Las Parejas		32.683769	S	61.523487	W	DD		GAZ	32°41'02' S, 61°31'25' W	-32.683769	-61.523487
CORD	Herbarium sheet	215588	163104		CORD00052269	Chiarini, F.		340					0	3	2000		Solanaceae	Solanum	chenopodioides	Lam.	Argentina	Córdoba	Capital		Ciudad de Córdoba: Calle Roque Sáenz Peña y vías del ferrocarril		31.2354	S	64.1052	W	DMS		GAZ	31°23'54' S, 64°10'52' W Alt: 423m	-31.398333	-64.181111	423			metres	423
CORD	Herbarium sheet	215582	163100		CORD00094730	Chiarini, F.		910		Wahlert, G.			7	3	2012		Solanaceae	Solanum	chenopodioides	Lam.	Argentina	Chaco	Presidencia de La Plaza		RP 7.		26.494	S	59.455	W	DMS		SPEC	26°49'40' S, 59°45'50' W Alt: 79m	-26.827778	-59.763889	79			metres	79
CORD	Herbarium sheet	214768	162460		CORD00095494	Chiarini, F.		1012					18	5	2013		Solanaceae	Solanum	chenopodioides	Lam.	Argentina	Córdoba	Punilla		Bialet Masse		31.1856	S	64.2802	W	DMS		SPEC	31°18'56' S, 64°28'02' W	-31.315556	-64.467222
BAB	Herbarium sheet	176325	135451	92941	BAB00006342	Clos, C.E.		169		Laite, ?			14	11	1929		Solanaceae	Solanum	chenopodioides	Lam.	Argentina	Buenos Aires	Junín	Junín	Junín		34.599646	S	60.961542	W	DD	4	GAZ	34°36' S, 60°58' W	-34.599646	-60.961542
BAB	Herbarium sheet	176324	135450	92940	BAB00006341	Clos, C.E.		238		Laite, ?			15	11	1929		Solanaceae	Solanum	chenopodioides	Lam.	Argentina	Buenos Aires	Junín	Junín	Junín		34.599646	S	60.961542	W	DD	4	GAZ	34°36' S, 60°58' W	-34.599646	-60.961542
BAB	Herbarium sheet	176332	135458	44035	BAB00006452	Clos, C.E.		439		Molfino, ?			15	6	1926		Solanaceae	Solanum	chenopodioides	Lam.	Argentina	Buenos Aires	La Plata	Isla Martín García	Isla Martin García		33.28	S	59.57	W	DMS		GAZ	33°28' S, 59°57' W	-33.466667	-59.95
BAB	Herbarium sheet	214460	162220			Clos, C.E.		1136					30	10	1924		Solanaceae	Solanum	chenopodioides	Lam.	Argentina	Buenos Aires	Buenos Aires	Nuñez			34.3305	S	58.2759	W	DMS		GAZ	34°33'05' S, 58°27'59' W	-34.551389	-58.466389
BAB	Herbarium sheet	214463	162223			Clos, C.E.		1813					20	9	1925		Solanaceae	Solanum	chenopodioides	Lam.	Argentina	Buenos Aires			pdo. La Plata, Berisso (Los Talos)		34.873067	S	57.883721	W	DD		GAZ	34°52'23' S, 57°53'01' W	-34.873067	-57.883721
BAB	Herbarium sheet	176326	135452	44312	BAB00006373	Clos, C.E.		2871					29	4	1927		Solanaceae	Solanum	chenopodioides	Lam.	Argentina	Buenos Aires		Delta	Delta del Paraná		34.404352	S	58.511516	W	DD	ca.	GAZ	34°24'16' S, 58°30'41' W	-34.404352	-58.511516
BAB	Herbarium sheet	176331	135457	44319	BAB00006451	Clos, C.E.		2878					30	4	1927		Solanaceae	Solanum	chenopodioides	Lam.	Argentina	Buenos Aires			Delta del Paraná		34.294049	S	58.527247	W	DD	ca.	GAZ	34°17'39' S, 58°31'38' W	-34.294049	-58.527247
BAB	Herbarium sheet	176319	135445	45312	BAB00006306	Clos, C.E.		4152					31	12	1928		Solanaceae	Solanum	chenopodioides	Lam.	Argentina	Buenos Aires	Lincoln	Lincoln	Entre Lincoln y General Pintos, Ferrocarril		34.799648	S	61.72749	W	DD		GAZ	34°47'59' S, 61°43'39' W	-34.799648	-61.72749
BAB	Herbarium sheet	176320	135446	48220	BAB00006315	Clos, C.E.		5336					9	12	1933		Solanaceae	Solanum	chenopodioides	Lam.	Argentina	Buenos Aires		Pilar	Zelaya,(F.C.C.A.)		34.369868	S	58.870592	W	DD		GAZ	34°22'12' S, 58°52'14' W	-34.369868	-58.870592
BAB	Herbarium sheet	176690	135785	93155	BAB00006620	Clos, E.C.		1139					30	10	1924		Solanaceae	Solanum	chenopodioides	Lam.	Argentina	Buenos Aires			'Buenos Aires' [georef to centre of Greater Buenos Aires]		34.603244	S	58.382701	W	DD	ca.	GAZ	34°36'12' S, 58°22'58' W	-34.603244	-58.382701
BAB	Herbarium sheet	176691	135786	43692	BAB00006534	Clos, E.C.		1843					12	12	1925		Solanaceae	Solanum	chenopodioides	Lam.	Argentina	Buenos Aires			Villa Golf.F.C.E.A.	debajo de árboles y lugares húmedos	0		0						0	0
BAB	Herbarium sheet	176693	135788	44517	BAB00006664	Clos, E.C.		3357					25	3	1928		Solanaceae	Solanum	chenopodioides	Lam.	Argentina	La Pampa	Caleu Caleu		Cerro de los Viejos (Dto.°4 )		0		0						0	0
K	Herbarium sheet	156442	119961		K001166702	Clos, E.C.		3840					17	12	1928		Solanaceae	Solanum	chenopodioides	Lam.	Argentina	Buenos Aires	Junín	Junín	Junín		34.58855	S	60.949554	W	DD		GAZ	34°35'19' S, 60°56'58' W	-34.58855	-60.949554
CORD	Herbarium sheet	215421	162943		CORD00062144	Cocucci, A.A.		5307		Sérsic, A.N.			17	11	2013		Solanaceae	Solanum	chenopodioides	Lam.	Argentina	Entre Ríos	Colón		Aurora del Palmar		31.5431	S	58.24	W	DMS		SPEC	31°54'31' S, 58°24'00' W	-31.908611	-58.4
CORD	Herbarium sheet	215467	162989		CORD00062699	Cocucci, A.A.		5772					17	11	2015		Solanaceae	Solanum	chenopodioides	Lam.	Argentina	La Rioja	Famatina		Chilecito Cueva de las Brujas.		28.5201	S	67.3552	W	DMS		GAZ	28°52'01' S, 67°35'52' W Alt: 1920m	-28.866944	-67.597778	1920			metres	1920
CORD	Herbarium sheet	215468	162989		CORD00064696	Cocucci, A.A.		5772					17	11	2015		Solanaceae	Solanum	chenopodioides	Lam.	Argentina	La Rioja	Famatina		Chilecito Cueva de las Brujas.		28.5201	S	67.3552	W	DMS		GAZ	28°52'01' S, 67°35'52' W Alt: 1920m	-28.866944	-67.597778	1920			metres	1920
P	Herbarium sheet	75447	67196		P00384081	Commerson, P.		s.n.			lectotype	Solanum chenopodiifolium Dunal	0	0	0		Solanaceae	Solanum	chenopodioides	Lam.	Argentina	Buenos Aires			Buenos Ayres et Montevideo		34.689767	S	58.545786	W	DD	ca.	GAZ	34°41'23' S, 58°32'45' W	-34.689767	-58.545786
P	Herbarium sheet	75478	67214		P00384083	Commerson, P.		s.n.					0	0	0		Solanaceae	Solanum	chenopodioides	Lam.	Argentina	Buenos Aires	Distrito Federal	Buenos Aires			34.689767	S	58.545786	W	DD	ca.	GAZ	34°41'23' S, 58°32'45' W	-34.689767	-58.545786
P	Herbarium sheet	75479	67215		P00384061	Commerson, P.		s.n.			lectotype	Solanum gracile Dunal var. microphyllum Dunal	0	0	0		Solanaceae	Solanum	chenopodioides	Lam.	Argentina	Buenos Aires	Distrito Federal	Buenos Aires	Buenos Ayres et Montevideo		34.689767	S	58.545786	W	DD	ca.	GAZ	34°41'23' S, 58°32'45' W	-34.689767	-58.545786
F	Herbarium sheet	75480	67215	976485	v0073283F	Commerson, P.		s.n.			isolectotype	Solanum gracile Dunal var. microphyllum Dunal	0	0	0		Solanaceae	Solanum	chenopodioides	Lam.	Argentina	Buenos Aires	Distrito Federal	Buenos Aires	Buenos Ayres et Montevideo		34.689767	S	58.545786	W	DD	ca.	GAZ	34°41'23' S, 58°32'45' W	-34.689767	-58.545786
P	Herbarium sheet	167417	129071		P00384062	Commerson, P.		s.n.					0	0	0	s.d.	Solanaceae	Solanum	chenopodioides	Lam.	Argentina/Uruguay				'Buenos Ayres et Monte Video'		0		0						0	0
P	Herbarium sheet	167424	129077		P00482196	Commerson, P.		s.n.					0	0	0	s.d.	Solanaceae	Solanum	chenopodioides	Lam.	Argentina/Uruguay				'herb. montv. et. B.A.'		0		0						0	0
MO	Herbarium sheet	136725	103663	2266660	MO-1338363	Conrad, J.		2653		Dietrich, W.			10	2	1974		Solanaceae	Solanum	chenopodioides	Lam.	Argentina	Mendoza			Mountains + 40 km northwest of Mendoza		0		0						0	0
MO	Herbarium sheet	136726	103663	2266661	MO-1338362	Conrad, J.		2653		Dietrich, W.			10	2	1974		Solanaceae	Solanum	chenopodioides	Lam.	Argentina	Mendoza			Mountains + 40 km northwest of Mendoza		0		0						0	0
BAB	Herbarium sheet	176701	135796	93184	BAB00006707	Correa, M.N.		5138		Boelche, O.; Bacigalupo, N. & Arroyo, S.C.			31	10	1973		Solanaceae	Solanum	chenopodioides	Lam.	Argentina	Entre Ríos	La Paz		R.P.1,15 km al NE de La Paz, rumbo a Feliciano		30.43	S	59.3	W	DMS	4	SPEC	30°43' S, 59°30' W	-30.716667	-59.5
CORD	Herbarium sheet	215412	162934		CORD00095524	Cosa, M.T.		36					11	1	1978		Solanaceae	Solanum	chenopodioides	Lam.	Argentina	Córdoba	San Javier		Yacanto	orillas del arroyo	32.0503	S	65.0605	W	DMS		SPEC	32°05'03' S, 65°06'05' W	-32.084167	-65.101389
CORD	Herbarium sheet	215414	162936		CORD00095523	Cosa, M.T.		110					18	2	1990		Solanaceae	Solanum	chenopodioides	Lam.	Argentina	Córdoba	Calamuchita		Yacanto		32.1104	S	64.3701	W	DMS		SPEC	32°11'04' S, 64°37'01' W	-32.184444	-64.616944
CORD	Herbarium sheet	215415	162937		CORD00095522	Cosa, M.T.		127					21	10	1991		Solanaceae	Solanum	chenopodioides	Lam.	Argentina	Córdoba	Calamuchita		Yacanto		32.1104	S	64.3701	W	DMS		SPEC	32°11'04' S, 64°37'01' W	-32.184444	-64.616944
CORD	Herbarium sheet	215418	162940		CORD00095521	Cosa, M.T.		201					8	10	199		Solanaceae	Solanum	chenopodioides	Lam.	Argentina	Córdoba	Calamuchita		Yacanto (Rinapaqu).		32.1104	S	64.3701	W	DMS		SPEC	32°11'04' S, 64°37'01' W	-32.184444	-64.616944
CORD	Herbarium sheet	215413	162935		CORD00095525	Cosa, M.T.		202					9	1	1996		Solanaceae	Solanum	chenopodioides	Lam.	Argentina	Córdoba	Calamuchita		Yacanto		32.1104	S	64.3701	W	DMS		SPEC	32°11'04' S, 64°37'01' W	-32.184444	-64.616944
CORD	Herbarium sheet	215419	162941		CORD00095520	Cosa, M.T.		203					8	10	1995		Solanaceae	Solanum	chenopodioides	Lam.	Argentina	Córdoba	Calamuchita		Yacanto (Rinapaqu).		32.1104	S	64.3701	W	DMS		SPEC	32°11'04' S, 64°37'01' W	-32.184444	-64.616944
CORD	Herbarium sheet	215416	162938			Cosa, M.T.		214	a				3	12	1995		Solanaceae	Solanum	chenopodioides	Lam.	Argentina	Córdoba	Calamuchita		Yacanto		32.1104	S	64.3701	W	DMS		SPEC	32°11'04' S, 64°37'01' W	-32.184444	-64.616944
CORD	Herbarium sheet	215417	162939			Cosa, M.T.		214	b				6	12	1995		Solanaceae	Solanum	chenopodioides	Lam.	Argentina	Córdoba	Calamuchita		Yacanto		32.1104	S	64.3701	W	DMS		SPEC	32°11'04' S, 64°37'01' W	-32.184444	-64.616944
CORD	Herbarium sheet	215420	162942		CORD00095519	Cosa, M.T.		214					3	12	1995		Solanaceae	Solanum	chenopodioides	Lam.	Argentina	Córdoba	Calamuchita		Yacanto		32.1104	S	64.3701	W	DMS		SPEC	32°11'04' S, 64°37'01' W	-32.184444	-64.616944
CORD	Herbarium sheet	215411	162933		CORD00095527	Cosa, M.T.		229					10	12	1995		Solanaceae	Solanum	chenopodioides	Lam.	Argentina	Córdoba	Punilla		Vaquerías		31.1155	S	64.3501	W	DMS		SPEC	31°11'55' S, 64°35'01' W	-31.198611	-64.583611
BM	Herbarium sheet	25999	26654		BM000935795	Curran, H.M.		188					0	8	1913		Solanaceae	Solanum	chenopodioides	Lam.	Argentina	Buenos Aires	Distrito Federal	Buenos Aires	Parks, gardens, and environs of the City of Buenos Aires.		34.689767	S	58.545786	W	DD	ca.	GAZ	34°41'23' S, 58°32'45' W	-34.689767	-58.545786
CORD	Herbarium sheet	215555	163076		CORD00092306	Del Vitto, L.A.		4527		Petenatti, E.M.			0	2	1988		Solanaceae	Solanum	chenopodioides	Lam.	Argentina	San Luis	Juan Martín de Pueyrredón		El Volcán, al noroeste de San Luis.		33.1505	S	66.1133	W	DMS	4	GAZ	33°15' S, 66°12' W	-33.251389	-66.1925
CORD	Herbarium sheet	69997	63292		CORD00012994	Demaio, P.		294					9	2	2009		Solanaceae	Solanum	chenopodioides	Lam.	Argentina	Córdoba	Colón	Colanchanga	Colanchanga		31.0843	S	64.2127	W	DD		GAZ	31°05'03' S, 64°12'46' W Alt: 945m	-31.0843	-64.2127	945			metres	945
CORD	Herbarium sheet	215590	163106		CORD00052263	Di Fulvio, T.E.		758					16	10	1983		Solanaceae	Solanum	chenopodioides	Lam.	Argentina	Córdoba	Santa María		El Diquecito; Piedras Blancas		31.2136	S	64.2255	W	DMS		GAZ	31°21'36' S, 64°22'55' W Alt: 526m	-31.36	-64.381944	526			metres	526
CORD	Herbarium sheet	215435	162957		CORD00052226	Di Fulvio, T.E.		795					7	10	1984		Solanaceae	Solanum	chenopodioides	Lam.	Argentina	Córdoba	Colón		entre El Diquecito y La Calera		31.2125	S	64.2143	W	DMS		GAZ	31°21'25' S, 64°21'43' W Alt: 512m	-31.356944	-64.361944	512			metres	512
CORD	Herbarium sheet	215408	162930		CORD00095534	Di Fulvio, T.E.		1102					5	12	2001		Solanaceae	Solanum	chenopodioides	Lam.	Argentina	Córdoba	Santa María		Anisacate en bajada al río homónimo.		31.3859	S	64.1528	W	DMS		SPEC	31°38'59' S, 64°15'28' W	-31.649722	-64.257778
CORD	Herbarium sheet	215403	162925			Dottori, N.M.		42					4	2	1978		Solanaceae	Solanum	chenopodioides	Lam.	Argentina	Córdoba	Calamuchita		Salsipuedes		32.1104	S	64.3701	W	DMS		SPEC	32°11'04' S, 64°37'01' W	-32.184444	-64.616944
CORD	Herbarium sheet	215401	162923		CORD00087746	Dottori, N.M.		43					4	2	1978		Solanaceae	Solanum	chenopodioides	Lam.	Argentina	Córdoba	Calamuchita		Salsipuedes		32.1104	S	64.3701	W	DMS		SPEC	32°11'04' S, 64°37'01' W	-32.184444	-64.616944
CORD	Herbarium sheet	215402	162924			Dottori, N.M.		44					5	3	1978		Solanaceae	Solanum	chenopodioides	Lam.	Argentina	Córdoba	Calamuchita		Salsipuedes		32.1104	S	64.3701	W	DMS		SPEC	32°11'04' S, 64°37'01' W	-32.184444	-64.616944
CORD	Herbarium sheet	215406	162928		CORD00087749	Dottori, N.M.		153					16	5	1993		Solanaceae	Solanum	chenopodioides	Lam.	Argentina	Córdoba	Calamuchita		Salsipuedes		32.1104	S	64.3701	W	DMS		SPEC	32°11'04' S, 64°37'01' W	-32.184444	-64.616944
CORD	Herbarium sheet	215405	162927		CORD00087745	Dottori, N.M.		155					16	5	1993		Solanaceae	Solanum	chenopodioides	Lam.	Argentina	Córdoba	Colón		Salsipuedes		31.0825	S	64.1027	W	DMS		SPEC	31°08'25' S, 64°10'27' W	-31.140278	-64.174167
CORD	Herbarium sheet	215404	162926		CORD00087744	Dottori, N.M.		173					2	4	1995		Solanaceae	Solanum	chenopodioides	Lam.	Argentina	Córdoba	Calamuchita		Salsipuedes		32.1104	S	64.3701	W	DMS		SPEC	32°11'04' S, 64°37'01' W	-32.184444	-64.616944
CORD	Herbarium sheet	215399	162921		CORD00087748	Dottori, N.M.		214					21	12	2004		Solanaceae	Solanum	chenopodioides	Lam.	Argentina	Córdoba	Capital		Barrio Alta Córdoba		31.2327	S	64.1127	W	DMS		SPEC	31°23'27' S, 64°11'27' W	-31.390833	-64.190833
CORD	Herbarium sheet	215400	162922		CORD00087747	Dottori, N.M.		220					29	3	2007		Solanaceae	Solanum	chenopodioides	Lam.	Argentina	Córdoba	Capital		Barrio Alta Córdoba		31.2327	S	64.1127	W	DMS		SPEC	31°23'27' S, 64°11'27' W	-31.390833	-64.190833
CORD	Herbarium sheet	215472	162993		CORD00055332	Dottori, N.M.		222					27	4	2010		Solanaceae	Solanum	chenopodioides	Lam.	Argentina	Córdoba	Capital		Barrio Alta Córdoba. Calle Jujuy		31.2327	S	64.1127	W	DMS		SPEC	31°23'27' S, 64°11'27' W	-31.390833	-64.190833
K	Herbarium sheet	156440	119959		K001166698	Eyerdam, W.J.		23162					3	12	1938		Solanaceae	Solanum	chenopodioides	Lam.	Argentina	Buenos Aires	Berazategui	Hudson	G.E.Hudson, R.R. Station about halfway between La Plata and Buenos Aires	railroad embankment, sandy man-made bank, full sun	34.788834	S	58.158591	W	DD		GAZ	34°47'20' S, 58°09'31' W Alt: 10m	-34.788834	-58.158591	10			metres	10
K	Herbarium sheet	59122	54757		K000658403	Eyerdam, W.J.		23682		Beetle, A.A. & Grondona, E.			11	12	1983		Solanaceae	Solanum	chenopodioides	Lam.	Argentina	Buenos Aires		Cerro La Peregrina	Cerro La Peregrina, 20km north of Mar del Plata; in meadow on slope of the Cerro.	Associated with Festuca, Hypochaeris, Lathyrus, Solanum and Compositae.	37.53	S	57.5	W	DD		GAZ	37°31'48' S, 57°30'00' W Alt: 40m	-37.53	-57.5	40			metres	40
CORD	Herbarium sheet	69989	63285		CORD00012987	Fernández, P.		49		Gutiérrez, M.A.; Hick, P.M.L.; Bringas, J.A. & Bertone, G.A.			14	4	2005		Solanaceae	Solanum	chenopodioides	Lam.	Argentina	Córdoba	Colón	Puente del Río Carapé	En el camino que va desde Ascochinga a La Cumbre, a c. 2km del puente del Rio Carape		30.5737	S	64.1749	W	DD		GAZ	30°34'25' S, 64°10'30' W Alt: 910m	-30.5737	-64.1749	910			metres	910
CORD	Herbarium sheet	215599	163115		CORD00052228	Fernández, P.		108		Bringas, J.A.; Gutiérrez, M.A. & Rueda, J.			19	4	2005		Solanaceae	Solanum	chenopodioides	Lam.	Argentina	Córdoba	Colón		En el camino que va al Cerro Pan de Azúcar, 'El Cortijo' alrededores del arroyo		31.1416	S	64.2511	W	DMS		GAZ	31°14'16' S, 64°25'11' W Alt: 1196m	-31.237778	-64.419722	1196			metres	1196
CORD	Herbarium sheet	215598	163114		CORD00052229	Fernández, P.		128		Bringas, J.A.; Gutiérrez, M.A. & Rueda, J.			19	4	2005		Solanaceae	Solanum	chenopodioides	Lam.	Argentina	Córdoba	Colón		En el camino que va al Cerro Pan de Azucar, Camping El Solito, Estancia La Reducción		31.1603	S	64.2038	W	DMS		GAZ	31°16'03' S, 64°20'38' W Alt: 613m	-31.2675	-64.343889	613			metres	613
BM	Herbarium sheet	26362	27017		BM000935970	Fox, H.S.		s.n.					0	0	0		Solanaceae	Solanum	chenopodioides	Lam.	Argentina	Buenos Aires			Buenos Ayres	Under hedges.	34.689767	S	58.545786	W	DD	ca.	GAZ	34°41'23' S, 58°32'45' W	-34.689767	-58.545786
CORD	Herbarium sheet	215492	163013		CORD00082999	Galander, C.		s.n.					31	3	1882		Solanaceae	Solanum	chenopodioides	Lam.	Argentina	Córdoba	Tercero Arriba		Río Tercero		32.1035	S	64.0647	W	DMS		GAZ	32°10'35' S, 64°06'47' W Alt: 386m	-32.176389	-64.113056	386			metres	386
CORD	Herbarium sheet	215553	163074		CORD00092304	Galander, C.		s.n.					14	3	1882		Solanaceae	Solanum	chenopodioides	Lam.	Argentina	San Luis	Ayacucho		Villa de Luján.		32.2205	S	65.5605	W	DMS		GAZ	32°22'05' S, 65°56'05' W	-32.368056	-65.934722
BAB	Herbarium sheet	176402	135528	13700	BAB00006316	Gallardo, A.		s.n.					16	2	1905		Solanaceae	Solanum	chenopodioides	Lam.	Argentina	Buenos Aires	General Pueyrredón	Mar del Plata	Pueyrredón		37.999175	S	57.5523	W	DD		GAZ	37°59'57' S, 57°33'08' W	-37.999175	-57.5523
MO	Herbarium sheet	136705	103643	1713463	MO-1387381	Gandoger, M.		s.n.		Gandoger, M.			0	0	1901		Solanaceae	Solanum	chenopodioides	Lam.	Argentina	Buenos Aires			'Buenos Aires' [georef to centre of Greater Buenos Aires]		34.603244	S	58.382701	W	DD	ca.	GAZ	34°36'12' S, 58°22'58' W	-34.603244	-58.382701
E	Herbarium sheet	145384	110732		E00057555	Gillies, J.		38					0	0	0		Solanaceae	Solanum	chenopodioides	Lam.	Argentina	Buenos Aires			Buenos Aires		34.689767	S	58.545786	W	DD	ca.	GAZ	34°41'23' S, 58°32'45' W	-34.689767	-58.545786
K	Herbarium sheet	156441	119960		K001166701	Gillies, J.		151					0	0	0		Solanaceae	Solanum	chenopodioides	Lam.	Argentina	Buenos Aires			Buenos Aires, hedges, Solanum no. 6	Hedges	0		0						0	0
K	Herbarium sheet	137382	104041		K000922180	Gillies, J.		s.n.					0	0	0		Solanaceae	Solanum	chenopodioides	Lam.	Argentina	Buenos Aires			San Juan and Buenos Aires		0		0						0	0
E	Herbarium sheet	145949	111261		E00057556	Gillies, J.		s.n.					0	0	0		Solanaceae	Solanum	chenopodioides	Lam.	Argentina	San Luis			sin. loc.		0		0						0	0
E	Herbarium sheet	145950	111262		E00112741	Gillies, J.		s.n.					0	0	0		Solanaceae	Solanum	chenopodioides	Lam.	Argentina				sin. loc.		0		0						0	0
K	Herbarium sheet	156443	119962		K001166704	Gillies, J.		s.n.					0	0	0		Solanaceae	Solanum	chenopodioides	Lam.	Argentina	Buenos Aires			Buenos Aires		34.603244	S	58.382701	W	DD	ca.	GAZ	34°36'12' S, 58°22'58' W	-34.603244	-58.382701
CORD	Herbarium sheet	215581	163099		CORD00025019	Giorgis, M.A.		62					22	12	2005		Solanaceae	Solanum	chenopodioides	Lam.	Argentina	Córdoba	Colón		Río Ceballos		31.0853	S	64.2023	W	DMS		SPEC	31°08'53' S, 64°20'23' W Alt: 851m	-31.148056	-64.339722	851			metres	851
CORD	Herbarium sheet	215477	162998		CORD 00001119	Giorgis, M.A.		s.n.	CORD 1				21	12	2005		Solanaceae	Solanum	chenopodioides	Lam.	Argentina	Córdoba	Colón		Río Ceballos, Barrio El Caracol	Matorral abierto y árboles aislados	31.0946	S	64.1822	W	DMS		GAZ	31°09'46' S, 64°18'22' W	-31.162778	-64.306111
CORD	Herbarium sheet	69990	63286		CORD00012988	Goirgis, M.		s.n.					21	12	2005		Solanaceae	Solanum	chenopodioides	Lam.	Argentina	Córdoba	Colón	Barrio El Caracol	Rio Ceballos, barrio El Caracol	Matorral abierto y arboles aislados	31.0946	S	64.1822	W	DD		GAZ	31°05'41' S, 64°10'56' W Alt: 787m	-31.0946	-64.1822	787			metres	787
CORD	Herbarium sheet	215554	163075		CORD00092307	Guerreiro, E.		s.n.					0	2	1974		Solanaceae	Solanum	chenopodioides	Lam.	Argentina	San Luis	Juan Martín de Pueyrredón		El Durazno.		33.166672	S	66.150001	W	DD		GAZ	33°10' S, 66°09' W	-33.166672	-66.150001
BAB	Herbarium sheet	176410	135536	92954	BAB00006364	Gurini, L.		301					17	9	1992		Solanaceae	Solanum	chenopodioides	Lam.	Argentina	Buenos Aires		Capital	4° Sección de Islas del Delta Bonaerense		0		0						0	0
LIL	Herbarium sheet	167135	128824			Gutiérrez, J.		14					19	10	1946		Solanaceae	Solanum	chenopodioides	Lam.	Argentina	Córdoba	Punilla		Valle Hermoso	raro, unico ejemplar	31.07	S	64.2858	W	DMS		GAZ	31°07'00' S, 64°28'58' W Alt: 850m	-31.116667	-64.482778	850			metres	850
B	Herbarium sheet	107418	88237		B-W04336-010	Herb. Willdenow		4336			holotype	Solanum sublobatum Willd. ex Roem. & Schult.	0	0	0		Solanaceae	Solanum	chenopodioides	Lam.	Argentina	Buenos Aires	Buenos Aires		sin. loc.		0		0						0	0
COL	Herbarium sheet	146754	111989	558547	COL000375972	Hermann, M.		417					11	3	1990		Solanaceae	Solanum	chenopodioides	Lam.	Argentina	Buenos Aires			On meadow near International Airport Ezeiza.		34.806424	S	58.552004	W	DD		GAZ	34°48'23' S, 58°33'07' W	-34.806424	-58.552004
BM	Herbarium sheet	26007	26662		BM000935803	Hieronymus, G.		s.n.					0	11	1898		Solanaceae	Solanum	chenopodioides	Lam.	Argentina	Córdoba	Capital		Córdoba.		31.413259	S	64.181612	W	DD	ca.	GAZ	31°24'48' S, 64°10'54' W	-31.413259	-64.181612
F	Herbarium sheet	136980	103782	50466		Hieronymus, G.		s.n.					18	10	1877		Solanaceae	Solanum	chenopodioides	Lam.	Argentina	Córdoba	Capital	Córdoba	prope urbem		31.4	S	64.1833	W	DD	ca.	GAZ	31°24'00' S, 64°11'00' W	-31.4	-64.1833
CORD	Herbarium sheet	215423	162945		CORD00052215	Hieronymus, G.		s.n.					15	11	1880		Solanaceae	Solanum	chenopodioides	Lam.	Argentina	Córdoba			San Francisco, Sierra Chica de Córdoba		0		0						0	0
CORD	Herbarium sheet	215493	163014		CORD00083000	Hieronymus, G.		s.n.					26	10	1877		Solanaceae	Solanum	chenopodioides	Lam.	Argentina	Córdoba	Capital		Córdoba, en la cercanía de la ciudad		31.2513	S	64.1119	W	DMS		GAZ	31°25'13' S, 64°11'19' W Alt: 414m	-31.420278	-64.188611	414			metres	414
CORD	Herbarium sheet	215521	163042		CORD00092265	Hosseus, C.C.		6					0	9	1913		Solanaceae	Solanum	chenopodioides	Lam.	Argentina	Buenos Aires			El Palomar.		34.626673	S	58.59436	W	DD	ca.	GAZ	34°37'36' S, 58°35'40' W	-34.626673	-58.59436
CORD	Herbarium sheet	215519	163040		CORD00092262	Hosseus, C.C.		15					6	10	1913		Solanaceae	Solanum	chenopodioides	Lam.	Argentina	Buenos Aires	Vicente López				34.3124	S	58.3025	W	DMS		GAZ	34°31'24' S, 58°30'25' W	-34.523333	-58.506944
CORD	Herbarium sheet	215498	163019		CORD00083005	Hosseus, C.C.		262					11	4	1915		Solanaceae	Solanum	chenopodioides	Lam.	Argentina	Córdoba	Punilla		Dique San Roque		31.373145	S	64.432241	W	DD		GAZ	31°22'23' S, 64°25'56' W	-31.373145	-64.432241
CORD	Herbarium sheet	215499	163020		CORD00083006	Hosseus, C.C.		284					9	6	1940		Solanaceae	Solanum	chenopodioides	Lam.	Argentina	Córdoba	Capital		Bajada del Cerro de Las Rosas		31.2256	S	64.1324	W	DMS		GAZ	31°22'56' S, 64°13'24' W Alt: 424m	-31.382222	-64.223333	424			metres	424
CORD	Herbarium sheet	215442	162964		CORD00052240	Hosseus, C.C.		627					23	4	1942		Solanaceae	Solanum	chenopodioides	Lam.	Argentina	Córdoba	Capital		Villa Forestieri, cerca del canal Maestro Sud		31.2824	S	64.1307	W	DMS		GAZ	31°28'24' S, 64°13'07' W Alt: 466m	-31.473333	-64.218611	466			metres	466
CORD	Herbarium sheet	215449	162971		CORD00052248	Hosseus, C.C.		743					19	4	1946		Solanaceae	Solanum	chenopodioides	Lam.	Argentina	Córdoba	Río Cuarto		entre Alpa corral y de la unión de los dos ríos		32.4036	S	64.4359	W	DMS		GAZ	32°40'36' S, 64°43'59' W Alt: 840m	-32.676667	-64.733056	840			metres	840
BM	Herbarium sheet	26334	26989		BM000935944	Huidobro, A.M.R.		1449					15	12	1944		Solanaceae	Solanum	chenopodioides	Lam.	Argentina	Buenos Aires			Azul.		36.7833	S	59.85	W	DD	4	GAZ	36°47' S, 59°51' W Alt: 136m	-36.7833	-59.85	136			metres	136
CORD	Herbarium sheet	215525	163046		CORD00092268	Hunziker, A.T.		229					24	12	1939		Solanaceae	Solanum	chenopodioides	Lam.	Argentina	Buenos Aires			Tapiales. Partido de La Matanza.		34.709734	S	58.500572	W	DD		GAZ	34°42'35' S, 58°30'02' W	-34.709734	-58.500572
CORD	Herbarium sheet	215512	163033		CORD00094720	Hunziker, A.T.		285					28	12	1939		Solanaceae	Solanum	chenopodioides	Lam.	Argentina	Buenos Aires			Tapiales. Parido de La Matanza.		34.709734	S	58.500572	W	DD		GAZ	34°42'35' S, 58°30'02' W	-34.709734	-58.500572
CORD	Herbarium sheet	215509	163030		CORD00092255	Hunziker, A.T.		289					28	12	1939		Solanaceae	Solanum	chenopodioides	Lam.	Argentina	Buenos Aires			Tapiales. La Matanza.		34.709734	S	58.500572	W	DD		GAZ	34°42'35' S, 58°30'02' W	-34.709734	-58.500572
CORD	Herbarium sheet	215528	163049		CORD00092272	Hunziker, A.T.		339					3	1	1940		Solanaceae	Solanum	chenopodioides	Lam.	Argentina	Buenos Aires	Campana		Otamendi.		34.3644	S	58.2559	W	DMS		GAZ	34°36'44' S, 58°25'59' W	-34.612222	-58.433056
CORD	Herbarium sheet	215454	162976		CORD00052253	Hunziker, A.T.		646					14	1	1940		Solanaceae	Solanum	chenopodioides	Lam.	Argentina	Córdoba	Santa María		Alta Gracia		31.3917	S	64.2534	W	DMS		GAZ	31°39'17' S, 64°25'34' W Alt: 560m	-31.654722	-64.426111	560			metres	560
CORD	Herbarium sheet	215527	163048		CORD00092273	Hunziker, A.T.		2216					3	1	1943		Solanaceae	Solanum	chenopodioides	Lam.	Argentina	Buenos Aires	Balcarce		Balcarce		37.846394	S	58.255258	W	DD	4	GAZ	37°51' S, 58°15' W	-37.846394	-58.255258
CORD	Herbarium sheet	215530	163051		CORD00092274	Hunziker, A.T.		2234					3	1	1943		Solanaceae	Solanum	chenopodioides	Lam.	Argentina	Buenos Aires	Balcarce		La Constancia.		0		0						0	0
CORD	Herbarium sheet	215524	163045		CORD00092266	Hunziker, A.T.		2270					3	1	1943		Solanaceae	Solanum	chenopodioides	Lam.	Argentina	Buenos Aires	Balcarce		Balcarce		37.846394	S	58.255258	W	DD	4	GAZ	37°51' S, 58°15' W	-37.846394	-58.255258
SI	Herbarium sheet	215397	162919		SI075626	Hunziker, A.T.		2286					6	1	1943		Solanaceae	Solanum	chenopodioides	Lam.	Argentina	Buenos Aires			'Buenos Aires' [georef to centre of Greater Buenos Aires]		34.603244	S	58.382701	W	DD	ca.	GAZ	34°36'12' S, 58°22'58' W	-34.603244	-58.382701
CORD	Herbarium sheet	215398	162919		CORD00092270	Hunziker, A.T.		2286					6	1	1943		Solanaceae	Solanum	chenopodioides	Lam.	Argentina	Buenos Aires			'Buenos Aires' [georef to centre of Greater Buenos Aires]		34.603244	S	58.382701	W	DD	ca.	GAZ	34°36'12' S, 58°22'58' W	-34.603244	-58.382701
CORD	Herbarium sheet	215502	163023		CORD00083009	Hunziker, A.T.		2315					0	1	1940		Solanaceae	Solanum	chenopodioides	Lam.	Argentina	Córdoba	Santa María		Proximidades de Alta Gracia, a orillas del Río Anisacate, en 'La Isla'		31.3919	S	64.2548	W	DMS		GAZ	31°39'19' S, 64°25'48' W Alt: 546m	-31.655278	-64.43	546			metres	546
CORD	Herbarium sheet	215510	163031		CORD00092254	Hunziker, A.T.		3156					23	10	1942		Solanaceae	Solanum	chenopodioides	Lam.	Argentina	Buenos Aires	Campana		Campana		34.17361	S	58.953214	W	DMS		GAZ	34°17'36' S, 58°95'32' W	-34.293361	-59.592261
BH	Herbarium sheet	137564	104209		BH000040581	Hunziker, A.T.		3301					0	11	1942		Solanaceae	Solanum	chenopodioides	Lam.	Argentina	Buenos Aires		Isla Maciel			34.642824	S	58.351038	W	DD		GAZ	34°38'34' S, 58°21'04' W	-34.642824	-58.351038
CORD	Herbarium sheet	215388	104209		CORD00092279	Hunziker, A.T.		3301					0	11	1942		Solanaceae	Solanum	chenopodioides	Lam.	Argentina	Buenos Aires		Isla Maciel			34.642824	S	58.351038	W	DD		GAZ	34°38'34' S, 58°21'04' W	-34.642824	-58.351038
CORD	Herbarium sheet	214642	162360		CORD00096027	Hunziker, A.T.		3440					0	2	1942		Solanaceae	Solanum	chenopodioides	Lam.	Argentina	Buenos Aires			Arroyo Gélvez, Delta Paraná, Secc. 1a		34.327109	S	58.596061	W	DD		GAZ	34°19'38' S, 58°35'46' W	-34.327109	-58.596061
CORD	Herbarium sheet	214641	162359		CORD00096026	Hunziker, A.T.		3441					0	2	1942		Solanaceae	Solanum	chenopodioides	Lam.	Argentina	Buenos Aires			Arroyo Gélvez, Delta Paraná, Secc. 1a		34.327109	S	58.596061	W	DD		GAZ	34°19'38' S, 58°35'46' W	-34.327109	-58.596061
CORD	Herbarium sheet	215526	163047		CORD00092271	Hunziker, A.T.		3449					0	2	1942		Solanaceae	Solanum	chenopodioides	Lam.	Argentina	Buenos Aires			Arroyo Gélvez- Delta Paraná. Secc.1°		34.327109	S	58.596061	W	DD	4	GAZ	34°20' S, 58°36' W	-34.327109	-58.596061
CORD	Herbarium sheet	215501	163022		CORD00083008	Hunziker, A.T.		3589					16	1	1940		Solanaceae	Solanum	chenopodioides	Lam.	Argentina	Córdoba	Santa María		Alta Gracia		31.3918	S	64.2536	W	DMS		GAZ	31°39'18' S, 64°25'36' W Alt: 561m	-31.655	-64.426667	561			metres	561
CORD	Herbarium sheet	215518	163039		CORD00092260	Hunziker, A.T.		3876					12	10	1943		Solanaceae	Solanum	chenopodioides	Lam.	Argentina	Buenos Aires	Balcarce		Sierra Volcán. Balcarce.		37.841663	S	58.073475	W	DD		GAZ	37°50'30' S, 58°04'25' W	-37.841663	-58.073475
CORD	Herbarium sheet	215531	163052		CORD00092277	Hunziker, A.T.		4522					12	10	1943		Solanaceae	Solanum	chenopodioides	Lam.	Argentina	Buenos Aires	Balcarce		Sierra Larga.		37.896278	S	58.529492	W	DD	4	GAZ	37°54' S, 58°32' W	-37.896278	-58.529492
CORD	Herbarium sheet	215604	163119		CORD00052223	Hunziker, A.T.		6282					1	11	1945		Solanaceae	Solanum	chenopodioides	Lam.	Argentina	Córdoba	Colón		Ascochinga		30.57	S	64.16	W	DMS		GAZ	30°57' S, 64°16' W Alt: 707m	-30.95	-64.266667	707			metres	707
CORD	Herbarium sheet	215425	162947		CORD00082133	Hunziker, A.T.		6872					12	10	1946		Solanaceae	Solanum	chenopodioides	Lam.	Argentina	Córdoba	Colón		La Quebrada,		31.09	S	64.2057	W	DMS		GAZ	31°09'00' S, 64°20'57' W Alt: 834m	-31.15	-64.349167	834			metres	834
CORD	Herbarium sheet	215426	162947		CORD00052217	Hunziker, A.T.		6872					12	10	1946		Solanaceae	Solanum	chenopodioides	Lam.	Argentina	Córdoba	Colón		La Quebrada,		31.09	S	64.2057	W	DMS		GAZ	31°09'00' S, 64°20'57' W Alt: 834m	-31.15	-64.349167	834			metres	834
CORD	Herbarium sheet	215431	162953		CORD00052222	Hunziker, A.T.		7025					20	10	1946		Solanaceae	Solanum	chenopodioides	Lam.	Argentina	Córdoba	Colón		Sierra Chica (Falda E): alrededores de Saldán		31.18	S	64.2	W	DMS		GAZ	31°18' S, 64°20' W Alt: 582m	-31.3	-64.333333	582			metres	582
CORD	Herbarium sheet	215432	162953		CORD00082998	Hunziker, A.T.		7025					20	10	1946		Solanaceae	Solanum	chenopodioides	Lam.	Argentina	Córdoba	Colón		Sierra Chica (Falda E): alrededores de Saldán		31.18	S	64.2	W	DMS		GAZ	31°18' S, 64°20' W Alt: 582m	-31.3	-64.333333	582			metres	582
CORD	Herbarium sheet	215485	163006		CORD00082936	Hunziker, A.T.		7374					18	2	1945		Solanaceae	Solanum	chenopodioides	Lam.	Argentina	Córdoba	Colón		Ciudad de Córdoba: San Vicente	En orilla de arroyo	31.2527	S	64.0908	W	DMS		GAZ	31°25'27' S, 64°09'08' W Alt: 384m	-31.424167	-64.152222	384			metres	384
CORD	Herbarium sheet	215489	163010		CORD00082995	Hunziker, A.T.		7666					5	6	1949		Solanaceae	Solanum	chenopodioides	Lam.	Argentina	Córdoba	Punilla		Sierra Chica (Falda O): A orillas del Río Cosquín, entre Valle Hermoso y Molinari.		31.0933	S	64.2825	W	DMS		GAZ	31°09'33' S, 64°28'25' W Alt: 799m	-31.159167	-64.473611	799		ca.	metres	799
CORD	Herbarium sheet	215456	162978		CORD00052255	Hunziker, A.T.		7860					24	10	1949		Solanaceae	Solanum	chenopodioides	Lam.	Argentina	Córdoba	San Alberto		En la falda del cerro vecino al Dique La Viña		31.514	S	65.0044	W	DMS		GAZ	31°51'40' S, 65°00'44' W Alt: 861m	-31.861111	-65.012222	861			metres	861
CORD	Herbarium sheet	215430	162952		CORD00052221	Hunziker, A.T.		9764					3	2	1952		Solanaceae	Solanum	chenopodioides	Lam.	Argentina	Córdoba	Colón		Sierra Chica (falda este): Entre Colanchanga y Cascada de los Cóndores		31.092	S	64.2134	W	DMS		GAZ	31°09'20' S, 64°21'34' W Alt: 865m	-31.155556	-64.359444	865			metres	865
CORD	Herbarium sheet	215453	162975		CORD00052252	Hunziker, A.T.		9949					27	9	1952		Solanaceae	Solanum	chenopodioides	Lam.	Argentina	Córdoba	San Javier		En los alrededores de Las Rosas, al Este de Villa Dolores		31.5658	S	65.0306	W	DMS		GAZ	31°56'58' S, 65°03'06' W Alt: 750m	-31.949444	-65.051667	750			metres	750
CORD	Herbarium sheet	215483	163004		CORD00082933	Hunziker, A.T.		10956					14	4	1955		Solanaceae	Solanum	chenopodioides	Lam.	Argentina	Córdoba	Río Segundo		Pilar, a orillas del Río Segundo		31.3958	S	63.5305	W	DMS		GAZ	31°39'58' S, 63°53'05' W Alt: 331m	-31.666111	-63.884722	331			metres	331
CORD	Herbarium sheet	215601	163117		CORD00082935	Hunziker, A.T.		10959					14	4	1955		Solanaceae	Solanum	chenopodioides	Lam.	Argentina	Córdoba	Río Segundo		Cerca de pilar , a orillas del Río Segundo.		31.3958	S	63.5305	W	DMS		GAZ	31°39'58' S, 63°53'05' W	-31.666111	-63.884722
CORD	Herbarium sheet	215457	162979		CORD00052256	Hunziker, A.T.		10974					19	4	1955		Solanaceae	Solanum	chenopodioides	Lam.	Argentina	Córdoba	Totoral		Afuera de Villa General Mitre, rumbo a V. Gutierrez	junto al arroyito del balneario.	30.4159	S	64.0401	W	DMS		GAZ	30°41'59' S, 64°04'01' W Alt: 548m	-30.699722	-64.066944	548			metres	548
CORD	Herbarium sheet	215455	162977		CORD00052254	Hunziker, A.T.		11309					26	11	1955		Solanaceae	Solanum	chenopodioides	Lam.	Argentina	Córdoba	San Justo		A orillas del Río Segundo, entre Tránsito y Arroyito		31.2617	S	63.0718	W	DMS		GAZ	31°26'17' S, 63°07'18' W Alt: 170m	-31.438056	-63.121667	170			metres	170
CORD	Herbarium sheet	215487	163008		CORD00082993	Hunziker, A.T.		11415					14	12	1955		Solanaceae	Solanum	chenopodioides	Lam.	Argentina	Córdoba	General San Martín		Villa María, a orillas del Río Tercero.		32.2636	S	63.1306	W	DMS		GAZ	32°26'36' S, 63°13'06' W Alt: 193m	-32.443333	-63.218333	193			metres	193
CORD	Herbarium sheet	215484	163005		CORD00082934	Hunziker, A.T.		11693					7	2	1956		Solanaceae	Solanum	chenopodioides	Lam.	Argentina	Córdoba	San Javier		Cumbre de Achala (falda O): Los Hornillos		31.5328	S	64.5905	W	DMS		GAZ	31°53'28' S, 64°59'05' W Alt: 1013m	-31.891111	-64.984722	1013			metres	1013
CORD	Herbarium sheet	215439	162961		CORD00052235	Hunziker, A.T.		12213		Caro, J.A.			14	5	1956		Solanaceae	Solanum	chenopodioides	Lam.	Argentina	Córdoba	Capital		Ciudad de Córdoba: Camino de las 60 cuadras, km 8		31.2909	S	64.0851	W	DMS		GAZ	31°29'09' S, 64°08'51' W Alt: 430m	-31.485833	-64.1475	430			metres	430
CORD	Herbarium sheet	215464	162986		CORD00052271	Hunziker, A.T.		12353					20	4	1957		Solanaceae	Solanum	chenopodioides	Lam.	Argentina	Córdoba	Capital		Ciudad de Córdoba: Villa Rivera Indarte	En jardín de casa	31.1902	S	64.1902	W	DMS		GAZ	31°19'02' S, 64°19'02' W Alt: 490m	-31.317222	-64.317222	490			metres	490
CORD	Herbarium sheet	215429	162951		CORD00052220	Hunziker, A.T.		13233					30	12	1956		Solanaceae	Solanum	chenopodioides	Lam.	Argentina	Córdoba	Colón		Sierra Chica:Falda E, Villa Allende, a orillas del arroyito La Reducción		31.1801	S	64.1803	W	DMS		GAZ	31°18'01' S, 64°18'03' W Alt: 500m	-31.300278	-64.300833	500			metres	500
CORD	Herbarium sheet	215427	162949		CORD00052218	Hunziker, A.T.		13237					6	1	1957		Solanaceae	Solanum	chenopodioides	Lam.	Argentina	Córdoba	Colón		Sierra Chica (Falda este): La Quebrada, rumbo a Colanchanga, al noroeste de Río Ceballos		31.0854	S	64.211	W	DMS		GAZ	31°08'54' S, 64°21'10' W Alt: 830m	-31.148333	-64.352778	830			metres	830
CORD	Herbarium sheet	215463	162985		CORD00052270	Hunziker, A.T.		13798					6	1	1959		Solanaceae	Solanum	chenopodioides	Lam.	Argentina	Córdoba	Capital		Suburbios noroeste de la Ciudad de Córdoba: La Carolina, a orillas del Río Primero		31.2052	S	64.1705	W	DMS		GAZ	31°20'52' S, 64°17'05' W Alt: 440m	-31.347778	-64.284722	440			metres	440
CORD	Herbarium sheet	215465	162987		CORD00052272	Hunziker, A.T.		18693					16	3	1966		Solanaceae	Solanum	chenopodioides	Lam.	Argentina	Córdoba	Capital		Ciudad de Córdoba: Cruces de calles General Paz y La Rioja		31.2439	S	64.1106	W	DMS		GAZ	31°24'39' S, 64°11'06' W Alt: 400m	-31.410833	-64.185	400			metres	400
CORD	Herbarium sheet	215437	162959		CORD00052232	Hunziker, A.T.		18927					30	11	1966		Solanaceae	Solanum	chenopodioides	Lam.	Argentina	Córdoba	Juárez Celman		Barrancas del Río Carcarañá: Casi 30 km al sur de Marcos Juárez, al cruzar el río por la ruta que va a Inriville		32.5552	S	62.1008	W	DMS		GAZ	32°55'52' S, 62°10'08' W Alt: 85m	-32.931111	-62.168889	85			metres	85
CORD	Herbarium sheet	215586	163102		CORD00052234	Hunziker, A.T.		24645					9	4	1984		Solanaceae	Solanum	chenopodioides	Lam.	Argentina	Córdoba	Punilla		Sierra Chica (Falda oeste): Villa Giardino, subiendo hacia el filo de la sierra desde Hotel Altos de San Pedro		31.0232	S	64.2455	W	DMS		GAZ	31°02'32' S, 64°24'55' W Alt: 1200m	-31.042222	-64.415278	1200			metres	1200
CORD	Herbarium sheet	215529	163050		CORD00092275	Hunziker, J.H.		35					1	5	1944		Solanaceae	Solanum	chenopodioides	Lam.	Argentina	Buenos Aires	Berazategui	Hudson	G. E. Hudson.		34.79107	S	58.160232	W	DD		GAZ	34°47'28' S, 58°09'37' W	-34.79107	-58.160232
CORD	Herbarium sheet	215532	163053		CORD00092276	Hunziker, J.H.		175					18	9	1944		Solanaceae	Solanum	chenopodioides	Lam.	Argentina	Buenos Aires			Fac. de Agronomía y Veterinaria.		0		0						0	0
CORD	Herbarium sheet	215535	163056		CORD00092280	Hunziker, J.H.		561					19	4	1945		Solanaceae	Solanum	chenopodioides	Lam.	Argentina	Buenos Aires	Tornquist		Sierra de la Ventana F.C.Sud.		38.1243	S	62.1611	W	DMS	4	GAZ	38°13' S, 62°16' W Alt: 300m	-38.211944	-62.269722	300			metres	300
CORD	Herbarium sheet	215533	163054		CORD00092278	Hunziker, J.H.		1022					13	10	1945		Solanaceae	Solanum	chenopodioides	Lam.	Argentina	Buenos Aires			Caballito.		34.615925	S	58.440601	W	DD		GAZ	34°36'57' S, 58°26'26' W	-34.615925	-58.440601
CORD	Herbarium sheet	215503	163024		CORD00083010	Hunziker, J.H.		1193					3	12	1945		Solanaceae	Solanum	chenopodioides	Lam.	Argentina	Córdoba	Santa María		Alta Gracia		31.3925	S	64.2605	W	DMS		GAZ	31°39'25' S, 64°26'05' W Alt: 578m	-31.656944	-64.434722	578			metres	578
K	Herbarium sheet	67357	123469		K000788085	Hunziker, J.H.		1624					12	8	1946		Solanaceae	Solanum	chenopodioides	Lam.	Argentina	Buenos Aires	Buenos Aires	Palermo	[suburb of Buenos Aires]		34.578189	S	58.426655	W	DD		GAZ	34°34'41' S, 58°25'36' W	-34.578189	-58.426655
MO	Herbarium sheet	118993	123469	1371312	MO-2127023	Hunziker, J.H.		1624					12	8	1946		Solanaceae	Solanum	chenopodioides	Lam.	Argentina	Buenos Aires	Buenos Aires	Palermo	[suburb of Buenos Aires]		34.578189	S	58.426655	W	DD		GAZ	34°34'41' S, 58°25'36' W	-34.578189	-58.426655
COL	Herbarium sheet	160736	123469	579981	COL000430206	Hunziker, J.H.		1624					12	8	1946		Solanaceae	Solanum	chenopodioides	Lam.	Argentina	Buenos Aires	Buenos Aires	Palermo	[suburb of Buenos Aires]		34.578189	S	58.426655	W	DD		GAZ	34°34'41' S, 58°25'36' W	-34.578189	-58.426655
CORD	Herbarium sheet	215389	123469		CORD00092252	Hunziker, J.H.		1624					12	8	1946		Solanaceae	Solanum	chenopodioides	Lam.	Argentina	Buenos Aires	Buenos Aires	Palermo	[suburb of Buenos Aires]		34.578189	S	58.426655	W	DD		GAZ	34°34'41' S, 58°25'36' W	-34.578189	-58.426655
CORD	Herbarium sheet	215534	163055		CORD00092281	Hunziker, J.H.		2478					2	5	1949		Solanaceae	Solanum	chenopodioides	Lam.	Argentina	Buenos Aires	La Plata	Isla Martín García	Isla Martín García.		34.18661	S	58.250036	W	DD	4	GAZ	34°11' S, 58°15' W	-34.18661	-58.250036
BAB	Herbarium sheet	176784	135879	93161	BAB00006645	Hunziker, J.H.		3816					9	6	1948		Solanaceae	Solanum	chenopodioides	Lam.	Argentina	Buenos Aires			Cerro La Movediza		37.309722	S	59.169444	W	DD		GAZ	37°18'35' S, 59°10'10' W	-37.309722	-59.169444
CORD	Herbarium sheet	215508	163029		CORD00086617	Hunziker, J.H.		12028		Wulff, A.F.			1	3	1984		Solanaceae	Solanum	chenopodioides	Lam.	Argentina	Buenos Aires	Olavarría		Partido de Olavarría,. Sierras Bayas faldeo suave		36.4836	S	60.4102	W	DMS		GAZ	36°48'36' S, 60°41'02' W Alt: 300m	-36.81	-60.683889	300			metres	300
MO	Herbarium sheet	134650	102051	6107185	MO-2128325	Hurrell, J.A.		6037					6	11	2004		Solanaceae	Solanum	chenopodioides	Lam.	Argentina	Buenos Aires	La Plata	Isla Martín García	Isla Martín García: Parque Héroes Comunes.		34.18661	S	58.250036	W	DD	4	GAZ	34°11' S, 58°15' W	-34.18661	-58.250036
MO	Herbarium sheet	136724	103662	6107190	MO-2128309	Hurrell, J.A.		6439		Ulibarri, E.A.			27	3	2007		Solanaceae	Solanum	chenopodioides	Lam.	Argentina	Buenos Aires	La Plata	Isla Martín García	Isla Martin García: baldío frente al mirador		34.18661	S	58.250036	W	DD	4	GAZ	34°11' S, 58°15' W	-34.18661	-58.250036
CORD	Herbarium sheet	215390	103662		CORD00065568	Hurrell, J.A.		6439		Ulibarri, E.A.			27	3	2007		Solanaceae	Solanum	chenopodioides	Lam.	Argentina	Buenos Aires	La Plata	Isla Martín García	Isla Martin García: baldío frente al mirador		34.18661	S	58.250036	W	DD	4	GAZ	34°11' S, 58°15' W	-34.18661	-58.250036
SI	Herbarium sheet	215391	103662			Hurrell, J.A.		6439		Ulibarri, E.A.			27	3	2007		Solanaceae	Solanum	chenopodioides	Lam.	Argentina	Buenos Aires	La Plata	Isla Martín García	Isla Martin García: baldío frente al mirador		34.18661	S	58.250036	W	DD	4	GAZ	34°11' S, 58°15' W	-34.18661	-58.250036
CTES	Herbarium sheet	215392	103662		CTES0012331	Hurrell, J.A.		6439		Ulibarri, E.A.			27	3	2007		Solanaceae	Solanum	chenopodioides	Lam.	Argentina	Buenos Aires	La Plata	Isla Martín García	Isla Martin García: baldío frente al mirador		34.18661	S	58.250036	W	DD	4	GAZ	34°11' S, 58°15' W	-34.18661	-58.250036
CTES	Herbarium sheet	215828	163214		CTES0041293	Keller, H.A.		8556		Paredes, N.G.			12	3	2010		Solanaceae	Solanum	chenopodioides	Lam.	Argentina	Río Negro	General Roca		ciudad de General Roca, calle Kennedy, intersección con Canal	vegetación ruderal	39.01201	S	67.34509	W	DMS		SPEC	39°01'20' S, 67°34'51' W Alt: 237m	-39.02225	-67.580806	237			metres	237
CTES	Herbarium sheet	215803	163189		CTES0040614	Keller, H.A.		8606		Paredes, N.G.			14	3	2010		Solanaceae	Solanum	chenopodioides	Lam.	Argentina	La Pampa	Utracán	General Acha	Cuidad de General Acha	vegetación ruderal	37.377313	S	64.603455	W	DD	4	GAZ	37°23' S, 64°36' W	-37.377313	-64.603455
CTES	Herbarium sheet	215829	163215		CTES0036333	Keller, H.A.		10176		Paredes, N.G. & Keller, K.M.			19	4	2011		Solanaceae	Solanum	chenopodioides	Lam.	Argentina	Córdoba	Río Cuarto		Ruta Nac. 36, puente sobre Río Tegua	vegetación marginal	32.42215	S	64.20576	W	DMS		SPEC	32°42'22' S, 64°20'58' W Alt: 523m	-32.705972	-64.349333	523			metres	523
BAB	Herbarium sheet	176814	135909	93112	BAB00006559	King, D.O.		266					17	1	1930		Solanaceae	Solanum	chenopodioides	Lam.	Argentina	Córdoba	Río Cuarto		Chañarcito F.C.P.		33.1727	S	64.4858	W	DMS		GAZ	33°17'27' S, 64°48'58' W Alt: 619m	-33.290833	-64.816111	619			metres	619
BM	Herbarium sheet	26003	26658		BM000935799	King, D.O.		535					17	1	1930		Solanaceae	Solanum	chenopodioides	Lam.	Argentina	Córdoba	Río Cuarto		[Illegible: 'Cha[?]rritos'] F.C.P. [=Chañaritos] Dtto. Rio Cuarto		33.1727	S	64.4858	W	DMS		GAZ	33°17'27' S, 64°48'58' W	-33.290833	-64.816111			619
MO	Herbarium sheet	136735	103673	1296900	MO-1338361	Krapovickas, A.		2824					0	0	1946		Solanaceae	Solanum	chenopodioides	Lam.	Argentina	Buenos Aires	San Vicente		A orillas de camino		35.024113	S	58.423764	W	DD	4	GAZ	35°01' S, 58°25' W	-35.024113	-58.423764
MO	Herbarium sheet	89826	76229	1305848	MO-2125988	Krapovickas, A.		3275					26	1	1947		Solanaceae	Solanum	chenopodioides	Lam.	Argentina	Buenos Aires			Atucha. Gral. Uriburu.		33.971844	S	59.203255	W	DD	4	GAZ	33°58' S, 59°12' W	-33.971844	-59.203255
IND	Herbarium sheet	175793	76229	61987	IND-0108546	Krapovickas, A.		3275					26	1	1947		Solanaceae	Solanum	chenopodioides	Lam.	Argentina	Buenos Aires			Atucha. Gral. Uriburu.		33.971844	S	59.203255	W	DD	4	GAZ	33°58' S, 59°12' W	-33.971844	-59.203255
BAB	Herbarium sheet	214316	76229			Krapovickas, A.		3275					26	1	1947		Solanaceae	Solanum	chenopodioides	Lam.	Argentina	Buenos Aires			Atucha. Gral. Uriburu.		33.971844	S	59.203255	W	DD	4	GAZ	33°58' S, 59°12' W	-33.971844	-59.203255
CORD	Herbarium sheet	164938	127043	567037	CORD00056586	Krapovickas, A.		5032		Hunziker, J.H.			9	1	1949		Solanaceae	Solanum	chenopodioides	Lam.	Argentina	La Rioja	Famatina		Famatina.		28.923361	S	67.521074	W	DD		GAZ	28°55'24' S, 67°31'16' W Alt: 1600m	-28.923361	-67.521074	1600			metres	1600
BAB	Herbarium sheet	164939	127043	93189	BAB00006732	Krapovickas, A.		5032		Hunziker, J.H.			9	1	1949		Solanaceae	Solanum	chenopodioides	Lam.	Argentina	La Rioja	Famatina		Famatina.		28.923361	S	67.521074	W	DD		GAZ	28°55'24' S, 67°31'16' W Alt: 1600m	-28.923361	-67.521074	1600			metres	1600
CORD	Herbarium sheet	215478	162999		CORD00082928	Krapovickas, A.		7373					22	11	1950		Solanaceae	Solanum	chenopodioides	Lam.	Argentina	Córdoba	General San Martín		Cárcano	orillas del rio	32.293	S	62.0605	W	DMS		GAZ	32°29'30' S, 62°06'05' W Alt: 182m	-32.491667	-62.101389	182			metres	182
CORD	Herbarium sheet	215479	162999		CORD00082929	Krapovickas, A.		7373					22	11	1950		Solanaceae	Solanum	chenopodioides	Lam.	Argentina	Córdoba	General San Martín		Cárcano	orillas del rio	32.293	S	62.0605	W	DMS		GAZ	32°29'30' S, 62°06'05' W Alt: 182m	-32.491667	-62.101389	182			metres	182
US	Herbarium sheet	168493	129685	2647626	3272340	Krapovickas, A.		16853		Cristóbal, C.L.; Arbo, M.M.; Maruñak, V.; Maruñak, R.I. & Irigoyen, J.			2	12	1970		Solanaceae	Solanum	chenopodioides	Lam.	Argentina	Corrientes	Santo Tomé	Estancia San Francisco	23 km NW de Gobernador Virasoro	lugar abierto en isleta de selva	27.876743	S	55.939294	W	DD		GAZ	27°52'36' S, 55°56'21' W	-27.876743	-55.939294
MO	Herbarium sheet	120542	94445	2343135	MO-1352963	Krapovickas, A.		26156		Cristóbal, C.L.; Schinini, A.; Arbo, M.M.; Quarín, C. & González, J.M.			29	9	1974		Solanaceae	Solanum	chenopodioides	Lam.	Argentina	Corrientes	Santo Tomé		Ayo. Chimiray.	Interior de selva	0		0						0	0
MO	Herbarium sheet	134652	102053	2343159	MO-1389971	Krapovickas, A.		27529					0	0	1975		Solanaceae	Solanum	chenopodioides	Lam.	Argentina	Corrientes	Esquina		26 Km SE de Libertador Ea. La Blanca.	Bosque en galeria del rio Guayquiraró.	30.33333	S	59.33333	W	DD		GAZ	30°20'00' S, 59°20'00' W	-30.33333	-59.33333
MO	Herbarium sheet	134651	102052	2343160	MO-1389972	Krapovickas, A.		27720					0	0	1975		Solanaceae	Solanum	chenopodioides	Lam.	Argentina	Corrientes	Esquina		Estancia La Blanca.	En bosque secundario.	29.5845	S	59.1637	W	DMS	ca.	GAZ	29°58'45' S, 59°16'37' W	-29.979167	-59.276944
CORD	Herbarium sheet	215440	162962		CORD00052238	Kurtz, F.		924					0	1	1911		Solanaceae	Solanum	chenopodioides	Lam.	Argentina	Córdoba	Capital		Alrededores de Córdoba?		31.2327	S	64.1127	W	DMS		GAZ	31°23'27' S, 64°11'27' W	-31.390833	-64.190833
CORD	Herbarium sheet	215441	162963		CORD00052239	Kurtz, F.		954					15	1	1885		Solanaceae	Solanum	chenopodioides	Lam.	Argentina	Córdoba	Capital		Molino Ducas. Concepción. Alrededores de la ciudad de Córdoba		31.242	S	64.1137	W	DMS		GAZ	31°24'20' S, 64°11'37' W Alt: 393m	-31.405556	-64.193611	393			metres	393
CORD	Herbarium sheet	215494	163015		CORD00083001	Kurtz, F.		963					15	1	1885		Solanaceae	Solanum	chenopodioides	Lam.	Argentina	Córdoba	Capital		Quintas, alrededores de la Ciudad de Córdoba		31.2429	S	64.0837	W	DMS		GAZ	31°24'29' S, 64°08'37' W Alt: 347m	-31.408056	-64.143611	347			metres	347
CORD	Herbarium sheet	215495	163015		CORD00083002	Kurtz, F.		963					15	1	1885		Solanaceae	Solanum	chenopodioides	Lam.	Argentina	Córdoba	Capital		Quintas, alrededores de la Ciudad de Córdoba		31.2429	S	64.0837	W	DMS		GAZ	31°24'29' S, 64°08'37' W Alt: 347m	-31.408056	-64.143611	347			metres	347
CORD	Herbarium sheet	215515	163036		CORD00092259	Kurtz, F.		2216					1	3	1884		Solanaceae	Solanum	chenopodioides	Lam.	Argentina	Buenos Aires	Coronel Suárez		Sierra de Curumalan [=Cura Malal]		37.711974	S	62.250934	W	DD	4	GAZ	37°43' S, 62°15' W	-37.711974	-62.250934
CORD	Herbarium sheet	215552	163073		CORD00092305	Kurtz, F.		2381					0	0	1885		Solanaceae	Solanum	chenopodioides	Lam.	Argentina	Mendoza			Al oeste de Mendoza, alrededores.		0		0						0	0
CORD	Herbarium sheet	215606	163121		CORD00052236	Kurtz, F.		2564	[A]				22	10	1885		Solanaceae	Solanum	chenopodioides	Lam.	Argentina	Córdoba	Capital		Río 1º: Molino Ducas. Alrededores de Córdoba		31.242	S	64.1137	W	DMS		GAZ	31°24'20' S, 64°11'37' W Alt: 393m	-31.405556	-64.193611	393			metres	393
CORD	Herbarium sheet	215607	163121		CORD00052237	Kurtz, F.		2564	[A]				22	10	1885		Solanaceae	Solanum	chenopodioides	Lam.	Argentina	Córdoba	Capital		Río 1º: Molino Ducas. Alrededores de Córdoba		31.242	S	64.1137	W	DMS		GAZ	31°24'20' S, 64°11'37' W Alt: 393m	-31.405556	-64.193611	393			metres	393
CORD	Herbarium sheet	215496	163017		CORD00083003	Kurtz, F.		8822					0	11	1895		Solanaceae	Solanum	chenopodioides	Lam.	Argentina	Córdoba	Capital		Alrededores de Córdoba		31.2513	S	64.1119	W	DMS		GAZ	31°25'13' S, 64°11'19' W Alt: 414m	-31.420278	-64.188611	414			metres	414
CORD	Herbarium sheet	215497	163017		CORD00083004	Kurtz, F.		8822					0	11	1895		Solanaceae	Solanum	chenopodioides	Lam.	Argentina	Córdoba	Capital		Alrededores de Córdoba		31.2513	S	64.1119	W	DMS		GAZ	31°25'13' S, 64°11'19' W Alt: 414m	-31.420278	-64.188611	414			metres	414
CORD	Herbarium sheet	215461	162983		CORD00052267	Kurtz, F.		9090					18	4	1896		Solanaceae	Solanum	chenopodioides	Lam.	Argentina	Córdoba	Capital		Río primero, cerca de La Toma		31.2347	S	64.121	W	DMS	4	GAZ	31°24' S, 64°12' W Alt: 399m	-31.396389	-64.202778	399			metres	399
CORD	Herbarium sheet	215462	162983		CORD00052268	Kurtz, F.		9090					18	4	1896		Solanaceae	Solanum	chenopodioides	Lam.	Argentina	Córdoba	Capital		Río primero, cerca de La Toma		31.2347	S	64.121	W	DMS	4	GAZ	31°24' S, 64°12' W Alt: 399m	-31.396389	-64.202778	399			metres	399
CORD	Herbarium sheet	215490	163011		CORD00082996	Kurtz, F.		10318					25	12	1898		Solanaceae	Solanum	chenopodioides	Lam.	Argentina	Córdoba	Capital		Ciudad de Córdoba: San Vicente. Quinta F. Temple.		31.2527	S	64.0908	W	DMS		GAZ	31°25'27' S, 64°09'08' W Alt: 384m	-31.424167	-64.152222	384			metres	384
CORD	Herbarium sheet	215491	163011		CORD00082997	Kurtz, F.		10318					25	12	1898		Solanaceae	Solanum	chenopodioides	Lam.	Argentina	Córdoba	Capital		Ciudad de Córdoba: San Vicente. Quinta F. Temple.		31.2527	S	64.0908	W	DMS		GAZ	31°25'27' S, 64°09'08' W Alt: 384m	-31.424167	-64.152222	384			metres	384
CORD	Herbarium sheet	215556	163077		CORD00092308	Kurtz, F.		11877					0	6	1901		Solanaceae	Solanum	chenopodioides	Lam.	Argentina	Santa Fé	La Capital		[Santa Fé]		31.667061	S	60.709573	W	DD		GAZ	31°40'01' S, 60°42'34' W	-31.667061	-60.709573
CORD	Herbarium sheet	215557	163077		CORD00092309	Kurtz, F.		11877					0	6	1901		Solanaceae	Solanum	chenopodioides	Lam.	Argentina	Santa Fé	La Capital		[Santa Fé]		31.667061	S	60.709573	W	DD		GAZ	31°40'01' S, 60°42'34' W	-31.667061	-60.709573
CORD	Herbarium sheet	69964	63262		CORD00012968	Kurtz, F.		14889					3	1	1908		Solanaceae	Solanum	chenopodioides	Lam.	Argentina	La Rioja	Chilecito	Hotel Fénix	Quinta del Hotel Fenix, Chilecito		0		0						0	0
K	Herbarium sheet	60609	55786		K001043175	Lahitte, R.		293					17	11	1929		Solanaceae	Solanum	chenopodioides	Lam.	Argentina	Buenos Aires	Junín	Junín	Argentina, Buenos Aires, Junin		34.33	S	60.56	W	DD		GAZ	34°19'48' S, 60°33'36' W	-34.33	-60.56
BAB	Herbarium sheet	176830	135925	60402	BAB00006651	Lahitte, R.		s.n.					0	6	1939		Solanaceae	Solanum	chenopodioides	Lam.	Argentina	Córdoba	Colón		Villa Allende		31.180018	S	64.180083	W	DMS		SPEC	31°18'00' S, 64°18'01' W Alt: 496m	-31.30005	-64.300231	496			metres	496
BAB	Herbarium sheet	176445	135571	66662	BAB00006439	Lauro, G.		s.n.					16	6	1945		Solanaceae	Solanum	chenopodioides	Lam.	Argentina	Buenos Aires		Capital	Isla Maciel		34.642824	S	58.351038	W	DD		GAZ	34°38'34' S, 58°21'04' W	-34.642824	-58.351038
BAB	Herbarium sheet	176447	135573	66098	BAB00006348	Llanos, A.C.		s.n.					9	7	1944		Solanaceae	Solanum	chenopodioides	Lam.	Argentina	Jujuy	Ledesma		[Libertador General San Martin]		23.81354	S	64.793659	W	DD	4	GAZ	23°49' S, 64°48' W	-23.81354	-64.793659
CORD	Herbarium sheet	215595	163111		CORD00092310	López, H.A.		197					12	12	1997		Solanaceae	Solanum	chenopodioides	Lam.	Argentina	Santa Fé	Las Colonias		Las Colinas. Esperanza: frente a la Facultad de Agronomía		31.44839	S	60.928015	W	DD	4	GAZ	31°27' S, 60°56' W	-31.44839	-60.928015
CORD	Herbarium sheet	215476	162997		CORD00082132	López, H.A.		235					14	3	1998		Solanaceae	Solanum	chenopodioides	Lam.	Argentina	Córdoba	Capital		Ciudad de Córdoba: Bv. San Juan 800		31.2504	S	64.1147	W	DMS		GAZ	31°25'04' S, 64°11'47' W Alt: 411m	-31.417778	-64.196389	411			metres	411
BM	Herbarium sheet	26009	26664		BM000935805	Lorentz, P.G.		26					0	6	1874		Solanaceae	Solanum	chenopodioides	Lam.	Argentina	Córdoba	Capital		Estancia Germania pr. Cordoba.		31.439959	S	64.045845	W	DD		GAZ	31°26'24' S, 64°02'45' W	-31.439959	-64.045845
CORD	Herbarium sheet	215500	163021		CORD00083007	Lorentz, P.G.		100					0	0	1870		Solanaceae	Solanum	chenopodioides	Lam.	Argentina	Córdoba	Capital		Río Primero cerca de Córdoba.		31.2347	S	64.121	W	DMS	4	GAZ	31°24' S, 64°12' W Alt: 399m	-31.396389	-64.202778	399			metres	399
CORD	Herbarium sheet	215539	163060		CORD00094728	Lorentz, P.G.		101	bis				0	0	0		Solanaceae	Solanum	chenopodioides	Lam.	Argentina	Córdoba			En las cercanías de Córdoba.		0		0						0	0
MO	Herbarium sheet	136737	103675	2020533	MO-1338380	Lorentz, P.G.		s.n.					0	0	1880		Solanaceae	Solanum	chenopodioides	Lam.	Argentina	Entre Ríos	Uruguay		sin. loc.		0		0						0	0
RB	Herbarium sheet	170929	131597	175465	RB00464371	Lorentz, P.G.		s.n.					0	6	1874		Solanaceae	Solanum	chenopodioides	Lam.	Argentina	Córdoba	Capital	Estancia Germania	Estancia Germania prope Cordoba		31.439959	S	64.045845	W	DD		GAZ	31°26'24' S, 64°02'45' W	-31.439959	-64.045845
CORD	Herbarium sheet	215473	162994		CORD00074256	Lorentz, P.G.		s.n.		Niederlein, G.			1	5	1879		Solanaceae	Solanum	chenopodioides	Lam.	Argentina	Buenos Aires			Sierra Curamalán [Cura Malal]		37.761196	S	62.173236	W	DD		GAZ	37°45'40' S, 62°10'24' W	-37.761196	-62.173236
CORD	Herbarium sheet	215513	163034		CORD00092256	Lorentz, P.G.		s.n.					2	3	1882		Solanaceae	Solanum	chenopodioides	Lam.	Argentina	Buenos Aires			'Buenos Aires' [georef to centre of Greater Buenos Aires]		34.603244	S	58.382701	W	DD	ca.	GAZ	34°36'12' S, 58°22'58' W	-34.603244	-58.382701
CORD	Herbarium sheet	215563	163083		CORD00094734	Lorentz, P.G.		s.n.		Niederlein, G.			7	5	1879		Solanaceae	Solanum	chenopodioides	Lam.	Argentina	Buenos Aires	Patagones		Laguna Narracó.		0		0						0	0
BAB	Herbarium sheet	176838	135933	93099	BAB00006544	Martínez-Crovetto, R.		1508					0	1	1943		Solanaceae	Solanum	chenopodioides	Lam.	Argentina	Buenos Aires			'Buenos Aires' [georef to centre of Greater Buenos Aires]	Entre las piedras del puente del verano	34.603244	S	58.382701	W	DD	ca.	GAZ	34°36'12' S, 58°22'58' W	-34.603244	-58.382701
BAB	Herbarium sheet	176839	135934	93105	BAB00006551	Martínez-Crovetto, R.		1975					1	5	1943		Solanaceae	Solanum	chenopodioides	Lam.	Argentina	Entre Ríos	Islas del lIbicuy		Holt, La Mazaruca	arrozales	33.35	S	59.16	W	DMS	4	GAZ	33°35' S, 59°16' W	-33.583333	-59.266667
BAB	Herbarium sheet	176835	135930	93092	BAB00006527	Martínez-Crovetto, R.		4762					0	2	1948		Solanaceae	Solanum	chenopodioides	Lam.	Argentina	Entre Ríos	Paraná		Colonia Celina		31.645749	S	60.379209	W	DD		GAZ	31°38'45' S, 60°22'45' W	-31.645749	-60.379209
BAB	Herbarium sheet	176836	135931	93093	BAB00006528	Martínez-Crovetto, R.		5068		Milano, V.A.			0	4	1948		Solanaceae	Solanum	chenopodioides	Lam.	Argentina	Entre Ríos	Uruguay		Concepción del Uruguay		32.2235	S	58.3431	W	DMS		GAZ	32°22'35' S, 58°34'31' W	-32.376389	-58.575278
BAB	Herbarium sheet	176457	135583	93010	BAB00006506	Martínez-Crovetto, R.		9278					0	11	1948		Solanaceae	Solanum	chenopodioides	Lam.	Argentina	Córdoba	San Alberto	Las Rabonas	Las Rabonas		31.86555	S	64.977731	W	DD		GAZ	31°51'56' S, 64°58'40' W	-31.86555	-64.977731
BM	Herbarium sheet	26005	26661		BM000935801	Miers, J.		1235					0	0	0		Solanaceae	Solanum	chenopodioides	Lam.	Argentina	Buenos Aires			Buenos Ayres.		34.689767	S	58.545786	W	DD	ca.	GAZ	34°41'23' S, 58°32'45' W	-34.689767	-58.545786
BM	Herbarium sheet	26006	26661		BM000935802	Miers, J.		1235					0	0	0		Solanaceae	Solanum	chenopodioides	Lam.	Argentina	Buenos Aires			Buenos Ayres.		34.689767	S	58.545786	W	DD	ca.	GAZ	34°41'23' S, 58°32'45' W	-34.689767	-58.545786
BM	Herbarium sheet	26340	26995		BM000935950	Miers, J.		1412					0	0	0		Solanaceae	Solanum	chenopodioides	Lam.	Argentina	Buenos Aires			Buenos Ayres?		34.689767	S	58.545786	W	DD	ca.	GAZ	34°41'23' S, 58°32'45' W	-34.689767	-58.545786
BM	Herbarium sheet	26002	26657		BM000935798	Miers, J.		1427					0	0	0		Solanaceae	Solanum	chenopodioides	Lam.	Argentina	Buenos Aires			Buenos Ayres.		34.689767	S	58.545786	W	DD	ca.	GAZ	34°41'23' S, 58°32'45' W	-34.689767	-58.545786
BM	Herbarium sheet	26001	26656		BM000935797	Miers, J.		1428					0	0	0		Solanaceae	Solanum	chenopodioides	Lam.	Argentina	Buenos Aires			Buenos Ayres.		34.689767	S	58.545786	W	DD	ca.	GAZ	34°41'23' S, 58°32'45' W	-34.689767	-58.545786
BM	Herbarium sheet	26000	26655		BM000935796	Miers, J.		s.n.					0	0	0		Solanaceae	Solanum	chenopodioides	Lam.	Argentina	San Luis	Coronel Pringles		Between San Luiz [San Luis] and Rio Quinto (Argentinian provinces)		33.299988	S	66.060186	W	DD	ca.	GAZ	33°18'00' S, 66°03'37' W	-33.299988	-66.060186
BM	Herbarium sheet	26004	26659		BM000935800	Miers, J.		s.n.					0	0	0		Solanaceae	Solanum	chenopodioides	Lam.	Argentina	Buenos Aires			Buenos Ayres.		34.689767	S	58.545786	W	DD	ca.	GAZ	34°41'23' S, 58°32'45' W	-34.689767	-58.545786
BM	Herbarium sheet	26008	26663		BM000935804	Miers, J.		s.n.					0	0	0		Solanaceae	Solanum	chenopodioides	Lam.	Argentina	Buenos Aires			Buenos Ayres.		34.689767	S	58.545786	W	DD	ca.	GAZ	34°41'23' S, 58°32'45' W	-34.689767	-58.545786
BAB	Herbarium sheet	214464	162224			Molfino Greco, H.E.		s.n.					0	0	1937		Solanaceae	Solanum	chenopodioides	Lam.	Argentina	Buenos Aires		San Isidro			34.463148	S	58.515391	W	DD	ca.	GAZ	34°27'47' S, 58°30'55' W	-34.463148	-58.515391
BAB	Herbarium sheet	176875	135970	93132	BAB00006586	Molinari, E.		186		Fabris, H.A.			14	1	1949		Solanaceae	Solanum	chenopodioides	Lam.	Argentina	Buenos Aires			'Buenos Aires' [georef to centre of Greater Buenos Aires]		34.603244	S	58.382701	W	DD	ca.	GAZ	34°36'12' S, 58°22'58' W	-34.603244	-58.382701
CORD	Herbarium sheet	215597	163113		CORD00052231	Morero, R.E.		75	b				26	12	2004		Solanaceae	Solanum	chenopodioides	Lam.	Argentina	Córdoba	Colón		Río Ceballos		31.1025	S	64.1844	W	DMS		GAZ	31°10'25' S, 64°18'44' W Alt: 684m	-31.173611	-64.312222	684			metres	684
CORD	Herbarium sheet	69881	63183		CORD00052259	Morero, R.E.		110					18	6	2005		Solanaceae	Solanum	chenopodioides	Lam.	Argentina	Córdoba	Tulumba	Ruta 9 antes de San Miguel	Ruta nacional 9 pasando Va de Maria 3km antes de San Miguel		29.801507	S	63.737012	W	DD		GAZ	29°48'05' S, 63°44'13' W	-29.801507	-63.737012
CORD	Herbarium sheet	69873	63176			Moscone, A.		84					1	2	1985		Solanaceae	Solanum	chenopodioides	Lam.	Argentina	Córdoba	Río Cuarto	Alpa Corral	Alpa Corral, monte vecino el Cementerio		32.690643	S	64.734278	W	DD		GAZ	32°41'26' S, 64°44'03' W Alt: 800m	-32.690643	-64.734278	800			metres	800
CORD	Herbarium sheet	69872	63175			Moscone, A.		105					5	3	1985		Solanaceae	Solanum	chenopodioides	Lam.	Argentina	Córdoba	Calamuchita	Falda del Sauce	Falda del Sauce, propiedad A. Marcellino, Ruta 36 5 km antes de V. Gral Belgrano		31.972387	S	64.455786	W	DD		GAZ	31°58'21' S, 64°27'21' W Alt: 800m	-31.972387	-64.455786	800			metres	800
CORD	Herbarium sheet	215436	162958		CORD00052227	Moscone, E.A.		50		Barboza, G.E.			27	5	1984		Solanaceae	Solanum	chenopodioides	Lam.	Argentina	Córdoba	Colón		Jesús María: Ruta 9, proximidades del Río		30.5853	S	64.0544	W	DMS		GAZ	30°58'53' S, 64°05'44' W Alt: 535m	-30.981389	-64.095556	535			metres	535
CORD	Herbarium sheet	215450	162972		CORD00052249	Moscone, E.A.		59					4	11	1984		Solanaceae	Solanum	chenopodioides	Lam.	Argentina	Córdoba	Río Cuarto		Alpa Corral. Frente al cementerio.		32.4129	S	64.4325	W	DMS		GAZ	32°41'29' S, 64°43'25' W Alt: 828m	-32.691389	-64.723611	828			metres	828
CORD	Herbarium sheet	215451	162973		CORD00052250	Moscone, E.A.		65					4	11	1984		Solanaceae	Solanum	chenopodioides	Lam.	Argentina	Córdoba	Río Cuarto		Alpa Corral: entre la Barranca de los Loros y Villa Jorjoricó		32.4129	S	64.4325	W	DMS		GAZ	32°41'29' S, 64°43'25' W Alt: 828m	-32.691389	-64.723611	828			metres	828
CORD	Herbarium sheet	215459	162981		CORD00052260	Moscone, E.A.		84					1	2	1985		Solanaceae	Solanum	chenopodioides	Lam.	Argentina	Córdoba	Río Cuarto		Alpa Corral, bosquecito detrás del cementerio.		32.4129	S	64.4325	W	DMS		GAZ	32°41'29' S, 64°43'25' W Alt: 828m	-32.691389	-64.723611	828			metres	828
CORD	Herbarium sheet	215460	162982		CORD00052261	Moscone, E.A.		105					5	3	1985		Solanaceae	Solanum	chenopodioides	Lam.	Argentina	Córdoba	Calamuchita		Falda del Sauce, propiedad A. Marcellino. Ruta 36, 5km antes de V. Gral. Belgrano.		32.2758	S	64.3632	W	DMS		GAZ	32°27'58' S, 64°36'32' W Alt: 870m	-32.466111	-64.608889	870			metres	870
CORD	Herbarium sheet	214730	162422		CORD00089252	Moscone, E.A.		241					1	1	2001		Solanaceae	Solanum	chenopodioides	Lam.	Argentina	Córdoba	Río Cuarto		Alpa Corral. En calle 200 m s del tanque de agua.		0		0						0	0
CORD	Herbarium sheet	214731	162423		CORD00089247	Moscone, E.A.		244					1	1	2001		Solanaceae	Solanum	chenopodioides	Lam.	Argentina	Córdoba	Río Cuarto		Alpa Corral. En calle 200 m s del tanque de agua		0		0						0	0
CORD	Herbarium sheet	215488	163009		CORD00082994	Müller, N. von		308		Bocco, M.E.			8	3	1977		Solanaceae	Solanum	chenopodioides	Lam.	Argentina	Córdoba	Juárez Celman		Laguna 'El Tunal' a 500 m de Ruta 8 y 1200 m de D.N.V.		33.2114	S	63.3522	W	DMS		GAZ	33°21'14' S, 63°35'22' W	-33.353889	-63.589444
W	Herbarium sheet	155159	119024	1956-0020835		O'Donell, C.A.		4490					19	0	0		Solanaceae	Solanum	chenopodioides	Lam.	Argentina	Córdoba	Cruz del Eje		Cruz del Eje - Dique		30.767166	S	64.761574	W	DD		GAZ	30°46'02' S, 64°45'42' W	-30.767166	-64.761574
SI	Herbarium sheet	215578	163096		SI052015	Pastore, A.L.		s.n.					21	11	1937		Solanaceae	Solanum	chenopodioides	Lam.	Argentina	Buenos Aires	Tandil		Los Nogales.		37.1938	S	59.1208	W	DMS		SPEC	37°19'38' S, 59°12'08' W	-37.327222	-59.202222
SI	Herbarium sheet	215579	163097		SI051983	Pastore, A.L.		s.n.					21	11	1937		Solanaceae	Solanum	chenopodioides	Lam.	Argentina	Buenos Aires	Tandil		Los Nogales.		37.1938	S	59.1208	W	DMS		SPEC	37°19'38' S, 59°12'08' W	-37.327222	-59.202222
CORD	Herbarium sheet	215580	163098		CORD00092269	Pastore, A.L.		s.n.					21	11	1937		Solanaceae	Solanum	chenopodioides	Lam.	Argentina	Buenos Aires	Tandil		Los Nogales.		37.1938	S	59.1208	W	DMS		SPEC	37°19'38' S, 59°12'08' W	-37.327222	-59.202222
K	Herbarium sheet	156439	119958		K001166696	Pastore, G.J.		1185					21	11	1937		Solanaceae	Solanum	chenopodioides	Lam.	Argentina	Buenos Aires			Cerro Los Nogales, ptdo. Tandil	en grietas entre las rocas	37.366431	S	59.152073	W	DD	4	GAZ	37°22' S, 59°09' W	-37.366431	-59.152073
K	Herbarium sheet	59123	54758		K000658404	Pedersen, T.M.		8252					4	4	1967		Solanaceae	Solanum	chenopodioides	Lam.	Argentina	Entre Ríos	Nogoyá	Estancia Las Aguadas	Nogoya, distr. Crucecitas, estancia Aguadas.		32.2359	S	59.4758	W	DD		GAZ	32°14'09' S, 59°28'33' W	-32.2359	-59.4758
CORD	Herbarium sheet	69875	63178		CORD00012886	Pedersen, T.M.		12514					1	11	1979		Solanaceae	Solanum	chenopodioides	Lam.	Argentina	Corrientes	Curuzú Cuatiá	Estancia Araguá	Estancia Aragua	Little thicket, damp, clayey soil in half shade	29.3812	S	58.2159	W	DMS	3	GAZ	29°38' S, 58°22' W	-29.636667	-58.366389
CTES	Herbarium sheet	215393	63178		CTES0535358	Pedersen, T.M.		12514					1	11	1979		Solanaceae	Solanum	chenopodioides	Lam.	Argentina	Corrientes	Curuzú Cuatiá	Estancia Araguá	Estancia Aragua	Little thicket, damp, clayey soil in half shade	29.3812	S	58.2159	W	DMS	3	GAZ	29°38' S, 58°22' W	-29.636667	-58.366389
BAB	Herbarium sheet	176909	136004	59540	BAB00006535	Petrillo, P.		s.n.					6	11	1938		Solanaceae	Solanum	chenopodioides	Lam.	Argentina	Buenos Aires			Merlo		34.40066	S	58.434169	W	DMS		SPEC	34°40'07' S, 58°43'42' W Alt: 20m	-34.6685	-58.728247	20			metres	20
CORD	Herbarium sheet	168265	129483		CORD00084390	Pire, S.M.		2054					18	12	1984		Solanaceae	Solanum	chenopodioides	Lam.	Argentina	Santa Fé	General López	Magiolo	[Maggiolo]		33.724713	S	62.246997	W	DD	4	GAZ	33°43' S, 62°15' W	-33.724713	-62.246997
CORD	Herbarium sheet	215560	163080		CORD00092312	Prado, D.		568					26	11	1983		Solanaceae	Solanum	chenopodioides	Lam.	Argentina	Santa Fé	San Cristóbal		Ruta 95 sur: 4 km de El Lucero.		31.36179	S	60.662964	W	DD		GAZ	31°21'42' S, 60°39'47' W	-31.36179	-60.662964
CORD	Herbarium sheet	215422	162944		CORD00052214	Prado, D.		684					20	4	1984		Solanaceae	Solanum	chenopodioides	Lam.	Argentina	Córdoba	Calamuchita		Embalse, a orillas del Embalse de Río Tercero		32.1217	S	64.2403	W	DMS		GAZ	32°12'17' S, 64°24'03' W Alt: 524m	-32.204722	-64.400833	524			metres	524
MO	Herbarium sheet	134653	102054	4850670	MO-1302736	Robles, S.T.		584					22	12	2001		Solanaceae	Solanum	chenopodioides	Lam.	Argentina	Buenos Aires			Estancia ''Cuini''.		0		0						0	0
MO	Herbarium sheet	136714	103652	6133818	MO-2271797	Robles, S.T.		1860		Simon, P. & González, N.			28	10	2004		Solanaceae	Solanum	chenopodioides	Lam.	Argentina	Buenos Aires			Pdo. de General Madariaga: Reserva Natural Laguna Salada Grande	Borde de camino y de bosque.	36.932788	S	57.033791	W	DD		GAZ	36°55'58' S, 57°02'02' W	-36.932788	-57.033791
MO	Herbarium sheet	136713	103651	6133830	MO-2271776	Robles, S.T.		1898		Simon, P. & González, N.			27	10	2004		Solanaceae	Solanum	chenopodioides	Lam.	Argentina	Buenos Aires			Pdo. de Castelli: Estancia Rincón de López	Sotobosque.	36.103657	S	57.857721	W	DD	ca.	GAZ	36°06'13' S, 57°51'28' W	-36.103657	-57.857721
MO	Herbarium sheet	136716	103654	6133827	MO-2271819	Robles, S.T.		2096		Simon, P. & González, N.			30	10	2004		Solanaceae	Solanum	chenopodioides	Lam.	Argentina	Buenos Aires	La Plata	Isla Martín García	Isla Martín García: Reserva Natural y Sitio Histórico Isla Martín García	Arena. Bosque.	34.18661	S	58.250036	W	DD	4	GAZ	34°11' S, 58°15' W	-34.18661	-58.250036
MO	Herbarium sheet	136715	103653	6133832	MO-2271809	Robles, S.T.		2139		Simon, P. & González, N.			1	11	2004		Solanaceae	Solanum	chenopodioides	Lam.	Argentina	Buenos Aires	Campana		Reserva Natural Estricta Otamendi	Barranca. Bosque.	34.1403	S	58.031	W	DMS		GAZ	34°14'03' S, 58°03'10' W	-34.234167	-58.052778
MO	Herbarium sheet	136700	103638	6133809	MO-2271811	Robles, S.T.		2277		Voglino, D.			0	10	2004		Solanaceae	Solanum	chenopodioides	Lam.	Argentina	Buenos Aires	San Pedro		Refugio Histórico y Natural Vuelta de Obligado, Barranca, bosque de tembetarí.		33.598866	S	59.811162	W	DD		GAZ	33°35'56' S, 59°48'40' W	-33.598866	-59.811162
CORD	Herbarium sheet	215482	163003		CORD00082932	Roig, F.A.		4969					20	2	1962		Solanaceae	Solanum	chenopodioides	Lam.	Argentina	Córdoba	Calamuchita		Embalse del Río Tercero		32.1217	S	64.2403	W	DMS		GAZ	32°12'17' S, 64°24'03' W Alt: 524m	-32.204722	-64.400833	524			metres	524
H	Herbarium sheet	174471	134065	1025704		Roivainen, H.		75					8	11	1969		Solanaceae	Solanum	chenopodioides	Lam.	Argentina	Buenos Aires		Buenos Aires	Buenos Aires, Parque del Centenario, en jardin del Museo Argentino		34.606546	S	58.43577	W	DD		GAZ	34°36'24' S, 58°26'09' W	-34.606546	-58.43577
H	Herbarium sheet	174470	134064	1149208		Roivainen, H.		147					14	11	1969		Solanaceae	Solanum	chenopodioides	Lam.	Argentina	Buenos Aires	Tornquist	Sierra de la Ventana	ca. 50 m sobre el hotel Abra de la Ventana	en fisura de roca , bastante escasamente	38.107106	S	61.946645	W	DD	4	GAZ	38°06' S, 61°57' W	-38.107106	-61.946645
BAB	Herbarium sheet	214465	162225			Romanczuk, C.		37		Figueroa Romero, R.; Martínez, G. & Roiman, A.D.			17	1	1976		Solanaceae	Solanum	chenopodioides	Lam.	Argentina	Entre Ríos	Colón	Palmar	a 13 km E de R 14, barrancas del Río Uruguay hasta el arenal		31.875333	S	58.208471	W	DD		GAZ	31°52'31' S, 58°12'30' W	-31.875333	-58.208471
BAB	Herbarium sheet	176574	135700	92996	BAB00006490	Rossow, R.		5721		Cusato, L.; Pilberg, C. & Ciccorossa, E.			24	10	1993		Solanaceae	Solanum	chenopodioides	Lam.	Argentina	Entre Ríos	Colón		Parque Nacional, El Palmar, La Glorieta		31.877355	S	58.261644	W	DD	4	GAZ	31°53' S, 58°16' W	-31.877355	-58.261644
BAB	Herbarium sheet	176577	135703	60154	BAB00006332	Rutile, ?		s.n.		Spegazzini, A.			0	5	1939		Solanaceae	Solanum	chenopodioides	Lam.	Argentina	Buenos Aires			Mar del Plata y Balcarce, Originaria de La Capelina		0		0						0	0
BAB	Herbarium sheet	176945	136040	59918	BAB00006723	Rutile, A.		36		Spegazzini, C.L.			20	12	1938		Solanaceae	Solanum	chenopodioides	Lam.	Argentina	Buenos Aires			La Copelina y Estancia La Brava, 100/mtrs.S/mar.		38.055849	S	57.595417	W	DD	4	GAZ	38°03' S, 57°36' W	-38.055849	-57.595417
BAB	Herbarium sheet	176948	136043	62917	BAB00006644	Rutile, A.		108		Spegazzini, C.L.			19	11	1941		Solanaceae	Solanum	chenopodioides	Lam.	Argentina	Buenos Aires			Sierra de Cura Malal		37.285695	S	62.060079	W	DMS		SPEC	37°28'57' S, 62°06'01' W Alt: 400m	-37.482486	-62.100219	400			metres	400
BAB	Herbarium sheet	176949	136044	63304	BAB00006662	Rutile, A.		111		Spegazzini, C.L.			23	12	1941		Solanaceae	Solanum	chenopodioides	Lam.	Argentina	Buenos Aires			Barker.( F.C.S.).Sierra La Tinta.(Cerrs.La Juanita)		37.634796	S	59.365644	W	DD		GAZ	37°38'05' S, 59°21'56' W	-37.634796	-59.365644
BAB	Herbarium sheet	176950	136045	60026	BAB00006722	Rutile, A.		137		Spegazzini, C.L.			20	12	1941		Solanaceae	Solanum	chenopodioides	Lam.	Argentina	Buenos Aires			La Copelina y Estancia La Brava, 100/mtrs.S/mar.Camino en Mar del Plata y Balearce		38.055849	S	57.595417	W	DD	4	GAZ	38°03' S, 57°36' W Alt: 100m	-38.055849	-57.595417	100			metres	100
BAB	Herbarium sheet	176951	136046	63411	BAB00006642	Rutile, A.		218		Spegazzini, C.L.			28	12	1941		Solanaceae	Solanum	chenopodioides	Lam.	Argentina	Buenos Aires			Sierras del Tandil (Cerros Los Barrientos)	entre los penascos	37.366431	S	59.152073	W	DD		GAZ	37°21'59' S, 59°09'07' W	-37.366431	-59.152073
CORD	Herbarium sheet	215466	162988		CORD00052273	Saldías, E.		59					0	0	0		Solanaceae	Solanum	chenopodioides	Lam.	Argentina	Córdoba	Calamuchita		San Ignacio de Santa Rosa de Calamuchita		32.0859	S	64.2941	W	DMS		GAZ	32°08'59' S, 64°29'41' W Alt: 589m	-32.149722	-64.494722	589			metres	589
BAB	Herbarium sheet	176580	135706	92912	BAB00006288	Sastre, B.		s.n.					0	0	1913		Solanaceae	Solanum	chenopodioides	Lam.	Argentina	Buenos Aires		Capital	Puerto de Buenos Aires		34.649595	S	58.337983	W	DD		GAZ	34°38'59' S, 58°20'17' W	-34.649595	-58.337983
US	Herbarium sheet	130403	98821	2701993		Schinini, A.		4746					25	1	1972		Solanaceae	Solanum	chenopodioides	Lam.	Argentina	Corrientes	San Cosme	San Cosme			27.516667	S	58.566667	W	DD		GAZ	27°31' S, 58°34' W	-27.516667	-58.566667
BM	Herbarium sheet	30720	30811		BM000942371	Schreiter, R.		7410					30	4	1931		Solanaceae	Solanum	chenopodioides	Lam.	Argentina	Salta	Candelaria		La Candelaria		26.096179	S	65.061012	W	DD		GAZ	26°05'46' S, 65°03'40' W Alt: 1000m	-26.096179	-65.061012	1000			metres	1000
P	Herbarium sheet	174875	134403		P00368463	Schwarz, G.J.		8838					19	11	1949		Solanaceae	Solanum	chenopodioides	Lam.	Argentina	Corrientes	Mbucuruyá		Estancia Santa Teresa, Corrientes, dept. Mburucuya		28.020045	S	58.028815	W	DD	4	GAZ	28°01' S, 58°02' W	-28.020045	-58.028815
F	Herbarium sheet	137027	103828	2239962		Seijo, G.		1869					11	2	1999		Solanaceae	Solanum	chenopodioides	Lam.	Argentina	Córdoba	Punilla	Pampa de Achala	El Cóndor	en curso de agua	31.608282	S	64.758	W	DD		GAZ	31°36'30' S, 64°45'29' W	-31.608282	-64.758
NY	Herbarium sheet	79996	69928	NY00852785	852785	Semper, J.		s.n.					12	2	1944		Solanaceae	Solanum	chenopodioides	Lam.	Argentina	Mendoza		Mendoza			32.889412	S	68.845782	W	DD	ca.	GAZ	32°53'22' S, 68°50'45' W	-32.889412	-68.845782
MO	Herbarium sheet	89827	76230	5305813	MO-2125986	Solomon, J.C.		4120		Solomon, S.			13	12	1978		Solanaceae	Solanum	chenopodioides	Lam.	Argentina	Córdoba	San Alberto		Villa Cura Brochero, Río Panaholma.		31.91666	S	64.25	W	DD		GAZ	31°55'00' S, 64°15' W Alt: 945m	-31.91666	-64.25	945			metres	945
CORD	Herbarium sheet	215517	163038		CORD00092261	Sparre, B.		5472					24	12	1908		Solanaceae	Solanum	chenopodioides	Lam.	Argentina	Buenos Aires	Balcarce		Sierra El Volcán.		37.841663	S	58.073475	W	DD		GAZ	37°50'30' S, 58°04'25' W Alt: 200m	-37.841663	-58.073475	200			metres	200
BAB	Herbarium sheet	176612	135738	92946	BAB00006354	Spegazzini, C.L.		141					12	12	1899		Solanaceae	Solanum	chenopodioides	Lam.	Argentina	Buenos Aires		Coronel Suarez	Estancia Curamalan [Cura Malal]		37.481112	S	62.104436	W	DD		GAZ	37°28'52' S, 62°06'16' W	-37.481112	-62.104436
CORD	Herbarium sheet	215546	163067		CORD00092298	Steibel, P.		3289		Troiani, H.O.			11	12	1975		Solanaceae	Solanum	chenopodioides	Lam.	Argentina	La Pampa	Conhelo		Eduardo Castex.		35.916017	S	64.295641	W	DD	4	GAZ	35°55' S, 64°18' W	-35.916017	-64.295641
CORD	Herbarium sheet	215547	163068		CORD00092299	Steibel, P.		4098		Troiani, H.O.			9	3	1976		Solanaceae	Solanum	chenopodioides	Lam.	Argentina	La Pampa	Conhelo		Eduardo Castex.		35.916017	S	64.295641	W	DD	4	GAZ	35°55' S, 64°18' W	-35.916017	-64.295641
CORD	Herbarium sheet	215542	163063		CORD00092293	Steibel, P.		7509		Troiani, H.O. & Prina, A.O.			14	4	1983		Solanaceae	Solanum	chenopodioides	Lam.	Argentina	La Pampa	Chapaleufú		Intendente Alvear.		35.235323	S	63.591908	W	DD	4	GAZ	35°14' S, 63°36' W	-35.235323	-63.591908
CORD	Herbarium sheet	215548	163069		CORD00092300	Steibel, P.		7701		Troiani, H.O.			30	11	1983		Solanaceae	Solanum	chenopodioides	Lam.	Argentina	La Pampa	Chapaleufú		Intendente Alvear.		35.235323	S	63.591908	W	DD	4	GAZ	35°14' S, 63°36' W	-35.235323	-63.591908
CORD	Herbarium sheet	215541	163062		CORD00092292	Steibel, P.		7702		Troiani, H.O.			30	11	1983		Solanaceae	Solanum	chenopodioides	Lam.	Argentina	La Pampa	Chapaleufú		Intendente Alvear.		35.235323	S	63.591908	W	DD	4	GAZ	35°14' S, 63°36' W	-35.235323	-63.591908
CORD	Herbarium sheet	215550	163071		CORD00092302	Steibel, P.		7735		Troiani, H.O.			30	11	1983		Solanaceae	Solanum	chenopodioides	Lam.	Argentina	La Pampa	Chapaleufú		Bernardo Larroudé.		35.025965	S	63.582744	W	DD	4	GAZ	35°02' S, 63°35' W	-35.025965	-63.582744
CORD	Herbarium sheet	215543	163064		CORD00092294	Steibel, P.		7946		Troiani, H.O.			1	3	1984		Solanaceae	Solanum	chenopodioides	Lam.	Argentina	La Pampa	Rancul		Quetrequén.		35.053539	S	64.522866	W	DD		GAZ	35°03'13' S, 64°31'22' W	-35.053539	-64.522866
CORD	Herbarium sheet	215549	163070		CORD00092301	Steibel, P.		7976					21	3	1984		Solanaceae	Solanum	chenopodioides	Lam.	Argentina	La Pampa	Chapaleufú		Bernardo Larroudé.		35.025965	S	63.582744	W	DD	4	GAZ	35°02' S, 63°35' W	-35.025965	-63.582744
CORD	Herbarium sheet	215545	163066		CORD00092297	Steibel, P.		8003		Troiani, H.O.			30	3	1984		Solanaceae	Solanum	chenopodioides	Lam.	Argentina	La Pampa	Atreucó		Doblas. En El Refugio.		37.149292	S	64.010332	W	DD	4	GAZ	37°09' S, 64°01' W	-37.149292	-64.010332
CORD	Herbarium sheet	215540	163061		CORD00094729	Steibel, P.		8004	bis	Troiani, H.O.			30	3	1984		Solanaceae	Solanum	chenopodioides	Lam.	Argentina	La Pampa	Atreucó		Doblas. El Refugio.		37.149292	S	64.010332	W	DD	4	GAZ	37°09' S, 64°01' W	-37.149292	-64.010332
CORD	Herbarium sheet	215544	163065		CORD00092295	Steibel, P.		9552					23	3	1988		Solanaceae	Solanum	chenopodioides	Lam.	Argentina	La Pampa	Rancul		20 km. W Ing. Luiggi. Loma de la Puerta.		35.368019	S	64.766452	W	DD		GAZ	35°22'05' S, 64°45'59' W	-35.368019	-64.766452
CORD	Herbarium sheet	215407	162929		CORD00095532	Stiefkens, L.B.		6					22	4	1990		Solanaceae	Solanum	chenopodioides	Lam.	Argentina	Córdoba	Colón		Jesús María		31.0825	S	64.1027	W	DMS		SPEC	31°08'25' S, 64°10'27' W	-31.140278	-64.174167
CORD	Herbarium sheet	215480	163001		CORD00082930	Stuckert, T.		23661					3	3	1931		Solanaceae	Solanum	chenopodioides	Lam.	Argentina	Córdoba	Punilla		Cerro de Los Gigantes.		31.2525	S	64.4746	W	DMS		GAZ	31°25'25' S, 64°47'46' W Alt: 2181m	-31.423611	-64.796111	2181			metres	2181
CORD	Herbarium sheet	215424	162946		CORD00052216	Stuckert, T.		23806					15	10	1931		Solanaceae	Solanum	chenopodioides	Lam.	Argentina	Córdoba	Colón		Sierra Chica: Casabamba		31.21	S	64.24	W	DMS		GAZ	31°21' S, 64°24' W Alt: 597m	-31.35	-64.4	597			metres	597
CORD	Herbarium sheet	215481	163002		CORD00082931	Stuckert, T.		24020					20	12	1931		Solanaceae	Solanum	chenopodioides	Lam.	Argentina	Córdoba	Colón		Casa Bamba.		31.21	S	64.24	W	DMS		GAZ	31°21' S, 64°24' W Alt: 597m	-31.35	-64.4	597			metres	597
US	Herbarium sheet	215613	163127	2678249	2837971	Subils, R.		1051		Di Fulvio, T.E.			5	11	1970		Solanaceae	Solanum	chenopodioides	Lam.	Argentina	Córdoba	Río Segundo		Villa Rosario, en el Río Segundo		31.3322	S	63.3208	W	DMS		GAZ	31°33'22' S, 63°32'08' W	-31.556111	-63.535556
CORD	Herbarium sheet	215445	162967		CORD00052244	Subils, R.		1057		Di Fulvio, T.E.			5	11	1970		Solanaceae	Solanum	chenopodioides	Lam.	Argentina	Córdoba	Río Segundo		Villa del Rosario, en el Río Segundo		31.3322	S	63.3208	W	DMS		GAZ	31°33'22' S, 63°32'08' W Alt: 249m	-31.556111	-63.535556	249			metres	249
CORD	Herbarium sheet	215446	162968		CORD00052245	Subils, R.		1059		Di Fulvio, T.E.			5	11	1970		Solanaceae	Solanum	chenopodioides	Lam.	Argentina	Córdoba	Río Segundo		Villa del Rosario, en el Río Segundo		31.3322	S	63.3208	W	DMS		GAZ	31°33'22' S, 63°32'08' W Alt: 249m	-31.556111	-63.535556	249			metres	249
CORD	Herbarium sheet	215443	162965		CORD00052241	Subils, R.		2105					30	11	1975		Solanaceae	Solanum	chenopodioides	Lam.	Argentina	Córdoba	Río Primero		Cañada de Machado Sud, al sur-sureste de Río Primero	en el monte	31.2544	S	63.3506	W	DMS		GAZ	31°25'44' S, 63°35'06' W Alt: 235m	-31.428889	-63.585	235			metres	235
CORD	Herbarium sheet	215444	162966		CORD00052242	Subils, R.		2110					30	11	1975		Solanaceae	Solanum	chenopodioides	Lam.	Argentina	Córdoba	Río Primero		Cañada de Machado Sud, al sur-sureste de Río Primero	en el monte	31.2544	S	63.3506	W	DMS		GAZ	31°25'44' S, 63°35'06' W Alt: 235m	-31.428889	-63.585	235			metres	235
CORD	Herbarium sheet	215428	162950		CORD00052219	Subils, R.		3434		et al.			17	10	1984		Solanaceae	Solanum	chenopodioides	Lam.	Argentina	Córdoba	Colón		Cruce del Río Jesús María con la Ruta nacional nº 9, próximo a Jesús María		30.5853	S	64.0544	W	DMS		GAZ	30°58'53' S, 64°05'44' W Alt: 535m	-30.981389	-64.095556	535			metres	535
CORD	Herbarium sheet	215433	162955		CORD00052224	Subils, R.		3815					20	10	1984		Solanaceae	Solanum	chenopodioides	Lam.	Argentina	Córdoba	Colón		Sierra Chica (Falda E): Jesús María, en el Río Carnero		30.5853	S	64.0544	W	DMS		GAZ	30°58'53' S, 64°05'44' W Alt: 535m	-30.981389	-64.095556	535			metres	535
CORD	Herbarium sheet	215609	163123		CORD00013627	Subils, R.		3816					20	10	1984		Solanaceae	Solanum	chenopodioides	Lam.	Argentina	Córdoba	Calamuchita		Río Los Sauces		32.527695	S	64.586538	W	DD	ca.	GAZ	32°31'40' S, 64°35'12' W	-32.527695	-64.586538
CORD	Herbarium sheet	215447	162969		CORD00052246	Subils, R.		3937					15	10	1986		Solanaceae	Solanum	chenopodioides	Lam.	Argentina	Córdoba	Río Segundo		Ruta Nacional n° 9: Pilar, alrededores del puente, en la margen derecha del Río Segundo.		31.4041	S	63.5243	W	DMS		GAZ	31°40'41' S, 63°52'43' W Alt: 334m	-31.678056	-63.878611	334			metres	334
BM	Herbarium sheet	84193	72885		BM001120036	Subils, R.		4668					23	5	1999		Solanaceae	Solanum	chenopodioides	Lam.	Argentina	Córdoba	Río Segundo	Pilar	Lagunilla a +- 13 km al sur de Pilar		31.787454	S	63.782213	W	DD		GAZ	31°47'15' S, 63°46'56' W	-31.787454	-63.782213
CORD	Herbarium sheet	215396	72885		CORD00013628	Subils, R.		4668					23	5	1999		Solanaceae	Solanum	chenopodioides	Lam.	Argentina	Córdoba	Río Segundo	Pilar	Lagunilla a +- 13 km al sur de Pilar		31.787454	S	63.782213	W	DD		GAZ	31°47'15' S, 63°46'56' W	-31.787454	-63.782213
CORD	Herbarium sheet	214640	162358		CORD00082226	Subils, R.		4691					26	10	2004		Solanaceae	Solanum	chenopodioides	Lam.	Argentina	Córdoba	Río Segundo		Pilar, casa de la familia Subils	cultivada en casa de la Familia Subils en maceta d=con tierra provieniente de Buenos Aries (comprada en vivero)	0		0						0	0
CORD	Herbarium sheet	215448	162970		CORD00052247	Subils, R.		4693					5	1	2005		Solanaceae	Solanum	chenopodioides	Lam.	Argentina	Córdoba	Río Segundo		Pilar		31.4041	S	63.5243	W	DMS		GAZ	31°40'41' S, 63°52'43' W Alt: 334m	-31.678056	-63.878611	334			metres	334
BAB	Herbarium sheet	176617	135743	12185	BAB00006444	Torreggiani, ?		13					0	7	1904		Solanaceae	Solanum	chenopodioides	Lam.	Argentina	Corrientes	Bella Vista		Bella Vista		28.513387	S	59.042994	W	DD	4	GAZ	28°31' S, 59°03' W	-28.513387	-59.042994
CORD	Herbarium sheet	69883	63185		CORD00012891	Toscani, H.L.		50					7	4	1949		Solanaceae	Solanum	chenopodioides	Lam.	Argentina	La Rioja	Famatina	Aguaditas	Aguaditas		29.5	S	68.6	W	DMS	4	GAZ	29°50' S, 69°01' W	-29.833333	-69
BAB	Herbarium sheet	176653	63185	93186	BAB00006709	Toscani, H.L.		50					7	4	1949		Solanaceae	Solanum	chenopodioides	Lam.	Argentina	La Rioja	Famatina	Aguaditas	Aguaditas		29.5	S	68.6	W	DMS	4	GAZ	29°50' S, 69°01' W	-29.833333	-69
CORD	Herbarium sheet	215551	163072		CORD00092303	Troiani, H.O.		7516		Steibel, P. & Prina, A.O.			14	4	1983		Solanaceae	Solanum	chenopodioides	Lam.	Argentina	La Pampa	Maracó		Entre General Pico y Trebolares [georef midway between]		35.612501	S	63.678262	W	DD	4	GAZ	35°37' S, 63°41' W	-35.612501	-63.678262
SI	Herbarium sheet	216727	163882	161035	51465	Troncoso, N.S.		2261		Bacigalupo, N.M. & Guaglianone, E.R.			20	9	1978		Solanaceae	Solanum	chenopodioides	Lam.	Argentina	Entre Ríos	Concordia		Concordia dpto. Ayuí Grande, R. 14	borde camino	31.382115	S	58.020399	W	DD	ca.	GAZ	31°22'56' S, 58°01'13' W	-31.382115	-58.020399
E	Herbarium sheet	145386	110734		E00057521	Tweedie, J.		38					0	0	0		Solanaceae	Solanum	chenopodioides	Lam.	Argentina	Buenos Aires			Buenos Aires		34.689767	S	58.545786	W	DD	ca.	GAZ	34°41'23' S, 58°32'45' W	-34.689767	-58.545786
E	Herbarium sheet	145387	110735		E00057511	Tweedie, J.		39					0	0	0		Solanaceae	Solanum	chenopodioides	Lam.	Argentina	Buenos Aires			Buenos Aires		34.689767	S	58.545786	W	DD	ca.	GAZ	34°41'23' S, 58°32'45' W	-34.689767	-58.545786
NY	Herbarium sheet	155912	119564	NY00852766	852766	Varela, F.		687					30	2	1944		Solanaceae	Solanum	chenopodioides	Lam.	Argentina	San Luis	Ayacucho	San Francisco	San Francisco		32.60205	S	66.114633	W	DD		GAZ	32°36'07' S, 66°06'53' W Alt: 800m	-32.60205	-66.114633	800			metres	800
LIL	Herbarium sheet	167136	128825			Vega, C.		870	[a]				8	10	1948		Solanaceae	Solanum	chenopodioides	Lam.	Argentina	Chaco	San Fernando			Bosque anegadizo	0		0						0	0
MO	Herbarium sheet	134654	102055	5907152	MO-1352717	Ventania, P.		870					0	0	1979		Solanaceae	Solanum	chenopodioides	Lam.	Argentina	Buenos Aires	Tornquist		Sierra de la Ventana: camino a Paso Funke.		38.116582	S	62.064802	W	DD	4	GAZ	38°07' S, 62°04' W	-38.116582	-62.064802
BAB	Herbarium sheet	176619	135745	2837	BAB00006317	Venturi, S.		64					3	5	1902		Solanaceae	Solanum	chenopodioides	Lam.	Argentina	Buenos Aires		Avellaneda	Barrancas al Sur		34.672651	S	58.37521	W	DD	ca.	GAZ	34°40'22' S, 58°22'31' W	-34.672651	-58.37521
K	Herbarium sheet	67309	60853		K000788056	Venturi, S.		5005					10	5	1927		Solanaceae	Solanum	chenopodioides	Lam.	Argentina	Tucumán	Capital		Capital. Rio Sali.	terrano bajo humedo	26.864506	S	65.191498	W	DD		GAZ	26°51'52' S, 65°11'29' W Alt: 450m	-26.864506	-65.191498	450			metres	450
MO	Herbarium sheet	103389	60853	963163	MO-2127122	Venturi, S.		5005					10	5	1927		Solanaceae	Solanum	chenopodioides	Lam.	Argentina	Tucumán	Capital		Capital. Rio Sali.	terrano bajo humedo	26.864506	S	65.191498	W	DD		GAZ	26°51'52' S, 65°11'29' W Alt: 450m	-26.864506	-65.191498	450			metres	450
US	Herbarium sheet	130364	60853	1440758	2837182	Venturi, S.		5005					10	5	1927		Solanaceae	Solanum	chenopodioides	Lam.	Argentina	Tucumán	Capital		Capital. Rio Sali.	terrano bajo humedo	26.864506	S	65.191498	W	DD		GAZ	26°51'52' S, 65°11'29' W Alt: 450m	-26.864506	-65.191498	450			metres	450
US	Herbarium sheet	130365	60853	1548945		Venturi, S.		5005					10	5	1927		Solanaceae	Solanum	chenopodioides	Lam.	Argentina	Tucumán	Capital		Capital. Rio Sali.	terrano bajo humedo	26.864506	S	65.191498	W	DD		GAZ	26°51'52' S, 65°11'29' W Alt: 450m	-26.864506	-65.191498	450			metres	450
F	Herbarium sheet	136823	60853	637778		Venturi, S.		5005					10	5	1927		Solanaceae	Solanum	chenopodioides	Lam.	Argentina	Tucumán	Capital		Capital. Rio Sali.	terrano bajo humedo	26.864506	S	65.191498	W	DD		GAZ	26°51'52' S, 65°11'29' W Alt: 450m	-26.864506	-65.191498	450			metres	450
BAB	Herbarium sheet	176655	60853	41553	BAB00006739	Venturi, S.		5005					10	5	1927		Solanaceae	Solanum	chenopodioides	Lam.	Argentina	Tucumán	Capital		Capital. Rio Sali.	terrano bajo humedo	26.864506	S	65.191498	W	DD		GAZ	26°51'52' S, 65°11'29' W Alt: 450m	-26.864506	-65.191498	450			metres	450
BAB	Herbarium sheet	214461	162221	49449		Williamson, J.		2446					2	4	1934		Solanaceae	Solanum	chenopodioides	Lam.	Argentina	La Pampa	Maracó		General Pico (Vivero Pampeano)		35.66316	S	63.755678	W	DD		GAZ	35°39'47' S, 63°45'20' W	-35.66316	-63.755678
CORD	Herbarium sheet	215536	163057		CORD00094726	Without Collector		128					0	0	0		Solanaceae	Solanum	chenopodioides	Lam.	Argentina	Buenos Aires	Tornquist		Sierra Central. Sierra de la Ventana.		38.1243	S	62.1611	W	DMS	4	GAZ	38°13' S, 62°16' W	-38.211944	-62.269722
CORD	Herbarium sheet	215523	163044		CORD00092267	Without Collector		179					14	11	1895		Solanaceae	Solanum	chenopodioides	Lam.	Argentina	Buenos Aires	La Plata		Las Talas [Las Tablas]		34.919457	S	57.971119	W	DD		GAZ	34°55'10' S, 57°58'16' W	-34.919457	-57.971119
CORD	Herbarium sheet	215538	163059		CORD00094727	Without Collector		184					22	11	1845		Solanaceae	Solanum	chenopodioides	Lam.	Argentina	Buenos Aires	Tornquist		Sierra de la Ventana. Estancia Leives.		38.1243	S	62.1611	W	DMS	4	GAZ	38°13' S, 62°16' W	-38.211944	-62.269722
B-W	Herbarium sheet	107388	67216		B-W 04336-01-0	Without Collector		s.n.			lectotype	Solanum sublobatum Willd. ex Roem. & Schult.	0	0	0		Solanaceae	Solanum	chenopodioides	Lam.	Argentina	Buenos Aires	Distrito Federal	Buenos Aires	Buenos Ayres		34.689767	S	58.545786	W	DD	ca.	GAZ	34°41'23' S, 58°32'45' W	-34.689767	-58.545786
BAB	Herbarium sheet	176276	135402	54692	BAB00006433	Without Collector		s.n.					25	4	1925		Solanaceae	Solanum	chenopodioides	Lam.	Argentina	Buenos Aires		Mercedes	Mercedes		34.650664	S	59.426013	W	DD	4	GAZ	34°39' S, 59°26' W	-34.650664	-59.426013
BAB	Herbarium sheet	176800	135895	93153	BAB00006618	Without Collector		s.n.					8	12	1913		Solanaceae	Solanum	chenopodioides	Lam.	Argentina	Buenos Aires			sin.loc.		0		0						0	0
CORD	Herbarium sheet	215561	163081		CORD00094733	Without Collector		s.n.					0	0	0		Solanaceae	Solanum	chenopodioides	Lam.	Argentina	San Luis	Libertador General San Martín		Sierra de San Luis.		32.677975	S	65.833127	W	DD	ca.	GAZ	32°40'41' S, 65°49'59' W	-32.677975	-65.833127
SI	Herbarium sheet	219237	166100		75422	Zuloaga, F.O.		12148		Deginani, N.B.			18	10	2010		Solanaceae	Solanum	chenopodioides	Lam.	Argentina	Buenos Aires	Punta Indio		Ruta Prov. 11, entre Punta Indio y Punta Piedras.		35.1934	S	57.1204	W	DMS		SPEC	35°19'34' S, 57°12'04' W Alt: 20m	-35.326111	-57.201111	20			metres	20
CTES	Herbarium sheet	219238	166100		CTES0060499	Zuloaga, F.O.		12148		Deginani, N.B.			18	10	2010		Solanaceae	Solanum	chenopodioides	Lam.	Argentina	Buenos Aires	Punta Indio		Ruta Prov. 11, entre Punta Indio y Punta Piedras.		35.1934	S	57.1204	W	DMS		SPEC	35°19'34' S, 57°12'04' W Alt: 20m	-35.326111	-57.201111	20			metres	20
CORD	Herbarium sheet	215558	163078		CORD00092311	Zygadlo, J.A.		1					5	1	1992		Solanaceae	Solanum	chenopodioides	Lam.	Argentina	Santa Fé	La Capital		alrededores de la Ciudad de Santa Fé		31.551098	S	61.079759	W	DD	ca.	GAZ	31°33'04' S, 61°04'47' W	-31.551098	-61.079759
CORD	Herbarium sheet	69871	63174		CORD00012884	Zygadlo, J.A.		2					22	1	1990		Solanaceae	Solanum	chenopodioides	Lam.	Argentina	Córdoba	San Alberto	Paso de las Tropas	Cumbre de Achala, falda O, Nono, Paso de las Tropas, pasando Mina Clavero		31.7936	S	65.003652	W	DD	4	GAZ	31°48' S, 65°00' W	-31.7936	-65.003652
CORD	Herbarium sheet	215434	162956		CORD00052225	Zygadlo, J.A.		26					14	2	1990		Solanaceae	Solanum	chenopodioides	Lam.	Argentina	Córdoba	Colón		Sierra Chica, Falda E: Agua de Oro, entre Salsipuedes y La Granja		31.0344	S	64.1801	W	DMS		GAZ	31°03'44' S, 64°18'01' W Alt: 800m	-31.062222	-64.300278	800			metres	800
CORD	Herbarium sheet	215452	162974		CORD00052251	Zygadlo, J.A.		27					24	2	1990		Solanaceae	Solanum	chenopodioides	Lam.	Argentina	Córdoba	San Javier		Sierra Grande (Falda O): Las Tapias, al este de Villa Dolores		31.5734	S	65.0429	W	DMS		GAZ	31°57'34' S, 65°04'29' W Alt: 696m	-31.959444	-65.074722	696			metres	696
CORD	Herbarium sheet	215486	163007		CORD00082992	Zygadlo, J.A.		106					14	2	1991		Solanaceae	Solanum	chenopodioides	Lam.	Argentina	Córdoba	Colón		Sierra Chica (Falda E): Camino a Salsipuedes, viniendo desde Dique la Quebrada.		31.0927	S	64.1839	W	DMS		GAZ	31°09'27' S, 64°18'39' W Alt: 745m	-31.1575	-64.310833	745			metres	745
CORD	Herbarium sheet	215537	163058		CORD00092289	Zygadlo, J.A.		160					1	12	1991		Solanaceae	Solanum	chenopodioides	Lam.	Argentina	Corrientes	Ituzaingó		San Jerónimo.		0		0						0	0
CORD	Herbarium sheet	164919	127024		CORD00084581	Zygadlo, J.A.		161					8	12	1990		Solanaceae	Solanum	chenopodioides	Lam.	Argentina	Santa Fé	Capital		RP Nº 2, Estación Laguna Paiva		31.316517	S	60.671781	W	DD		GAZ	31°18'59' S, 60°40'18' W	-31.316517	-60.671781
G	Herbarium sheet	70179	63452			Aedo, C.		15299					12	2	2008		Solanaceae	Solanum	cochabambense	Bitter	Argentina	Tucumán	Tafí del Valle	El Rincón	Pr El Rincon		26.5836	S	65.4507	W	DMS		SPEC	26°58'36' S, 65°45'07' W Alt: 2150m	-26.976667	-65.751944	2150			metres	2150
CORD	Herbarium sheet	164626	63452	303598	CORD00013524	Aedo, C.		15299					12	2	2008		Solanaceae	Solanum	cochabambense	Bitter	Argentina	Tucumán	Tafí del Valle	El Rincón	Pr El Rincon		26.5836	S	65.4507	W	DMS		SPEC	26°58'36' S, 65°45'07' W Alt: 2150m	-26.976667	-65.751944	2150			metres	2150
K	Herbarium sheet	67072	60635		K001043097	Balls, E.K.	B	5949					8	2	1939		Solanaceae	Solanum	cochabambense	Bitter	Argentina	Jujuy	Tumbaya		Bárcena	In waste ground by cultivation, fairly dry soil	23.5859	S	65.2718	W	DMS		GAZ	23°58'59' S, 65°27'18' W Alt: 1615m	-23.983056	-65.455	1615			metres	1615
E	Herbarium sheet	125732	60635		E00106312	Balls, E.K.	B	5949					8	2	1939		Solanaceae	Solanum	cochabambense	Bitter	Argentina	Jujuy	Tumbaya		Bárcena	In waste ground by cultivation, fairly dry soil	23.5859	S	65.2718	W	DMS		GAZ	23°58'59' S, 65°27'18' W Alt: 1615m	-23.983056	-65.455	1615			metres	1615
K	Herbarium sheet	137239	60635		K001167199	Balls, E.K.	B	5949					8	2	1939		Solanaceae	Solanum	cochabambense	Bitter	Argentina	Jujuy	Tumbaya		Bárcena	In waste ground by cultivation, fairly dry soil	23.5859	S	65.2718	W	DMS		GAZ	23°58'59' S, 65°27'18' W Alt: 1615m	-23.983056	-65.455	1615			metres	1615
K	Herbarium sheet	137408	104066		K001167200	Balls, E.K.		6057					13	2	1939		Solanaceae	Solanum	cochabambense	Bitter	Argentina	Jujuy	Tilcara		Chorru Valley, near Tilcara	growing among rank herbage and shrubs in moist partly shaded valley by stream side, rich humus soil	23.568358	S	65.39325	W	DD	4	GAZ	23°34' S, 65°24' W	-23.568358	-65.39325
CORD	Herbarium sheet	164755	126890		CORD00094592	Barboza, G.E.		286		Novara, L.J.; Matesevach, A.M. & Chiarini, F.			2	10	2001		Solanaceae	Solanum	cochabambense	Bitter	Argentina	Salta	Santa Victoria		Los Toldos, unos 2 km antes de llegar al Lipeo, apenas pasando el canto del Monte, en zona de Yungas		22.2153	S	64.432	W	DMS	7	SPEC	22°21'53' S, 64°43'20' W	-22.364722	-64.722222
BM	Herbarium sheet	84192	72884		BM001120035	Barboza, G.E.		703		Chiarini, F. & Matesevach, A.M.			3	4	2003		Solanaceae	Solanum	cochabambense	Bitter	Argentina	Salta	Chicoana		Quebrada de La Sirena, entre los km 48 y 49 de Ruta nacional n°59, en los alrededores de la cruz		25.1037	S	65.4935	W	DMS		GAZ	25°10'37' S, 65°49'35' W	-25.176944	-65.826389
CORD	Herbarium sheet	164667	72884		CORD00094598	Barboza, G.E.		703		Chiarini, F. & Matesevach, A.M.			3	4	2003		Solanaceae	Solanum	cochabambense	Bitter	Argentina	Salta	Chicoana		Quebrada de La Sirena, entre los km 48 y 49 de Ruta nacional n°59, en los alrededores de la cruz		25.1037	S	65.4935	W	DMS		GAZ	25°10'37' S, 65°49'35' W	-25.176944	-65.826389
CORD	Herbarium sheet	70197	63470		CORD00013494	Barboza, G.E.		848		Oberti, J.C.			14	12	2003		Solanaceae	Solanum	cochabambense	Bitter	Argentina	Catamarca	Ambato	Singuil - Chacaritas km 1420	Entre Singuil y Las Chacritas en el km 1420		27.4412	S	65.5501	W	DMS		SPEC	27°44'12' S, 65°55'01' W Alt: 1750m	-27.736667	-65.916944	1750			metres	1750
BM	Herbarium sheet	84191	72883		BM001120034	Barboza, G.E.		1124		Matesevach, A.M.; Filippa, E.M. & Marini, E.			22	1	2005		Solanaceae	Solanum	cochabambense	Bitter	Argentina	Tucumán	Monteros		El Durazno Blanco, km 44/45 [original label as Tafí]	Abundante	26.976704	S	65.662783	W	DD		GAZ	26°58'36' S, 65°39'46' W Alt: 1700m	-26.976704	-65.662783	1700			metres	1700
CORD	Herbarium sheet	164668	72883		CORD00094597	Barboza, G.E.		1124		Matesevach, A.M.; Filippa, E.M. & Marini, E.			22	1	2005		Solanaceae	Solanum	cochabambense	Bitter	Argentina	Tucumán	Monteros		El Durazno Blanco, km 44/45 [original label as Tafí]	Abundante	26.976704	S	65.662783	W	DD		GAZ	26°58'36' S, 65°39'46' W Alt: 1700m	-26.976704	-65.662783	1700			metres	1700
COL	Herbarium sheet	173102	72883	579985	COL000430203	Barboza, G.E.		1124		Matesevach, A.M.; Filippa, E.M. & Marini, E.			22	1	2005		Solanaceae	Solanum	cochabambense	Bitter	Argentina	Tucumán	Monteros		El Durazno Blanco, km 44/45 [original label as Tafí]	Abundante	26.976704	S	65.662783	W	DD		GAZ	26°58'36' S, 65°39'46' W Alt: 1700m	-26.976704	-65.662783	1700			metres	1700
CORD	Herbarium sheet	164750	126885	195584	CORD00094573	Barboza, G.E.		1139		Matesevach, A.M.; Filippa, E.M. & Marini, E.			23	1	2005		Solanaceae	Solanum	cochabambense	Bitter	Argentina	Catamarca	Ambato		Cuesta de Singuil, entre Las Chacritas y Singuil, km 1426/1425		28.1	S	65.545	W	DMS	3	SPEC	28°10' S, 65°55' W Alt: 1800m	-28.166667	-65.913889	1800			metres	1800
CORD	Herbarium sheet	70158	63431		CORD00013390	Barboza, G.E.		2152		Chiarini, F. & Moreno, N.			24	2	2009		Solanaceae	Solanum	cochabambense	Bitter	Argentina	Tucumán	Monteros	El Nogalar	El Nogalar, rumbo a Tafi del Valle		27.0001	S	65.3919	W	DMS		SPEC	27°00'01' S, 65°39'19' W Alt: 1400m	-27.000278	-65.655278	1400			metres	1400
G	Herbarium sheet	70178	63451		CORD00013525	Barboza, G.E.		2153		Chiarini, F. & Moreno, N.			24	2	2009		Solanaceae	Solanum	cochabambense	Bitter	Argentina	Tucumán	Monteros		Apeadero Munoz, km 41 rumbo a Tafi del Valle [original label as Tafí]		26.5917	S	65.3944	W	DMS		SPEC	26°59'17' S, 65°39'44' W Alt: 1601m	-26.988056	-65.662222	1601			metres	1601
CORD	Herbarium sheet	75703	67365		CORD00013852	Barboza, G.E.		3500		Knapp, S. & Särkinen, T.			13	2	2012		Solanaceae	Solanum	cochabambense	Bitter	Argentina	Tucumán	Monteros	Apeadero Muñoz	[original label as Tafí]	en el interior y al costado de camino de Yunga	26.5918	S	65.39439	W	DMS		GPS	26°59'18' S, 65°39'44' W Alt: 1605m	-26.988333	-65.662194	1605			metres	1605
BM	Herbarium sheet	83651	67365		BM001115385	Barboza, G.E.		3500		Knapp, S. & Särkinen, T.			13	2	2012		Solanaceae	Solanum	cochabambense	Bitter	Argentina	Tucumán	Monteros	Apeadero Muñoz	[original label as Tafí]	en el interior y al costado de camino de Yunga	26.5918	S	65.39439	W	DMS		GPS	26°59'18' S, 65°39'44' W Alt: 1605m	-26.988333	-65.662194	1605			metres	1605
BM	Herbarium sheet	83653	67365		BM001115383	Barboza, G.E.		3500		Knapp, S. & Särkinen, T.			13	2	2012		Solanaceae	Solanum	cochabambense	Bitter	Argentina	Tucumán	Monteros	Apeadero Muñoz	[original label as Tafí]	en el interior y al costado de camino de Yunga	26.5918	S	65.39439	W	DMS		GPS	26°59'18' S, 65°39'44' W Alt: 1605m	-26.988333	-65.662194	1605			metres	1605
CORD	Herbarium sheet	164627	67365		CORD00055911	Barboza, G.E.		3500		Knapp, S. & Särkinen, T.			13	2	2012		Solanaceae	Solanum	cochabambense	Bitter	Argentina	Tucumán	Monteros	Apeadero Muñoz	[original label as Tafí]	en el interior y al costado de camino de Yunga	26.5918	S	65.39439	W	DMS		GPS	26°59'18' S, 65°39'44' W Alt: 1605m	-26.988333	-65.662194	1605			metres	1605
SI	Herbarium sheet	165009	127099	435460	54478	Cabrera, A.L.		20795					28	8	1970		Solanaceae	Solanum	cochabambense	Bitter	Argentina	Jujuy	Ledesma		Abra de Cañas, camino a Valle Grande.		23.5526	S	65.4751	W	DMS	4	SPEC	23°55' S, 65°48' W	-23.923889	-65.7975
CORD	Herbarium sheet	164729	126867	236966		Cabrera, A.L.		21085		Fabris, H.A.			0	0	0		Solanaceae	Solanum	cochabambense	Bitter	Argentina	Jujuy	Santa Bárbara		El Fuerte, subida a El Centinela		24.17	S	64.24	W	DMS	7	GAZ	24°17'00' S, 64°24'00' W	-24.283333	-64.4
SI	Herbarium sheet	164722	126863	158881	52083	Cabrera, A.L.		24106		Kiesling, R. & Zardini, E.M.			13	11	1973		Solanaceae	Solanum	cochabambense	Bitter	Argentina	Jujuy	Santa Bárbara		Camino al Abra de los Morteros.		24.18	S	64.29	W	DMS	7	GAZ	24°18'00' S, 64°29'00' W	-24.3	-64.483333
LP	Herbarium sheet	164723	126863			Cabrera, A.L.		24106		Kiesling, R. & Zardini, E.M.			13	11	1973		Solanaceae	Solanum	cochabambense	Bitter	Argentina	Jujuy	Santa Bárbara		Camino al Abra de los Morteros.		24.18	S	64.29	W	DMS	7	GAZ	24°18'00' S, 64°29'00' W	-24.3	-64.483333
G	Herbarium sheet	70176	63449			Cerana, M.M.		358		Nores, M. & Yzurieta, D.			18	1	1983		Solanaceae	Solanum	cochabambense	Bitter	Argentina	Catamarca	Andalgalá	Cuesta del Clavillo	Cuesta del Clavillo, a c. 3 km al norte de Rio Potrero		27.22	S	65.59	W	DMS	7	GAZ	27°22'00' S, 65°59'00' W	-27.366667	-65.983333
CORD	Herbarium sheet	164633	63449		CORD00094574	Cerana, M.M.		358		Nores, M. & Yzurieta, D.			18	1	1983		Solanaceae	Solanum	cochabambense	Bitter	Argentina	Catamarca	Andalgalá	Cuesta del Clavillo	Cuesta del Clavillo, a c. 3 km al norte de Rio Potrero		27.22	S	65.59	W	DMS	7	GAZ	27°22'00' S, 65°59'00' W	-27.366667	-65.983333
G	Herbarium sheet	70177	63450			Cerana, M.M.		392		Nores, M. & Yzurieta, D.			18	1	1983		Solanaceae	Solanum	cochabambense	Bitter	Argentina	Catamarca	Andalgalá	Cuesta del Clavillo	Cuesta del Clavillo, a c. 3 km al norte de Rio Potrero		27.22	S	65.59	W	DMS	7	GAZ	27°22'00' S, 65°59'00' W	-27.366667	-65.983333
CORD	Herbarium sheet	164656	63450		CORD00094578	Cerana, M.M.		392		Nores, M. & Yzurieta, D.			18	1	1983		Solanaceae	Solanum	cochabambense	Bitter	Argentina	Catamarca	Andalgalá	Cuesta del Clavillo	Cuesta del Clavillo, a c. 3 km al norte de Rio Potrero		27.22	S	65.59	W	DMS	7	GAZ	27°22'00' S, 65°59'00' W	-27.366667	-65.983333
G	Herbarium sheet	70175	63448			Cerana, M.M.		417		Nores, M. & Yzurieta, D.			18	1	1983		Solanaceae	Solanum	cochabambense	Bitter	Argentina	Catamarca	Andalgalá	Cuesta del Clavillo	Cuesta del Clavillo, a c. 3 km al norte de Río Potrero		27.22	S	65.59	W	DMS	7	GAZ	27°22'00' S, 65°59'00' W	-27.366667	-65.983333
CORD	Herbarium sheet	164632	63448		CORD00094571	Cerana, M.M.		417		Nores, M. & Yzurieta, D.			18	1	1983		Solanaceae	Solanum	cochabambense	Bitter	Argentina	Catamarca	Andalgalá	Cuesta del Clavillo	Cuesta del Clavillo, a c. 3 km al norte de Río Potrero		27.22	S	65.59	W	DMS	7	GAZ	27°22'00' S, 65°59'00' W	-27.366667	-65.983333
CORD	Herbarium sheet	214867	63448		CORD00094577	Cerana, M.M.		417		Nores, M. & Yzurieta, D.			18	1	1983		Solanaceae	Solanum	cochabambense	Bitter	Argentina	Catamarca	Andalgalá	Cuesta del Clavillo	Cuesta del Clavillo, a c. 3 km al norte de Río Potrero		27.22	S	65.59	W	DMS	7	GAZ	27°22'00' S, 65°59'00' W	-27.366667	-65.983333
G	Herbarium sheet	70169	63442			Charpin, A.		23148		Novara, L.J.			9	11	1991		Solanaceae	Solanum	cochabambense	Bitter	Argentina	Salta	Santa Victoria	Orillas del Río Santa Victoria	Orillas del Rio Santa Victoria prope S. Victoria		22.252577	S	64.963989	W	DD		GAZ	22°15'09' S, 64°57'50' W Alt: 2400m	-22.252577	-64.963989	2400			metres	2400
NY	Herbarium sheet	168437	129636			Charpin, A.		23168		Novara, L.J.			9	11	1991		Solanaceae	Solanum	cochabambense	Bitter	Argentina	Salta	Santa Victoria	Santa Victoria	a las orillas de Río Santa Victoria		22.252577	S	64.963989	W	DD		GAZ	22°15'09' S, 64°57'50' W Alt: 2400m	-22.252577	-64.963989	2400		ca.	metres	2400
CORD	Herbarium sheet	164724	126864	399177	CORD00044223	Chiarini, F.		959		Joly, V. & Matton, D.			22	4	2012		Solanaceae	Solanum	cochabambense	Bitter	Argentina	Salta	Santa Victoria		Ruta Provincial nº 5: Pueblo Viejo		22.1621	S	65.526	W	DMS	3	SPEC	22°16' S, 65°53' W Alt: 3748m	-22.2725	-65.883333	3748			metres	3748
CORD	Herbarium sheet	214962	162562		CORD00094584	Cocucci, A.A.		284					16	2	1988		Solanaceae	Solanum	cochabambense	Bitter	Argentina	Tucumán	Tafí		Ruta Provincial 307, Apeadero Militar [original label as Tafí]		26.9166	S	65.6833	W	DD		GAZ	26°55'00' S, 65°41'00' W	-26.9166	-65.6833
CORD	Herbarium sheet	164731	126869		CORD00094594	Cocucci, A.A.		1003		Sérsic, A.N.; Moscone, E. & Ehrendorfer, F.			24	2	1998		Solanaceae	Solanum	cochabambense	Bitter	Argentina	Salta	Chicoana		Cuesta del Obispo		25.173871	S	65.847638	W	DD		GAZ	25°10'26' S, 65°50'51' W Alt: 2900m	-25.173871	-65.847638	2900			metres	2900
CORD	Herbarium sheet	164730	126868		CORD00094595	Cocucci, A.A.		1004		Sérsic, A.N.; Moscone, E. & Ehrendorfer, F.			24	2	1998		Solanaceae	Solanum	cochabambense	Bitter	Argentina	Salta	Chicoana		Cuesta del Obispo		25.173871	S	65.847638	W	DD		GAZ	25°10'26' S, 65°50'51' W Alt: 2900m	-25.173871	-65.847638	2900			metres	2900
CORD	Herbarium sheet	164744	126880	151176	CORD00046183	Cocucci, A.A.		2037					6	11	2002		Solanaceae	Solanum	cochabambense	Bitter	Argentina	Tucumán	Monteros		Camino a Tafí del Valle, cerca de Durazno Blanco [original label as Tafí]		26.3623	S	65.521	W	DMS	4	SPEC	26°36' S, 65°52' W	-26.606389	-65.869444
CORD	Herbarium sheet	164734	126872		CORD00094596	Cocucci, A.A.		2040					6	11	2002		Solanaceae	Solanum	cochabambense	Bitter	Argentina	Tucumán	Monteros		Camino a Tafí del Valle, cerca de Durazno Blanco [original label as Tafí]		26.3623	S	65.521	W	DMS	4	SPEC	26°36' S, 65°52' W	-26.606389	-65.869444
CORD	Herbarium sheet	164738	126876		CORD00094582	Cocucci, A.A.		2635		Sérsic, A.N. & Nattero, J.			16	3	2003		Solanaceae	Solanum	cochabambense	Bitter	Argentina	Catamarca	Andalgalá		Ruta Provincial Nº 365, Cuesta del Clavillo		27.2046	S	65.5817	W	DMS	7	SPEC	27°20'46' S, 65°58'17' W Alt: 1916m	-27.346111	-65.971389	1916			metres	1916
CORD	Herbarium sheet	164739	126877		CORD00094581	Cocucci, A.A.		2636		Sérsic, A.N. & Nattero, J.			16	3	2003		Solanaceae	Solanum	cochabambense	Bitter	Argentina	Catamarca	Andalgalá		Ruta Provincial Nº 365, Cuesta del Clavillo		27.2046	S	65.5817	W	DMS	7	SPEC	27°20'46' S, 65°58'17' W Alt: 1916m	-27.346111	-65.971389	1916			metres	1916
SI	Herbarium sheet	165000	127090	435531	54602	Diers, L.		311					3	3	1959		Solanaceae	Solanum	cochabambense	Bitter	Argentina	Tucumán	Monteros		Km. 44 camino a Tafí del Valle, sobre quebrada del río de Los Sosa.		26.582	S	65.3932	W	DMS	ca.	GAZ	26°58'20' S, 65°39'32' W Alt: 1730m	-26.972222	-65.658889	1730			metres	1730
CORD	Herbarium sheet	164752	126887		CORD00094576	Fabris, H.A.		3928		Cano, E. & Tello, H.			0	3	1963		Solanaceae	Solanum	cochabambense	Bitter	Argentina	Jujuy	Dr. Manuel Belgrano		Entre León y Nevado de Chañi, Mesada		24.01714	S	65.487919	W	DD		GAZ	24°01'02' S, 65°29'17' W Alt: 2000m	-24.01714	-65.487919	2000			metres	2000
LP	Herbarium sheet	214866	126887			Fabris, H.A.		3928		Cano, E. & Tello, H.			0	3	1963		Solanaceae	Solanum	cochabambense	Bitter	Argentina	Jujuy	Dr. Manuel Belgrano		Entre León y Nevado de Chañi, Mesada		24.01714	S	65.487919	W	DD		GAZ	24°01'02' S, 65°29'17' W Alt: 2000m	-24.01714	-65.487919	2000			metres	2000
K	Herbarium sheet	156428	119947		K001167201	Hieronymus, G.		416		Niederlein, G.			23	1	1871		Solanaceae	Solanum	cochabambense	Bitter	Argentina	La Rioja	Famatina		Mina del Oro, Sierra Famatina, Prov. de la Rioja		29.010625	S	67.766533	W	DD	ca.	GAZ	29°00'38' S, 67°46'00' W	-29.010625	-67.766533
MO	Herbarium sheet	79928	69861	1305987	MO-2127104	Hunziker, A.T.		6808					20	9	1946		Solanaceae	Solanum	cochabambense	Bitter	Argentina	Tucumán	Chicligasta		Antes de Rio Cochuna, camino de Alto del Clavillo a Alpachir.	En la selva tropical.	27.161	S	65.4613	W	DMS	4	GAZ	27°16' S, 65°46' W	-27.269444	-65.770278
CORD	Herbarium sheet	164682	69861		CORD00056620	Hunziker, A.T.		6808					20	9	1946		Solanaceae	Solanum	cochabambense	Bitter	Argentina	Tucumán	Chicligasta		Antes de Rio Cochuna, camino de Alto del Clavillo a Alpachir.	En la selva tropical.	27.161	S	65.4613	W	DMS	4	GAZ	27°16' S, 65°46' W	-27.269444	-65.770278
CORD	Herbarium sheet	164751	126886	121861		Hunziker, A.T.		24872					12	2	1986		Solanaceae	Solanum	cochabambense	Bitter	Argentina	Tucumán	Monteros		Camino a Tafí del Valle, km 41-42		27.62	S	65.38	W	DD	4	GAZ	27°37' S, 65°23' W	-27.62	-65.38
MO	Herbarium sheet	103416	85143	824353	MO-1354973	Jörgensen, P.		1473					0	11	1915		Solanaceae	Solanum	cochabambense	Bitter	Argentina	Catamarca	Andalgalá		Esquina Grande		27.450174	S	66.272891	W	DD	4	GAZ	27°27' S, 66°16' W	-27.450174	-66.272891
SI	Herbarium sheet	164706	85143	54479		Jörgensen, P.		1473					0	11	1915		Solanaceae	Solanum	cochabambense	Bitter	Argentina	Catamarca	Andalgalá		Esquina Grande		27.450174	S	66.272891	W	DD	4	GAZ	27°27' S, 66°16' W	-27.450174	-66.272891
K	Herbarium sheet	75540	67243		K000585687	Lorentz, P.G.		1155		Hieronymus, G.	isolectotype	Solanum lorentzii Bitter var. tucumanicum Bitter	0	12	1872		Solanaceae	Solanum	cochabambense	Bitter	Argentina	Catamarca		Quebrada de la Tala	Chacarita de los Padres en la Quebrada del Tala cerca de Catamarca		0		0						0	0
CORD	Herbarium sheet	75541	67243		CORD00004240	Lorentz, P.G.		1155		Hieronymus, G.	isolectotype	Solanum lorentzii Bitter var. tucumanicum Bitter	0	12	1872		Solanaceae	Solanum	cochabambense	Bitter	Argentina	Catamarca		Quebrada de la Tala	Chacarita de los Padres en la Quebrada del Tala cerca de Catamarca		0		0						0	0
CORD	Herbarium sheet	75542	67243		CORD00004239	Lorentz, P.G.		1155		Hieronymus, G.	isolectotype	Solanum lorentzii Bitter var. tucumanicum Bitter	0	12	1872		Solanaceae	Solanum	cochabambense	Bitter	Argentina	Catamarca		Quebrada de la Tala	Chacarita de los Padres en la Quebrada del Tala cerca de Catamarca		0		0						0	0
SI	Herbarium sheet	75543	67243		3323	Lorentz, P.G.		1155		Hieronymus, G.	isolectotype	Solanum lorentzii Bitter var. tucumanicum Bitter	0	12	1872		Solanaceae	Solanum	cochabambense	Bitter	Argentina	Catamarca		Quebrada de la Tala	Chacarita de los Padres en la Quebrada del Tala cerca de Catamarca		0		0						0	0
CORD	Herbarium sheet	75544	67243		CORD00004238	Lorentz, P.G.		1155		Hieronymus, G.	lectotype	Solanum lorentzii Bitter var. tucumanicum Bitter	0	12	1872		Solanaceae	Solanum	cochabambense	Bitter	Argentina	Catamarca		Quebrada de la Tala	Chacarita de los Padres en la Quebrada del Tala cerca de Catamarca		0		0						0	0
F	Herbarium sheet	183716	67243	50929	v0073320F	Lorentz, P.G.		1155		Hieronymus, G.	isolectotype		0	12	1872		Solanaceae	Solanum	cochabambense	Bitter	Argentina	Catamarca		Quebrada de la Tala	Chacarita de los Padres en la Quebrada del Tala cerca de Catamarca		0		0						0	0
K	Herbarium sheet	156429	119948		K001166676	Lorentz, P.G.		s.n.		Grisebach, A.H.R.			0	11	1877		Solanaceae	Solanum	cochabambense	Bitter	Argentina	Catamarca			sin. loc.		0		0						0	0
SI	Herbarium sheet	165035	127125	435537	54605	Lorentz, P.G.		s.n.					0	0	0		Solanaceae	Solanum	cochabambense	Bitter	Argentina	Tucumán			[sin. loc.]		0		0						0	0
F	Herbarium sheet	136958	103760	1415792		Meyer, T.		4544					2	2	1943		Solanaceae	Solanum	cochabambense	Bitter	Argentina	Salta	Orán	El Tabacal			23.266068	S	64.249892	W	DD		GAZ	23°15'58' S, 64°15'00' W Alt: 310m	-23.266068	-64.249892	310			metres	310
G	Herbarium sheet	70172	63445			Morrone, O.		2460		Deginani, N.B.; Cialdella, A.M. & Giussani, L.M.			11	2	1998		Solanaceae	Solanum	cochabambense	Bitter	Argentina	Jujuy	Humahuaca	Ruta 13 16km de Iturbe	Ruta Provincial 13, 16 km de Iturbe camino a Iruya		22.54	S	65.16	W	DMS		SPEC	22°54' S, 65°16' W Alt: 3690m	-22.9	-65.266667	3690			metres	3690
SI	Herbarium sheet	164630	63445	3800		Morrone, O.		2460		Deginani, N.B.; Cialdella, A.M. & Giussani, L.M.			11	2	1998		Solanaceae	Solanum	cochabambense	Bitter	Argentina	Jujuy	Humahuaca	Ruta 13 16km de Iturbe	Ruta Provincial 13, 16 km de Iturbe camino a Iruya		22.54	S	65.16	W	DMS		SPEC	22°54' S, 65°16' W Alt: 3690m	-22.9	-65.266667	3690			metres	3690
CORD	Herbarium sheet	164631	63445			Morrone, O.		2460		Deginani, N.B.; Cialdella, A.M. & Giussani, L.M.			11	2	1998		Solanaceae	Solanum	cochabambense	Bitter	Argentina	Jujuy	Humahuaca	Ruta 13 16km de Iturbe	Ruta Provincial 13, 16 km de Iturbe camino a Iruya		22.54	S	65.16	W	DMS		SPEC	22°54' S, 65°16' W Alt: 3690m	-22.9	-65.266667	3690			metres	3690
G	Herbarium sheet	70174	63447			Morrone, O.		3114		Giussani, L.M.; Giraldo-Canas, D.; Fernández, D. & Guerrido, C.			9	12	1998		Solanaceae	Solanum	cochabambense	Bitter	Argentina	Jujuy	Tumbaya	Laguna de Volcán	Ruta Nac. 9, 1km de Volcan camino a S.S. de Jujuy, Laguna de Volcan		23.55	S	65.28	W	DMS		SPEC	23°55' S, 65°28' W Alt: 2050m	-23.916667	-65.466667	2050			metres	2050
MO	Herbarium sheet	103366	63447	6107186	MO-2128326	Morrone, O.		3114		Giussani, L.M.; Giraldo-Canas, D.; Fernández, D. & Guerrido, C.			9	12	1998		Solanaceae	Solanum	cochabambense	Bitter	Argentina	Jujuy	Tumbaya	Laguna de Volcán	Ruta Nac. 9, 1km de Volcan camino a S.S. de Jujuy, Laguna de Volcan		23.55	S	65.28	W	DMS		SPEC	23°55' S, 65°28' W Alt: 2050m	-23.916667	-65.466667	2050			metres	2050
SI	Herbarium sheet	164628	63447	6298		Morrone, O.		3114		Giussani, L.M.; Giraldo-Canas, D.; Fernández, D. & Guerrido, C.			9	12	1998		Solanaceae	Solanum	cochabambense	Bitter	Argentina	Jujuy	Tumbaya	Laguna de Volcán	Ruta Nac. 9, 1km de Volcan camino a S.S. de Jujuy, Laguna de Volcan		23.55	S	65.28	W	DMS		SPEC	23°55' S, 65°28' W Alt: 2050m	-23.916667	-65.466667	2050			metres	2050
CORD	Herbarium sheet	164629	63447		CORD00094580	Morrone, O.		3114		Giussani, L.M.; Giraldo-Canas, D.; Fernández, D. & Guerrido, C.			9	12	1998		Solanaceae	Solanum	cochabambense	Bitter	Argentina	Jujuy	Tumbaya	Laguna de Volcán	Ruta Nac. 9, 1km de Volcan camino a S.S. de Jujuy, Laguna de Volcan		23.55	S	65.28	W	DMS		SPEC	23°55' S, 65°28' W Alt: 2050m	-23.916667	-65.466667	2050			metres	2050
SI	Herbarium sheet	164758	126893	31914	51291	Morrone, O.		3840		Deginani, N.B. & Aliscioni, S.S.			20	11	2001		Solanaceae	Solanum	cochabambense	Bitter	Argentina	Salta	Santa Victoria		1 km. de Los Toldos camino a Finca Los Nogales, orillas del Arroyo Huaico Grande.		22.1945	S	64.5556	W	DMS	3	GAZ	22°20' S, 64°56' W	-22.329167	-64.932222
CORD	Herbarium sheet	164759	126893		CORD00094585	Morrone, O.		3840		Deginani, N.B. & Aliscioni, S.S.			20	11	2001		Solanaceae	Solanum	cochabambense	Bitter	Argentina	Salta	Santa Victoria		1 km. de Los Toldos camino a Finca Los Nogales, orillas del Arroyo Huaico Grande.		22.1945	S	64.5556	W	DMS	3	GAZ	22°20' S, 64°56' W	-22.329167	-64.932222
CORD	Herbarium sheet	164754	126889		CORD00094586	Nelson, E.		12509					0	0	1900		Solanaceae	Solanum	cochabambense	Bitter	Argentina	Salta	Guachipas		Alrededores de Pampa Grande y Cerro Cristal: El Paso El Alizar		25.80311	S	65.599529	W	DD	ca.	GAZ	25°48'11' S, 65°35'58' W Alt: 2400 - 2600m	-25.80311	-65.599529	2400	2600		metres	2400 - 2600
CORD	Herbarium sheet	214865	126889		CORD00094587	Nelson, E.		12509					0	0	1900		Solanaceae	Solanum	cochabambense	Bitter	Argentina	Salta	Guachipas		Alrededores de Pampa Grande y Cerro Cristal: El Paso El Alizar		25.80311	S	65.599529	W	DD	ca.	GAZ	25°48'11' S, 65°35'58' W Alt: 2400 - 2600m	-25.80311	-65.599529	2400	2600		metres	2400 - 2600
CORD	Herbarium sheet	164753	126888		CORD00094590	Nelson, E.		12516					0	0	1900		Solanaceae	Solanum	cochabambense	Bitter	Argentina	Salta	Guachipas		Alrededores de Pampa Grande y Cerro Cristal: El Paso El Alizar		25.80311	S	65.599529	W	DD	ca.	GAZ	25°48'11' S, 65°35'58' W Alt: 2400 - 2600m	-25.80311	-65.599529	2400	2600		metres	2400 - 2600
COL	Herbarium sheet	152047	116318	579974	COL000430167	Novara, L.J.		588					2	12	1977		Solanaceae	Solanum	cochabambense	Bitter	Argentina	Salta	Rosario de Lerma		El Encón, por Campo Quijano		24.3316	S	65.5311	W	DMS		GAZ	24°33'16' S, 65°53'11' W	-24.554444	-65.886389
MCNS	Herbarium sheet	214441	162201			Novara, L.J.		10441		Charpin, A.			10	11	1991		Solanaceae	Solanum	cochabambense	Bitter	Argentina	Salta	Santa Victoria	Santa Victoria	alrededores del pueblo		22.252577	S	64.963989	W	DD		GAZ	22°15'09' S, 64°57'50' W Alt: 2450m	-22.252577	-64.963989	2450			metres	2450
MO	Herbarium sheet	103477	85204	2379386	MO-1336850	Petersen, E.		s.n.		Hjerting, J.P.			0	0	1949		Solanaceae	Solanum	cochabambense	Bitter	Argentina	Tucumán	Chicligasta		Est. Los Pavas, entre Bolsón og Saladillo		27.274486	S	65.972743	W	DD	4	GAZ	27°16' S, 65°58' W Alt: 2000m	-27.274486	-65.972743	2000			metres	2000
SI	Herbarium sheet	164811	126920	435514	54525	Rodríguez, D.		14					27	12	1913		Solanaceae	Solanum	cochabambense	Bitter	Argentina	Tucumán	Tafí del Valle		El Chorro, Cumbres Calchaquíes.	Hab. quebradas.	26.629448	S	65.833757	W	DD	ca.	GAZ	26°37'46' S, 65°50'02' W Alt: 2600m	-26.629448	-65.833757	2600			metres	2600
SI	Herbarium sheet	164812	126920		54526	Rodríguez, D.		14					27	12	1913		Solanaceae	Solanum	cochabambense	Bitter	Argentina	Tucumán	Tafí del Valle		El Chorro, Cumbres Calchaquíes.	Hab. quebradas.	26.629448	S	65.833757	W	DD	ca.	GAZ	26°37'46' S, 65°50'02' W Alt: 2600m	-26.629448	-65.833757	2600			metres	2600
BH	Herbarium sheet	79929	69862		40577	Sás, B.		90					6	6	1949		Solanaceae	Solanum	cochabambense	Bitter	Argentina	Tucumán	Cruz Alta		Campo Aviación B. Matienzo		26.838728	S	65.105462	W	DD	4	GAZ	26°50' S, 65°06' W	-26.838728	-65.105462
BAB	Herbarium sheet	214466	162226			Sota, E. de la		2906					13	12	1962		Solanaceae	Solanum	cochabambense	Bitter	Argentina	Jujuy	Santa Bárbara		Sierra de Santa Barbara	en matorral	24.124484	S	64.477375	W	DD		GAZ	24°07'28' S, 64°28'39' W Alt: 2250m	-24.124484	-64.477375	2250			metres	2250
H	Herbarium sheet	174440	134034	1486047		Söyrinki, N.		s.n.					4	3	1974		Solanaceae	Solanum	cochabambense	Bitter	Argentina	Jujuy	Dr. Manuel Belgrano		Camping del Alizar am Morro del Alizar [=Morro del Alisar]	Alnus jorullensis-Hang.	24.09188	S	65.438062	W	DD		GAZ	24°05'31' S, 65°26'17' W Alt: 2030m	-24.09188	-65.438062	2030			metres	2030
CORD	Herbarium sheet	164733	126871	196355	CORD00094593	Subils, R.		3523		et al.			9	11	1984		Solanaceae	Solanum	cochabambense	Bitter	Argentina	Tucumán	Tafí del Valle		Camino Tafí del Valle: entre km 25 y 26		26.3623	S	65.521	W	DMS	ca.	SPEC	26°36'23' S, 65°52'10' W Alt: 1750m	-26.606389	-65.869444	1750			metres	1750
US	Herbarium sheet	215639	163139	1548900	3271344	Venturi, S.		3143					13	3	1924		Solanaceae	Solanum	cochabambense	Bitter	Argentina	Tucumán	Chicligasta		Estancia Las Pavas - Puerto Las Cascadas	entre las peñas	27.274486	S	65.972743	W	DD	4	GAZ	27°16' S, 65°58' W Alt: 2600m	-27.274486	-65.972743	2600			metres	2600
F	Herbarium sheet	75547	67245	695929	v0073318F	Venturi, S.		4760			isotype	Solanum lorentzii Bitter var. montigenum C.V.Morton	8	1	1927		Solanaceae	Solanum	cochabambense	Bitter	Argentina	Tucumán	Chicligasta	Estancia Santa Rosa	at Estancia Santa Rosa	En una quebrada.	27.221215	S	66.01489	W	DD	ca.	GAZ	27°13'16' S, 66°00'54' W Alt: 3300m	-27.221215	-66.01489	3300			metres	3300
US	Herbarium sheet	75548	67245	1548937	3271889	Venturi, S.		4760			holotype	Solanum lorentzii Bitter var. montigenum C.V.Morton	8	1	1927		Solanaceae	Solanum	cochabambense	Bitter	Argentina	Tucumán	Chicligasta	Estancia Santa Rosa	at Estancia Santa Rosa	En una quebrada.	27.221215	S	66.01489	W	DD	ca.	GAZ	27°13'16' S, 66°00'54' W Alt: 3300m	-27.221215	-66.01489	3300			metres	3300
SI	Herbarium sheet	75549	67245		3322	Venturi, S.		4760			isotype	Solanum lorentzii Bitter var. montigenum C.V.Morton	8	1	1927		Solanaceae	Solanum	cochabambense	Bitter	Argentina	Tucumán	Chicligasta	Estancia Santa Rosa	at Estancia Santa Rosa	En una quebrada.	27.221215	S	66.01489	W	DD	ca.	GAZ	27°13'16' S, 66°00'54' W Alt: 3300m	-27.221215	-66.01489	3300			metres	3300
F	Herbarium sheet	75550	67245	637505	v0073319F	Venturi, S.		4760			isotype	Solanum lorentzii Bitter var. montigenum C.V.Morton	8	1	1927		Solanaceae	Solanum	cochabambense	Bitter	Argentina	Tucumán	Chicligasta	Estancia Santa Rosa	at Estancia Santa Rosa	En una quebrada.	27.221215	S	66.01489	W	DD	ca.	GAZ	27°13'16' S, 66°00'54' W Alt: 3300m	-27.221215	-66.01489	3300			metres	3300
S	Herbarium sheet	77737	67245	R-3117		Venturi, S.		4760			isotype	Solanum lorentzii Bitter var. montigenum C.V.Morton	8	1	1927		Solanaceae	Solanum	cochabambense	Bitter	Argentina	Tucumán	Chicligasta	Estancia Santa Rosa	at Estancia Santa Rosa	En una quebrada.	27.221215	S	66.01489	W	DD	ca.	GAZ	27°13'16' S, 66°00'54' W Alt: 3300m	-27.221215	-66.01489	3300			metres	3300
MO	Herbarium sheet	79830	67245	960405	MO-2127157	Venturi, S.		4760			isotype	Solanum lorentzii Bitter var. montigenum C.V.Morton	8	1	1927		Solanaceae	Solanum	cochabambense	Bitter	Argentina	Tucumán	Chicligasta	Estancia Santa Rosa	at Estancia Santa Rosa	En una quebrada.	27.221215	S	66.01489	W	DD	ca.	GAZ	27°13'16' S, 66°00'54' W Alt: 3300m	-27.221215	-66.01489	3300			metres	3300
LP	Herbarium sheet	183715	67245	10393	LP010902	Venturi, S.		4760			TYPES (6)		8	1	1927		Solanaceae	Solanum	cochabambense	Bitter	Argentina	Tucumán	Chicligasta	Estancia Santa Rosa	at Estancia Santa Rosa	En una quebrada.	27.221215	S	66.01489	W	DD	ca.	GAZ	27°13'16' S, 66°00'54' W Alt: 3300m	-27.221215	-66.01489	3300			metres	3300
US	Herbarium sheet	215649	67245	1548937	1548937	Venturi, S.		4760			TYPES (6)		8	1	1927		Solanaceae	Solanum	cochabambense	Bitter	Argentina	Tucumán	Chicligasta	Estancia Santa Rosa	at Estancia Santa Rosa	En una quebrada.	27.221215	S	66.01489	W	DD	ca.	GAZ	27°13'16' S, 66°00'54' W Alt: 3300m	-27.221215	-66.01489	3300			metres	3300
US	Herbarium sheet	215645	163140	1548956	3271879	Venturi, S.		5256					10	9	1927		Solanaceae	Solanum	cochabambense	Bitter	Argentina	Jujuy	Ledesma		Sierra de Calilegua	en bosque alto	23.57	S	64.56	W	DMS	ca.	GAZ	23°57' S, 64°56' W Alt: 750m	-23.95	-64.933333	750			metres	750
K	Herbarium sheet	67053	60617		K001043031	Without Collector		12406					0	0	1917		Solanaceae	Solanum	cochabambense	Bitter	Argentina	Tucumán			[sin. loc.]		0		0						0	0
SI	Herbarium sheet	164725	126865	251948	52081	Zuloaga, F.O.		10114		Aagesen, L.; Sede, S. & Zapata, F.			16	2	2008		Solanaceae	Solanum	cochabambense	Bitter	Argentina	Salta	Guachipas		Ruta Prov. 6, de Casa de Arco a Pampa Grande.		25.4351	S	65.2844	W	DMS	7	GPS	25°43'51' S, 65°28'44' W Alt: 1900m	-25.730833	-65.478889	1900			metres	1900
CORD	Herbarium sheet	164726	126865		CORD00047720	Zuloaga, F.O.		10114		Aagesen, L.; Sede, S. & Zapata, F.			16	2	2008		Solanaceae	Solanum	cochabambense	Bitter	Argentina	Salta	Guachipas		Ruta Prov. 6, de Casa de Arco a Pampa Grande.		25.4351	S	65.2844	W	DMS	7	GPS	25°43'51' S, 65°28'44' W Alt: 1900m	-25.730833	-65.478889	1900			metres	1900
SI	Herbarium sheet	165045	127134	281392		Zuloaga, F.O.		11260		Aagesen, L.; Biganzoli, F. & Panizza, A.M.			26	2	2009		Solanaceae	Solanum	cochabambense	Bitter	Argentina	Salta	Cachí		Ruta Prov. 33, de Piedra del Molino a El Carril, La Herradura		25.1057	S	65.5038	W	DMS	7	GPS	25°10'57' S, 65°50'38' W Alt: 3110m	-25.1825	-65.843889	3110			metres	3110
CORD	Herbarium sheet	165046	127134		CORD00044244	Zuloaga, F.O.		11260		Aagesen, L.; Biganzoli, F. & Panizza, A.M.			26	2	2009		Solanaceae	Solanum	cochabambense	Bitter	Argentina	Salta	Cachí		Ruta Prov. 33, de Piedra del Molino a El Carril, La Herradura		25.1057	S	65.5038	W	DMS	7	GPS	25°10'57' S, 65°50'38' W Alt: 3110m	-25.1825	-65.843889	3110			metres	3110
SI	Herbarium sheet	165040	127130	350826	52085	Zuloaga, F.O.		12975		Aagesen, L.; Salariato, D. & Zanotti, C.A.			16	2	2011		Solanaceae	Solanum	cochabambense	Bitter	Argentina	Salta	Cachí		Cuesta del Obispo.		25.104	S	65.506	W	DMS	7	GPS	25°10'40' S, 65°51'00' W Alt: 2980m	-25.177778	-65.85	2980			metres	2980
CORD	Herbarium sheet	214480	162240		CORD00085890	Barboza, G.E.		4858		Knapp, S.			13	9	2017		Solanaceae	Solanum	concarense	Hunz.	Argentina	San Luis	Chacabuco		desde Concarán, hacia el norte, rumbo a Santa Roas, a 5.6 km de la Estación de Servicio de YPF, justo en el ingreso del Establecimiento Las Toscas	a orilla de una acequia, asociada a algarrobos; suelo suelto	32.3039	S	65.1356	W	DMS		SPEC	32°30'39' S, 65°13'56' W Alt: 653m	-32.510833	-65.232222	653			metres	653
BM	Herbarium sheet	217349	164325			Barboza, G.E.		5135		Knapp, S. & Chiarini, F.			24	2	2020		Solanaceae	Solanum	concarense	Hunz.	Argentina	San Luis	Chacabuco	Concarán	cerca de 4 km desde Concarán rumbo a Santa Rosa de Conlara, por el camino de tierra (RP 23)		32.30403	S	65.13557	W	DMS		GPS	32°30'40' S, 65°13'56' W Alt: 644m	-32.511194	-65.232139	644			metres	644
CORD	Herbarium sheet	217350	164325			Barboza, G.E.		5135		Knapp, S. & Chiarini, F.			24	2	2020		Solanaceae	Solanum	concarense	Hunz.	Argentina	San Luis	Chacabuco	Concarán	cerca de 4 km desde Concarán rumbo a Santa Rosa de Conlara, por el camino de tierra (RP 23)		32.30403	S	65.13557	W	DMS		GPS	32°30'40' S, 65°13'56' W Alt: 644m	-32.511194	-65.232139	644			metres	644
[truncated: 3,652 more rows]
