# Supplementary material for: The Morelloid clade of Solanum L. (Solanaceae) in Argentina: nomenclatural changes, three new species and an updated key to all taxa
Source: PhytoKeys. 2020 Oct 21;164:33–66. doi: 10.3897/phytokeys.164.54504 (PMC7593330; doi:10.3897/phytokeys.164.54504)
Supplement: Supplementary material 2 — SM 2– the three new species described here [file phytokeys-164-033-s002.csv]

HERBARIUM	CATEGORY	SPECID	BRAHMS	ACCESSION	BARCODE	COLLECTOR	PREFIX	NUMBER	SUFFIX	ADDCOLL	ADDCOLLALL	TYPE	TYPE_OF	DAY	MONTH	YEAR	DATERES	FAMILY	GENUS	SP1	AUTHOR1	DETBY	DETDAY	DETMONTH	DETYEAR	COUNTRY	MAJORAREA	MINORAREA	GAZETTEER	LOCNOTES	HABITATTXT	LAT	NS	LONG	EW	LLUNIT	LLRES	LLORIG	LATLONG	LATDEC	LONGDEC	ALT	ALTMAX	ALTRES	ALTUNIT	ALTRANGE
K	Herbarium sheet	59076	54711		K000658392	Balls, E.K.		6111						27	2	1939		Solanaceae	Solanum	hunzikeri	Chiarini & Cantero	Knapp, S; Barboza, GE	0	9	2017	Bolivia	Tarija	Mendéz		Sama, between Tarija and Villazón	Growing on steep, dry, stony banks and in waste places through the village.	21.29	S	65.02	W	DD		GAZ	21°17'24' S, 65°01'12' W Alt: 3546m	-21.29	-65.02	3546			metres	3546
K	Herbarium sheet	66973	54711		K001043164	Balls, E.K.		6111						27	2	1939		Solanaceae	Solanum	hunzikeri	Chiarini & Cantero	Knapp, S; Barboza, GE	0	9	2017	Bolivia	Tarija	Mendéz		Sama, between Tarija and Villazón	Growing on steep, dry, stony banks and in waste places through the village.	21.29	S	65.02	W	DD		GAZ	21°17'24' S, 65°01'12' W Alt: 3546m	-21.29	-65.02	3546			metres	3546
E	Herbarium sheet	125733	54711		E00426435	Balls, E.K.		6111						27	2	1939		Solanaceae	Solanum	hunzikeri	Chiarini & Cantero	Knapp, S; Barboza, GE	0	9	2017	Bolivia	Tarija	Mendéz		Sama, between Tarija and Villazón	Growing on steep, dry, stony banks and in waste places through the village.	21.29	S	65.02	W	DD		GAZ	21°17'24' S, 65°01'12' W Alt: 3546m	-21.29	-65.02	3546			metres	3546
US	Herbarium sheet	168225	54711	1779294	3271883	Balls, E.K.		6111						27	2	1939		Solanaceae	Solanum	hunzikeri	Chiarini & Cantero	Knapp, S; Barboza, GE	0	9	2017	Bolivia	Tarija	Mendéz		Sama, between Tarija and Villazón	Growing on steep, dry, stony banks and in waste places through the village.	21.29	S	65.02	W	DD		GAZ	21°17'24' S, 65°01'12' W Alt: 3546m	-21.29	-65.02	3546			metres	3546
CORD	Herbarium sheet	164912	127017	564495	CORD00056697	Barboza, G.E.		4703		Cantero, J.J. & Chiarini, F.	Cantero, J.J. & Chiarini, F.			24	2	2016		Solanaceae	Solanum	hunzikeri	Chiarini & Cantero	Knapp, S; Barboza, GE	0	9	2017	Argentina	Catamarca	Ambato		Camino desde El Rodeo rumbo al Cerro el Manchado, Falda El Morro		28.1137	S	65.5635	W	DMS	7	GPS	28°11'37' S, 65°56'35' W Alt: 2593m	-28.193611	-65.943056	2593			metres	2593
CORD	Herbarium sheet	168550	129740		CORD00084399	Barboza, G.E.		4763						15	2	2017		Solanaceae	Solanum	hunzikeri	Chiarini & Cantero	Knapp, S; Barboza, GE	0	9	2017	Argentina	Córdoba	Capital	IMBIV	Universidad Nacional de Córdoba [colección original: Argentina. Catamarca. Ambato: Camino desde El Rodeo rumbo al Cerro el Manchado, Falda El Morro, 24 Feb 2016]		0		0					Alt: 450m	0	0	450		ca.	metres	450
CORD	Herbarium sheet	168563	129752		CORD00084410	Cocucci, A.A.		3357		Sérsic, A.N. & Nattero, J.	Sérsic, A.N. & Nattero, J.			25	2	2004		Solanaceae	Solanum	hunzikeri	Chiarini & Cantero	Knapp, S; Barboza, GE	0	2	2020	Bolivia	Chuquisaca	Zudañez		a 82 km de Sucre, entre Tarabuco y Sudanéz, paraje Lambayo		19.0513	S	64.4929	W	DMS		SPEC	19°05'13' S, 64°49'29' W Alt: 2756m	-19.086944	-64.824722	2756			metres	2756
CORD	Herbarium sheet	168551	129741		CORD00084400	Hunziker, A.T.		19073						23	2	1967		Solanaceae	Solanum	hunzikeri	Chiarini & Cantero	Knapp, S; Barboza, GE	0	9	2017	Argentina	Catamarca	Ambato		Sierra de Ambato (falda E), subiendo desde El Rodeo hacia el Cerro Manchado		28.218257	S	65.948172	W	DD	4	GAZ	28°13' S, 65°57' W Alt: 2300m	-28.218257	-65.948172	2300		ca.	metres	2300
CORD	Herbarium sheet	168552	129741		CORD00084398	Hunziker, A.T.		19073						23	2	1967		Solanaceae	Solanum	hunzikeri	Chiarini & Cantero	Knapp, S; Barboza, GE	0	9	2017	Argentina	Catamarca	Ambato		Sierra de Ambato (falda E), subiendo desde El Rodeo hacia el Cerro Manchado		28.218257	S	65.948172	W	DD	4	GAZ	28°13' S, 65°57' W Alt: 2300m	-28.218257	-65.948172	2300		ca.	metres	2300
US	Herbarium sheet	204060	129741	2686973	2837979	Hunziker, A.T.		19073						23	2	1967		Solanaceae	Solanum	hunzikeri	Chiarini & Cantero	Knapp, S; Barboza, GE	0	9	2017	Argentina	Catamarca	Ambato		Sierra de Ambato (falda E), subiendo desde El Rodeo hacia el Cerro Manchado		28.218257	S	65.948172	W	DD	4	GAZ	28°13' S, 65°57' W Alt: 2300m	-28.218257	-65.948172	2300		ca.	metres	2300
CORD	Herbarium sheet	70078	63355		CORD00013083	Hunziker, A.T.		20319		Ariza, L.	Ariza, L.			18	2	1970		Solanaceae	Solanum	hunzikeri	Chiarini & Cantero	Knapp, S; Barboza, GE	0	9	2017	Argentina	Catamarca	Pomán	Rumbo al Cerro Manchado	Sierra de Ambato, falda E, subiendo El Rincon hacia Las Casitas, rumbo al Cerro Manchado [=Cerro del Manchao]		28.218257	S	65.948172	W	DD	4	GAZ	28°13' S, 65°57' W Alt: 2300 - 2500m	-28.218257	-65.948172	2300	2500		metres	2300 - 2500
CORD	Herbarium sheet	70079	63356		CORD00013085	Hunziker, A.T.		20329		Ariza, L.	Ariza, L.			18	2	1970		Solanaceae	Solanum	hunzikeri	Chiarini & Cantero	Knapp, S; Barboza, GE	0	9	2017	Argentina	Catamarca	Pomán	Rumbo al Cerro Manchado	Sierra de Ambato, falda E, subiendo El Rincon hacia Las Casitas, rumbo al Cerro Manchado [= Cerro del Manchao]		28.218257	S	65.948172	W	DD	4	GAZ	28°13' S, 65°57' W Alt: 2300 - 2500m	-28.218257	-65.948172	2300	2500		metres	2300 - 2500
CORD	Herbarium sheet	70001	63296		CORD00012998	Schickendantz, F.		113						0	3	1879		Solanaceae	Solanum	marmoratum	Barboza & S.Knapp	Knapp, S; Barboza, GE	0	9	0	Argentina	Catamarca	Belén	Yacutula	Yacutula		27.3438	S	67.0513	W	DMS	4	GAZ	27°35' S, 67°05' W	-27.577222	-67.086944
CORD	Herbarium sheet	70077	63354		CORD00013086	Hunziker, A.T.		22205		Subils, R.	Subils, R.	holotype		13	1	1973		Solanaceae	Solanum	hunzikeri	Chiarini & Cantero	Knapp, S; Barboza, GE	0	9	2017	Argentina	Catamarca	Ambato	Los Morteritos	Sierra de Ambato, falda E, subiendo desde El Rodeo hacia el Cerro Manchado, Los Morteritos		28.218257	S	65.948172	W	DD	4	GAZ	28°13' S, 65°57' W Alt: 2300 - 2400m	-28.218257	-65.948172	2300	2400		metres	2300 - 2400
CORD	Herbarium sheet	168549	129739		CORD00013084	Hunziker, A.T.		22206		Subils, R.	Subils, R.			13	1	1973		Solanaceae	Solanum	hunzikeri	Chiarini & Cantero	Knapp, S; Barboza, GE	0	9	2017	Argentina	Catamarca	Ambato	Los Morteritos	Sierra del Ambato, falda E, subiendo desde El Rodeo hacia el Cerro Manchado		28.218257	S	65.948172	W	DD	4	GAZ	28°13' S, 65°57' W Alt: 2300 - 2400m	-28.218257	-65.948172	2300	2400		metres	2300 - 2400
SI	Herbarium sheet	214690	162384			Kiesling, R.		3734		Ahumada, O.; López, A.G. & Rotman, A.D.	Ahumada, O.; López, A.G. & Rotman, A.D.			19	3	1982		Solanaceae	Solanum	hunzikeri	Chiarini & Cantero	Barboza, GE; Knapp, S	0	2	2020	Bolivia	Tarija	Cercado		de Tarija a Narváez		21.459644	S	64.490585	W	DD	4	GAZ	21°28' S, 64°29' W Alt: 2000 - 2500m	-21.459644	-64.490585	2000	2500		metres	2000 - 2500
SI	Herbarium sheet	214691	162385		137416	Kiesling, R.		3845		Ahumada, O.; López, A.G. & Rotman, A.D.	Ahumada, O.; López, A.G. & Rotman, A.D.			20	3	1982		Solanaceae	Solanum	hunzikeri	Chiarini & Cantero	Barboza, GE; Knapp, S	0	2	2020	Bolivia	Tarija	Mendéz		de Tarija a Iscayachi		21.529406	S	64.784689	W	DD	4	GAZ	21°32' S, 64°47' W Alt: 2000 - 3000m	-21.529406	-64.784689	2000	3000		metres	2000 - 3000
LIL	Herbarium sheet	217290	164295	88149		Monetti, L.		1838						27	12	1913		Solanaceae	Solanum	hunzikeri	Chiarini & Cantero	Barboza, GE; Knapp, S	0	4	2020	Argentina	Tucumán	Alberdi		Escaba [as Río Chico on labels]		27.658135	S	65.916222	W	DD		GAZ	27°39'29' S, 65°54'58' W Alt: 2300m	-27.658135	-65.916222	2300			metres	2300
SI	Herbarium sheet	217380	164295		53518	Monetti, L.		1838						27	12	1913		Solanaceae	Solanum	hunzikeri	Chiarini & Cantero	Barboza, GE; Knapp, S	0	4	2020	Argentina	Tucumán	Alberdi		Escaba [as Río Chico on labels]		27.658135	S	65.916222	W	DD		GAZ	27°39'29' S, 65°54'58' W Alt: 2300m	-27.658135	-65.916222	2300			metres	2300
SI	Herbarium sheet	214608	162343	164910	53516	Rodríguez, D.		1421						30	3	1914		Solanaceae	Solanum	hunzikeri	Chiarini & Cantero	Barboza, GE; Knapp, S	0	2	2020	Argentina	Salta	Cafayate		Peñas Blancas, Cerros de Caján [Sierras de Quilmes]		26.068856	S	66.161922	W	DD		GAZ	26°04'08' S, 66°09'43' W Alt: 4040m	-26.068856	-66.161922	4040			metres	4040
SI	Herbarium sheet	214609	162343	164910	53517	Rodríguez, D.		1421						30	3	1914		Solanaceae	Solanum	hunzikeri	Chiarini & Cantero	Barboza, GE; Knapp, S	0	2	2020	Argentina	Salta	Cafayate		Peñas Blancas, Cerros de Caján [Sierras de Quilmes]		26.068856	S	66.161922	W	DD		GAZ	26°04'08' S, 66°09'43' W Alt: 4040m	-26.068856	-66.161922	4040			metres	4040
BR	Herbarium sheet	214610	162343			Rodríguez, D.		1421						30	3	1914		Solanaceae	Solanum	hunzikeri	Chiarini & Cantero	Barboza, GE; Knapp, S	0	2	2020	Argentina	Salta	Cafayate		Peñas Blancas, Cerros de Caján [Sierras de Quilmes]		26.068856	S	66.161922	W	DD		GAZ	26°04'08' S, 66°09'43' W Alt: 4040m	-26.068856	-66.161922	4040			metres	4040
CORD	PHOTO	214611	162343			Rodríguez, D.		1421						30	3	1914		Solanaceae	Solanum	hunzikeri	Chiarini & Cantero	Barboza, GE; Knapp, S	0	2	2020	Argentina	Salta	Cafayate		Peñas Blancas, Cerros de Caján [Sierras de Quilmes]		26.068856	S	66.161922	W	DD		GAZ	26°04'08' S, 66°09'43' W Alt: 4040m	-26.068856	-66.161922	4040			metres	4040
LIL	Herbarium sheet	217291	164296	29311		Rohmeder, W.		s.n.						13	2	1942		Solanaceae	Solanum	hunzikeri	Chiarini & Cantero	Barboza, GE; Knapp, S	0	4	2020	Argentina	Catamarca	Andalgalá		Río Potrero	bosque de queñua	27.417728	S	66.291701	W	DD		GAZ	27°25'04' S, 66°17'30' W Alt: 2600m	-27.417728	-66.291701	2600			metres	2600
LIL	Herbarium sheet	70202	63474	355177		Sleumer, H.		1610						23	2	1951		Solanaceae	Solanum	hunzikeri	Chiarini & Cantero	Knapp, S; Barboza, GE	0	9	2017	Argentina	Catamarca	Andalgalá	Estancia Yunka Suma	E[stancia] Yunka Suma, Valle del Rio Las Chacras [Yunka Suma is just inside Tucumán on the border of Catamarca]		27.386073	S	65.985127	W	DD		GAZ	27°23'10' S, 65°59'06' W Alt: 1800m	-27.386073	-65.985127	1800			metres	1800
LIL	Herbarium sheet	70199	63472	354627		Sleumer, H.		1834						26	2	1951		Solanaceae	Solanum	hunzikeri	Chiarini & Cantero	Knapp, S; Barboza, GE	0	9	2017	Argentina	Catamarca	Andalgalá	Río Lampacillo - Río Potrero	Entre Rio Lampacillo y Rio Potrero		27.409253	S	66.287607	W	DD		GAZ	27°24'33' S, 66°17'15' W Alt: 2700 - 2900m	-27.409253	-66.287607	2700	2900		metres	2700 - 2900
LIL	Herbarium sheet	70200	63472	354619		Sleumer, H.		1834						26	2	1951		Solanaceae	Solanum	hunzikeri	Chiarini & Cantero	Knapp, S; Barboza, GE	0	9	2017	Argentina	Catamarca	Andalgalá	Río Lampacillo - Río Potrero	Entre Rio Lampacillo y Rio Potrero		27.409253	S	66.287607	W	DD		GAZ	27°24'33' S, 66°17'15' W Alt: 2700 - 2900m	-27.409253	-66.287607	2700	2900		metres	2700 - 2900
US	Herbarium sheet	214525	63472	2168351	2837215	Sleumer, H.		1834						26	2	1951		Solanaceae	Solanum	hunzikeri	Chiarini & Cantero	Knapp, S; Barboza, GE	0	9	2017	Argentina	Catamarca	Andalgalá	Río Lampacillo - Río Potrero	Entre Rio Lampacillo y Rio Potrero		27.409253	S	66.287607	W	DD		GAZ	27°24'33' S, 66°17'15' W Alt: 2700 - 2900m	-27.409253	-66.287607	2700	2900		metres	2700 - 2900
LIL	Herbarium sheet	70201	63473	394781		Sleumer, H.		2132						11	2	1952		Solanaceae	Solanum	hunzikeri	Chiarini & Cantero	Knapp, S; Barboza, GE	0	9	2017	Argentina	Catamarca	Andalgalá	Mesada La Primera	Mesada La Primera, Las Estancias		27.436434	S	66.043089	W	DD		GAZ	27°26'11' S, 66°02'35' W Alt: 1900m	-27.436434	-66.043089	1900			metres	1900
LIL	Herbarium sheet	70204	63476	394755		Sleumer, H.		2259						15	1	1952		Solanaceae	Solanum	hunzikeri	Chiarini & Cantero	Knapp, S; Barboza, GE	0	9	2017	Argentina	Catamarca	Andalgalá		Los Queñoales, arriba de la Mesada de Las Rosas, Alto de las Juntas		27.404491	S	66.062416	W	DD	4	GAZ	27°24' S, 66°04' W Alt: 2300 - 2400m	-27.404491	-66.062416	2300	2400		metres	2300 - 2400
G	Herbarium sheet	137066	63476		G00443715	Sleumer, H.		2259						15	1	1952		Solanaceae	Solanum	hunzikeri	Chiarini & Cantero	Knapp, S; Barboza, GE	0	9	2017	Argentina	Catamarca	Andalgalá		Los Queñoales, arriba de la Mesada de Las Rosas, Alto de las Juntas		27.404491	S	66.062416	W	DD	4	GAZ	27°24' S, 66°04' W Alt: 2300 - 2400m	-27.404491	-66.062416	2300	2400		metres	2300 - 2400
US	Herbarium sheet	214526	63476	2168379	2837213	Sleumer, H.		2259						15	1	1952		Solanaceae	Solanum	hunzikeri	Chiarini & Cantero	Knapp, S; Barboza, GE	0	9	2017	Argentina	Catamarca	Andalgalá		Los Queñoales, arriba de la Mesada de Las Rosas, Alto de las Juntas		27.404491	S	66.062416	W	DD	4	GAZ	27°24' S, 66°04' W Alt: 2300 - 2400m	-27.404491	-66.062416	2300	2400		metres	2300 - 2400
LIL	Herbarium sheet	70203	63475	394436		Sleumer, H.		2311						8	2	1952		Solanaceae	Solanum	hunzikeri	Chiarini & Cantero	Knapp, S; Barboza, GE	0	9	2017	Argentina	Tucumán	Alberdi		Cumbres de Suncho, Quebraditas del Portezuelo Sta. Anna [as Catamarca, Dtto. Andalgalá on labels]	Flo. caerul., glandulos	27.384195	S	65.963441	W	DD		GAZ	27°23'03' S, 65°57'48' W Alt: 2150m	-27.384195	-65.963441	2150			metres	2150
US	Herbarium sheet	214527	63475	2168385	2837214	Sleumer, H.		2311						8	2	1952		Solanaceae	Solanum	hunzikeri	Chiarini & Cantero	Knapp, S; Barboza, GE	0	9	2017	Argentina	Tucumán	Alberdi		Cumbres de Suncho, Quebraditas del Portezuelo Sta. Anna [as Catamarca, Dtto. Andalgalá on labels]	Flo. caerul., glandulos	27.384195	S	65.963441	W	DD		GAZ	27°23'03' S, 65°57'48' W Alt: 2150m	-27.384195	-65.963441	2150			metres	2150
G	Herbarium sheet	137113	103883		G00443708	Sleumer, H.		2690						2	3	1952		Solanaceae	Solanum	hunzikeri	Chiarini & Cantero	Knapp, S; Barboza, GE	0	9	2017	Argentina	Catamarca	Andalgalá	Cuesta de la Negrilla	cerca de la Mina de Capillas		26.5243	S	66.4355	W	DMS		GAZ	26°52'43' S, 66°43'55' W Alt: 3000 - 3100m	-26.878611	-66.731944	3000	3100		metres	3000 - 3100
CORD	Herbarium sheet	70568	63769		CORD00013559	Barboza, G.E.		152		Oberti, J.C. & Carrizo García, C.	Oberti, J.C. & Carrizo García, C.			6	3	1998		Solanaceae	Solanum	tiinae	Barboza & S.Knapp	Knapp, S; Knapp, S; Knapp, S; Barboza, GE; Barboza, GE; Barboza, GE	0	2	2020	Argentina	Tucumán	Tafí del Valle		entre Tafí del Valle y Amaicha		26.734241	S	65.783954	W	DD	ca.	GAZ	26°44'03' S, 65°47'02' W	-26.734241	-65.783954
CORD	Herbarium sheet	168226	103883		CORD00013700	Sleumer, H.		2690						2	3	1952		Solanaceae	Solanum	hunzikeri	Chiarini & Cantero	Knapp, S; Barboza, GE	0	9	2017	Argentina	Catamarca	Andalgalá	Cuesta de la Negrilla	cerca de la Mina de Capillas		26.5243	S	66.4355	W	DMS		GAZ	26°52'43' S, 66°43'55' W Alt: 3000 - 3100m	-26.878611	-66.731944	3000	3100		metres	3000 - 3100
US	Herbarium sheet	214529	103883	2173180	2837216	Sleumer, H.		2690						2	3	1952		Solanaceae	Solanum	hunzikeri	Chiarini & Cantero	Knapp, S; Barboza, GE	0	9	2017	Argentina	Catamarca	Andalgalá	Cuesta de la Negrilla	cerca de la Mina de Capillas		26.5243	S	66.4355	W	DMS		GAZ	26°52'43' S, 66°43'55' W Alt: 3000 - 3100m	-26.878611	-66.731944	3000	3100		metres	3000 - 3100
CORD	Herbarium sheet	70075	63353		CORD00013699	Sleumer, H.		2691						2	3	1852		Solanaceae	Solanum	hunzikeri	Chiarini & Cantero	Knapp, S; Barboza, GE	0	9	2017	Argentina	Catamarca	Andalgalá		Cuesta de la Negrilla cerca de la Mina de Capillitas		26.5243	S	66.4355	W	DMS		GAZ	26°52'43' S, 66°43'55' W Alt: 3100m	-26.878611	-66.731944	3100		ca.	metres	3100
G	Herbarium sheet	137067	63353		G00443712	Sleumer, H.		2691						2	3	1852		Solanaceae	Solanum	hunzikeri	Chiarini & Cantero	Knapp, S; Barboza, GE	0	9	2017	Argentina	Catamarca	Andalgalá		Cuesta de la Negrilla cerca de la Mina de Capillitas		26.5243	S	66.4355	W	DMS		GAZ	26°52'43' S, 66°43'55' W Alt: 3100m	-26.878611	-66.731944	3100		ca.	metres	3100
G	Herbarium sheet	137068	63353		G00443422	Sleumer, H.		2691						2	3	1852		Solanaceae	Solanum	hunzikeri	Chiarini & Cantero	Knapp, S; Barboza, GE	0	9	2017	Argentina	Catamarca	Andalgalá		Cuesta de la Negrilla cerca de la Mina de Capillitas		26.5243	S	66.4355	W	DMS		GAZ	26°52'43' S, 66°43'55' W Alt: 3100m	-26.878611	-66.731944	3100		ca.	metres	3100
W	Herbarium sheet	156961	63353	1957-0014987		Sleumer, H.		2691						2	3	1852		Solanaceae	Solanum	hunzikeri	Chiarini & Cantero	Knapp, S; Barboza, GE	0	9	2017	Argentina	Catamarca	Andalgalá		Cuesta de la Negrilla cerca de la Mina de Capillitas		26.5243	S	66.4355	W	DMS		GAZ	26°52'43' S, 66°43'55' W Alt: 3100m	-26.878611	-66.731944	3100		ca.	metres	3100
US	Herbarium sheet	214523	63353	2173181	2837218	Sleumer, H.		2691						2	3	1852		Solanaceae	Solanum	hunzikeri	Chiarini & Cantero	Knapp, S; Barboza, GE	0	9	2017	Argentina	Catamarca	Andalgalá		Cuesta de la Negrilla cerca de la Mina de Capillitas		26.5243	S	66.4355	W	DMS		GAZ	26°52'43' S, 66°43'55' W Alt: 3100m	-26.878611	-66.731944	3100		ca.	metres	3100
W	Herbarium sheet	155309	119170	1957-0014985		Sleumer, H.		2692						2	1	1952		Solanaceae	Solanum	hunzikeri	Chiarini & Cantero	Knapp, S; Knapp, S; Knapp, S; Barboza, GE; Barboza, GE; Barboza, GE	0	2	2020	Argentina	Catamarca	Andalgalá	Mina de las Capillitas	cerca de los edificios	en la roca	27.344719	S	66.377386	W	DD		GAZ	27°20'41' S, 66°22'39' W Alt: 2350m	-27.344719	-66.377386	2350			metres	2350
US	Herbarium sheet	214528	119170	2173182	2837217	Sleumer, H.		2692						2	1	1952		Solanaceae	Solanum	hunzikeri	Chiarini & Cantero	Knapp, S; Knapp, S; Knapp, S; Barboza, GE; Barboza, GE; Barboza, GE	0	2	2020	Argentina	Catamarca	Andalgalá	Mina de las Capillitas	cerca de los edificios	en la roca	27.344719	S	66.377386	W	DD		GAZ	27°20'41' S, 66°22'39' W Alt: 2350m	-27.344719	-66.377386	2350			metres	2350
BM	Herbarium sheet	122085	94904		BM001134586	Subils, R.		285		Articó, L.	Articó, L.			4	12	1960		Solanaceae	Solanum	tiinae	Barboza & S.Knapp	Knapp, S; Barboza, GE	0	9	2017	Argentina	Tucumán	Tafí del Valle		Tafi del Valle		26.3816	S	65.4438	W	DMS		GAZ	26°38'16' S, 65°44'38' W	-26.637778	-65.743889
CORD	Herbarium sheet	168228	94904		CORD00084406	Subils, R.		285		Articó, L.	Articó, L.			4	12	1960		Solanaceae	Solanum	tiinae	Barboza & S.Knapp	Knapp, S; Barboza, GE	0	9	2017	Argentina	Tucumán	Tafí del Valle		Tafi del Valle		26.3816	S	65.4438	W	DMS		GAZ	26°38'16' S, 65°44'38' W	-26.637778	-65.743889
K	Herbarium sheet	59084	54719		K000658339	Wood, J.R.I.		15303		Goyder, D.J. & Serrano, M.	Goyder, D.J. & Serrano, M.			4	12	1999		Solanaceae	Solanum	hunzikeri	Chiarini & Cantero	Särkinen, T	20	10	2012	Bolivia	Chuquisaca	Azurday	Tarvita	C. 3km S of summit on road from Tarvita to Azurduy	Steep-sided valley with scattered settlements and fields and with areas of steep grassy slopes and scrub forest by river and on steeper slopes. Scattered plants in moist scrub on a bank above the river.	20.06	S	64.25	W	DD		GAZ	20°03'36' S, 64°15'00' W Alt: 2800m	-20.06	-64.25	2800			metres	2800
K	Herbarium sheet	60629	55806		K000788100	Wood, J.R.I.		16901		Goyder, D.J.	Goyder, D.J.			21	1	2001		Solanaceae	Solanum	hunzikeri	Chiarini & Cantero	Särkinen, T	20	10	2012	Bolivia	Tarija	O'Connor		At the top of the first pass W of Entre Rios on road to Narvaez and Tarija.	Open grassy hilltops cleared from Tucumán forest with Podocarpus, Myrtaceae etc. which persists on steeper slopes. Uncommon on disturbed ground by tracks.	21.31	S	64.4	W	DMS	ca.	GAZ-F	21°31' S, 64°40' W Alt: 1800m	-21.516667	-64.666667	1800			metres	1800
K	Herbarium sheet	66974	60540		K001043165	Wood, J.R.I.		17868						17	3	2002		Solanaceae	Solanum	hunzikeri	Chiarini & Cantero	Särkinen, T	20	10	2012	Bolivia	Chuquisaca	Tomina		ca. 1 km W of summit of pass between Villa Tomina and Villa Serrano	Steep sided hills with Podocarpus forest relics in stream gullies and rough scrubby pasture on open slopes degenerating to bare rock, some fields on flat areas. Uncommon on steep open banks above fields.	19.0842	S	64.2453	W	DMS	4	GAZ	19°09' S, 64°25' W Alt: 2700m	-19.145	-64.414722	2700			metres	2700
K	Herbarium sheet	66976	60542		K001043166	Wood, J.R.I.		21130		Huaylla, H.	Huaylla, H.			11	12	2004		Solanaceae	Solanum	hunzikeri	Chiarini & Cantero	Särkinen, T	20	10	2012	Bolivia	Chuquisaca	Azurduy		Bajando de la cumbre hacia Duraznal en el camino de Azurduy	Algunos arboles, al lado de rocas grandes. Valle muy profundo con ladera desnuda de arbustos ecepto en quebradas y otros lugares protegidos, cada vez mas seco hacia el fondo.	20.13405	S	64.10828	W	DD		SPEC	20°08'03' S, 64°06'30' W Alt: 2459m	-20.13405	-64.10828	2459			metres	2459
K	Herbarium sheet	66975	60541		K001043167	Wood, J.R.I.		22394		Gutiérrez, J. & Huaylla, H.	Gutiérrez, J. & Huaylla, H.			4	3	2006		Solanaceae	Solanum	hunzikeri	Chiarini & Cantero	Särkinen, T	20	10	2012	Bolivia	Chuquisaca	Tomina		Entre Villa Serrano y Tomina, en la cumbre	1 colonia, creciendo entre piedras Valle profundo con laderas pebdientes, cubiertas con base, seco intervenidos.	19.0842	S	64.2453	W	DMS		SPEC	19°08'42' S, 64°24'53' W Alt: 2580m	-19.145	-64.414722	2580			metres	2580
CORD	Herbarium sheet	164732	126870		CORD00094591	Cocucci, A.A.		293		Sérsic, A.N.; Moscone, E. & Ehrendorfer, F.	Sérsic, A.N.; Moscone, E. & Ehrendorfer, F.			19	2	1988		Solanaceae	Solanum	tiinae	Barboza & S.Knapp	Knapp, S; Knapp, S; Barboza, GE; Barboza, GE	0	3	2020	Argentina	Tucumán	Tafí del Valle		Entre Tafì del Valle y Amaichá: El Infiernillo		26.738084	S	65.784079	W	DD		GAZ	26°44'17' S, 65°47'03' W	-26.738084	-65.784079
K	Herbarium sheet	59082	54717		K000658337	Wood, J.R.I.		22612		Huallya, H. & Gutiérrez, J.	Huallya, H. & Gutiérrez, J.			2	2	2007		Solanaceae	Solanum	hunzikeri	Chiarini & Cantero	Knapp, S; Knapp, S; Knapp, S; Knapp, S; Knapp, S; Knapp, S; Barboza, GE; Barboza	0	2	2020	Bolivia	Chuquisaca	Zudañez	AMNI El Palmar	AMNI El Palmar, along trail from Torotoro to El Palmar crossing Rio Mission Waypu.	Locally frequent on open grassy terraces with scattered palms on otherwice open slopes. Narrow valley with lower slopes covered in seasonally moist forest dominated by Parajubaea torallyi and with abundant Podocarpus, the upper sloped with open sandstone	18.4154	S	64.5341	W	DD		GAZ	18°24'55' S, 64°32'03' W Alt: 2800m	-18.4154	-64.5341	2800			metres	2800
CORD	Herbarium sheet	164736	126874		CORD00094588	Barboza, G.E.		150		Oberti, J. & Carrizo García, C.	Oberti, J. & Carrizo García, C.			6	3	1998		Solanaceae	Solanum	tiinae	Barboza & S.Knapp	Knapp, S; Knapp, S; Barboza, GE; Barboza, GE	0	3	2020	Argentina	Tucumán	Tafí del Valle		Entre Tafì del Valle y Amaichá: Km 76		26.794544	S	65.730565	W	DD		GAZ	26°47'40' S, 65°43'50' W	-26.794544	-65.730565
CORD	Herbarium sheet	164737	126875		CORD00094599	Barboza, G.E.		151		Oberti, J. & Carrizo García, C.	Oberti, J. & Carrizo García, C.			6	3	1998		Solanaceae	Solanum	tiinae	Barboza & S.Knapp	Knapp, S; Knapp, S; Barboza, GE; Barboza, GE	0	3	2020	Argentina	Tucumán	Tafí del Valle		Entre Tafì del Valle y Amaichá: Km 76		26.794544	S	65.730565	W	DD		GAZ	26°47'40' S, 65°43'50' W	-26.794544	-65.730565
CORD	Herbarium sheet	168309	129517		CORD00084730	Anderson, D.L.		1511		Galvani, A.R.	Galvani, A.R.			9	1	1969		Solanaceae	Solanum	marmoratum	Barboza & S.Knapp	Knapp, S; Barboza, GE	0	9	2017	Argentina	San Luis	General Pedernera	Villa Mercedes	Estancia Agropecuaria INTA San Luis, lote 16, bajo	cultivo de sorgo; suelo arenoso-limoso	33.653827	S	65.410835	W	DD		GAZ	33°39'14' S, 65°24'39' W Alt: 510m	-33.653827	-65.410835	510			metres	510
CORD	Herbarium sheet	70020	63313		CORD00013046	Anderson, D.L.		3427		Molinero, H.B.; Alliney, J.E. & Namur, P.	Molinero, H.B.; Alliney, J.E. & Namur, P.			27	12	1977		Solanaceae	Solanum	marmoratum	Barboza & S.Knapp	Knapp, S; Barboza, GE	0	2	2020	Argentina	San Luis	General Pedernera	Sierra El Morro	Sierra El Morro, cuenca interior, querencia pisoteada	Pastizal serrano, suelo franco, rara	33.166466	S	65.411006	W	DD		GAZ	33°09'59' S, 65°24'40' W Alt: 1200m	-33.166466	-65.411006	1200			metres	1200
CORD	Herbarium sheet	214635	162355		CORD00096446	Anderson, D.L.		3643		Orionte, E.L.; Ramacciotti, J.; Noé, C. & Carrete, J.	Orionte, E.L.; Ramacciotti, J.; Noé, C. & Carrete, J.			21	3	1979		Solanaceae	Solanum	marmoratum	Barboza & S.Knapp	Knapp, S; Knapp, S; Knapp, S; Knapp, S; Knapp, S; Knapp, S; Barboza, GE; Barboza	0	2	2020	Argentina	San Luis	Juan Martín de Pueyrredón		Estancia Las Tres Marias, 30 km al sur de San Luis - QUEMADO	bosque algarrobo, suelo arenoso-francoso; isohieta 420 mm	33.592642	S	66.555967	W	DD		GAZ	33°35'34' S, 66°33'21' W Alt: 700m	-33.592642	-66.555967	700			metres	700
CORD	Herbarium sheet	214636	162355		CORD00096447	Anderson, D.L.		3643		Orionte, E.L.; Ramacciotti, J.; Noé, C. & Carrete, J.	Orionte, E.L.; Ramacciotti, J.; Noé, C. & Carrete, J.			21	3	1979		Solanaceae	Solanum	marmoratum	Barboza & S.Knapp	Knapp, S; Knapp, S; Knapp, S; Knapp, S; Knapp, S; Knapp, S; Barboza, GE; Barboza	0	2	2020	Argentina	San Luis	Juan Martín de Pueyrredón		Estancia Las Tres Marias, 30 km al sur de San Luis - QUEMADO	bosque algarrobo, suelo arenoso-francoso; isohieta 420 mm	33.592642	S	66.555967	W	DD		GAZ	33°35'34' S, 66°33'21' W Alt: 700m	-33.592642	-66.555967	700			metres	700
CORD	Herbarium sheet	84315	72956		CORD00053511	Barboza, G.E.		3668		Knapp, S.; Chiarini, F. & Urdampilleta, J.	Knapp, S.; Chiarini, F. & Urdampilleta, J.			18	1	2013		Solanaceae	Solanum	marmoratum	Barboza & S.Knapp	Knapp, S; Barboza, GE	0	9	2017	Argentina	La Pampa	Toay	Reserva Provincial Parque Luro	pasando la laguna Luro		36.55556	S	64.17018	W	DMS		GPS	36°55'56' S, 64°17'02' W Alt: 233m	-36.932111	-64.283833	233			metres	233
BM	Herbarium sheet	124519	72956		BM001134643	Barboza, G.E.		3668		Knapp, S.; Chiarini, F. & Urdampilleta, J.	Knapp, S.; Chiarini, F. & Urdampilleta, J.			18	1	2013		Solanaceae	Solanum	marmoratum	Barboza & S.Knapp	Knapp, S; Barboza, GE	0	9	2017	Argentina	La Pampa	Toay	Reserva Provincial Parque Luro	pasando la laguna Luro		36.55556	S	64.17018	W	DMS		GPS	36°55'56' S, 64°17'02' W Alt: 233m	-36.932111	-64.283833	233			metres	233
SI	Herbarium sheet	168599	72956		64141	Barboza, G.E.		3668		Knapp, S.; Chiarini, F. & Urdampilleta, J.	Knapp, S.; Chiarini, F. & Urdampilleta, J.			18	1	2013		Solanaceae	Solanum	marmoratum	Barboza & S.Knapp	Knapp, S; Barboza, GE	0	9	2017	Argentina	La Pampa	Toay	Reserva Provincial Parque Luro	pasando la laguna Luro		36.55556	S	64.17018	W	DMS		GPS	36°55'56' S, 64°17'02' W Alt: 233m	-36.932111	-64.283833	233			metres	233
CORD	Herbarium sheet	164903	127008	567015	CORD00056570	Lorentz, P.G.		565		Niederlein, G.	Niederlein, G.			10	1	1874		Solanaceae	Solanum	tiinae	Barboza & S.Knapp	Knapp, S; Knapp, S; Knapp, S; Barboza, GE; Barboza, GE; Barboza, GE	0	2	2020	Argentina	Tucumán	Tafí del Valle		La Ciénaga; Sierra de Tucuman		26.849465	S	65.670956	W	DD		GAZ	26°50'58' S, 65°40'15' W	-26.849465	-65.670956
CORD	Herbarium sheet	214645	127008		CORD00094731	Lorentz, P.G.		565		Niederlein, G.	Niederlein, G.			10	1	1874		Solanaceae	Solanum	tiinae	Barboza & S.Knapp	Knapp, S; Knapp, S; Knapp, S; Barboza, GE; Barboza, GE; Barboza, GE	0	2	2020	Argentina	Tucumán	Tafí del Valle		La Ciénaga; Sierra de Tucuman		26.849465	S	65.670956	W	DD		GAZ	26°50'58' S, 65°40'15' W	-26.849465	-65.670956
BM	Herbarium sheet	217300	164301			Barboza, G.E.		5073		Knapp, S.; Chiarini, F. & Fortunato, R.	Knapp, S.; Chiarini, F. & Fortunato, R.			8	2	2020		Solanaceae	Solanum	marmoratum	Barboza & S.Knapp	Barboza, GE; Knapp, S	0	2	2020	Argentina	La Pampa	Utracán	Valle de Daza	rumbo a la Laguna El Loro, 10-12 km de la RP 18		37.04293	S	65.26409	W	DMS		GPS	37°04'29' S, 65°26'41' W Alt: 290m	-37.074806	-65.444694	290			metres	290
CORD	Herbarium sheet	217301	164301			Barboza, G.E.		5073		Knapp, S.; Chiarini, F. & Fortunato, R.	Knapp, S.; Chiarini, F. & Fortunato, R.			8	2	2020		Solanaceae	Solanum	marmoratum	Barboza & S.Knapp	Barboza, GE; Knapp, S	0	2	2020	Argentina	La Pampa	Utracán	Valle de Daza	rumbo a la Laguna El Loro, 10-12 km de la RP 18		37.04293	S	65.26409	W	DMS		GPS	37°04'29' S, 65°26'41' W Alt: 290m	-37.074806	-65.444694	290			metres	290
CORD	Herbarium sheet	168302	129512		CORD00084394	Reales, A.		1264						12	4	1948		Solanaceae	Solanum	marmoratum	Barboza & S.Knapp	Knapp, S; Barboza, GE	0	9	2017	Argentina	Catamarca	Santa María	Chiñucán	Sierra de la Aconquija, falda O, Chiñucán		26.969335	S	66.136602	W	DD	ca.	GAZ	26°58'10' S, 66°08'12' W	-26.969335	-66.136602
CORD	Herbarium sheet	168303	129513		CORD00084395	Ruiz Leal, R.A.		9191						7	4	1944		Solanaceae	Solanum	marmoratum	Barboza & S.Knapp	Knapp, S; Barboza, GE	0	9	2017	Argentina	San Luis	Belgrano	Desaguadero	Sierra del Gigante (falda O), Desaguadero, inmediaciones de Paso de Tropas		33.401651	S	67.137283	W	DD		GAZ	33°24'06' S, 67°08'14' W	-33.401651	-67.137283
CORD	Herbarium sheet	168304	129514		CORD00031373	Steibel, P.E.		10118						8	3	1991		Solanaceae	Solanum	marmoratum	Barboza & S.Knapp	Knapp, S; Barboza, GE	0	9	2017	Argentina	La Pampa	Toay	Parque Luro		en picada arada sin sembrar	36.914332	S	64.255279	W	DD	4	GAZ	36°55' S, 64°15' W	-36.914332	-64.255279
CORD	Herbarium sheet	168305	129515		CORD00031375	Steibel, P.E.		7960		Troiani, H.O.	Troiani, H.O.			2	3	1984		Solanaceae	Solanum	marmoratum	Barboza & S.Knapp	Knapp, S; Barboza, GE	0	9	2017	Argentina	La Pampa	Rancul	Chamaicó		tablos marginados anual	35.049908	S	64.954064	W	DD		GAZ	35°03'00' S, 64°57'15' W	-35.049908	-64.954064
CORD	Herbarium sheet	168306	129515		CORD00031376	Steibel, P.E.		7960		Troiani, H.O.	Troiani, H.O.			2	3	1984		Solanaceae	Solanum	marmoratum	Barboza & S.Knapp	Knapp, S; Barboza, GE	0	9	2017	Argentina	La Pampa	Rancul	Chamaicó		tablos marginados anual	35.049908	S	64.954064	W	DD		GAZ	35°03'00' S, 64°57'15' W	-35.049908	-64.954064
CORD	Herbarium sheet	168307	129516		CORD00084396	Troiani, H.O.		6820		Steibel, P.E.	Steibel, P.E.			13	3	1982		Solanaceae	Solanum	marmoratum	Barboza & S.Knapp	Knapp, S; Barboza, GE	0	2	2020	Argentina	La Pampa	Atreucó	Laguna Chillhué			37.292596	S	64.158705	W	DD		GAZ	37°17'33' S, 64°09'31' W	-37.292596	-64.158705
CORD	Herbarium sheet	168308	129516		CORD00031372	Troiani, H.O.		6820		Steibel, P.E.	Steibel, P.E.			13	3	1982		Solanaceae	Solanum	marmoratum	Barboza & S.Knapp	Knapp, S; Barboza, GE	0	2	2020	Argentina	La Pampa	Atreucó	Laguna Chillhué			37.292596	S	64.158705	W	DD		GAZ	37°17'33' S, 64°09'31' W	-37.292596	-64.158705
BM	Herbarium sheet	217302	164302			Barboza, G.E.		5079		Knapp, S.; Chiarini, F. & Fortunato, R.	Knapp, S.; Chiarini, F. & Fortunato, R.			9	2	2020		Solanaceae	Solanum	marmoratum	Barboza & S.Knapp	Barboza, GE; Knapp, S	0	2	2020	Argentina	La Pampa	Toay	Reserva Parque Luro	ingreso S por ruta 35 desde General Acha	crece a la sombra de Prosopis	36.55564	S	64.17015	W	DMS		GPS	36°55'56' S, 64°17'02' W Alt: 116m	-36.932333	-64.28375	116			metres	116
CORD	Herbarium sheet	168310	129518		CORD00031368	Steibel, P.E.		7963		Troiani, H.O.	Troiani, H.O.			2	3	1984		Solanaceae	Solanum	marmoratum	Barboza & S.Knapp	Knapp, S; Barboza, GE	0	9	2017	Argentina	La Pampa	Rancul	Chamaicó		en vias	35.049908	S	64.954064	W	DD		GAZ	35°03'00' S, 64°57'15' W	-35.049908	-64.954064
CORD	Herbarium sheet	168311	129519		CORD00031369	Steibel, P.E.		10111						28	2	1991		Solanaceae	Solanum	marmoratum	Barboza & S.Knapp	Knapp, S; Barboza, GE	0	9	2017	Argentina	La Pampa	Capital	Barrancas Coloradas		en el monte	36.6167	S	64.2833	W	DD		GAZ	36°37'00' S, 64°17'00' W	-36.6167	-64.2833
CORD	Herbarium sheet	168312	129520		CORD00031370	Troiani, H.O.		4688						13	2	1977		Solanaceae	Solanum	marmoratum	Barboza & S.Knapp	Knapp, S; Barboza, GE	0	9	2017	Argentina	La Pampa	Capital	El Guanaco	30 km al N de Santa Rosa		36.310554	S	64.278535	W	DD		GAZ	36°18'38' S, 64°16'43' W	-36.310554	-64.278535
CORD	Herbarium sheet	168313	129520		CORD00084364	Troiani, H.O.		4688						13	2	1977		Solanaceae	Solanum	marmoratum	Barboza & S.Knapp	Knapp, S; Barboza, GE	0	9	2017	Argentina	La Pampa	Capital	El Guanaco	30 km al N de Santa Rosa		36.310554	S	64.278535	W	DD		GAZ	36°18'38' S, 64°16'43' W	-36.310554	-64.278535
CORD	Herbarium sheet	168314	129521		CORD00031371	Steibel, P.E.		8035		Troiani, H.O. & Prina, ?	Troiani, H.O. & Prina, ?			5	4	1984		Solanaceae	Solanum	marmoratum	Barboza & S.Knapp	Knapp, S; Barboza, GE	0	2	2020	Argentina	La Pampa	Atreucó	Laguna Chillhué		entre los juncos (colonias de Scirpus californicus) en la orilla de la laguna	37.292596	S	64.158705	W	DD		GAZ	37°17'33' S, 64°09'31' W	-37.292596	-64.158705
CORD	Herbarium sheet	168315	129522		CORD00031374	Troiani, H.O.		8564						10	2	1985		Solanaceae	Solanum	marmoratum	Barboza & S.Knapp	Knapp, S; Barboza, GE	0	9	2017	Argentina	La Pampa	Loventué	Luan Toro	10 km al W	campo cultivo	36.199373	S	65.190357	W	DD		GAZ	36°11'58' S, 65°11'25' W	-36.199373	-65.190357
CORD	Herbarium sheet	217303	164302			Barboza, G.E.		5079		Knapp, S.; Chiarini, F. & Fortunato, R.	Knapp, S.; Chiarini, F. & Fortunato, R.			9	2	2020		Solanaceae	Solanum	marmoratum	Barboza & S.Knapp	Barboza, GE; Knapp, S	0	2	2020	Argentina	La Pampa	Toay	Reserva Parque Luro	ingreso S por ruta 35 desde General Acha	crece a la sombra de Prosopis	36.55564	S	64.17015	W	DMS		GPS	36°55'56' S, 64°17'02' W Alt: 116m	-36.932333	-64.28375	116			metres	116
BM	Herbarium sheet	217316	164309			Barboza, G.E.		5094		Knapp, S.; Chiarini, F. & Fortunato, R.	Knapp, S.; Chiarini, F. & Fortunato, R.			9	2	2020		Solanaceae	Solanum	marmoratum	Barboza & S.Knapp	Barboza, GE; Knapp, S	0	2	2020	Argentina	La Pampa	Toay		Bajo Lucero, cruce entre RP 11 y RP 10	Pequeña población en bosquecitos de Prosopis, detrás del santuario del gauchito Gil	36.15263	S	64.5004	W	DMS		GPS	36°15'26' S, 64°50'04' W Alt: 255m	-36.257306	-64.834444	255			metres	255
CORD	Herbarium sheet	217317	164309			Barboza, G.E.		5094		Knapp, S.; Chiarini, F. & Fortunato, R.	Knapp, S.; Chiarini, F. & Fortunato, R.			9	2	2020		Solanaceae	Solanum	marmoratum	Barboza & S.Knapp	Barboza, GE; Knapp, S	0	2	2020	Argentina	La Pampa	Toay		Bajo Lucero, cruce entre RP 11 y RP 10	Pequeña población en bosquecitos de Prosopis, detrás del santuario del gauchito Gil	36.15263	S	64.5004	W	DMS		GPS	36°15'26' S, 64°50'04' W Alt: 255m	-36.257306	-64.834444	255			metres	255
BM	Herbarium sheet	217320	164311			Barboza, G.E.		5099		Knapp, S.; Chiarini, F. & Fortunato, R.	Knapp, S.; Chiarini, F. & Fortunato, R.	isotype	Solanum marmoratum Barboza & S.Knapp	9	2	2020		Solanaceae	Solanum	marmoratum	Barboza & S.Knapp	Barboza, GE; Knapp, S	0	2	2020	Argentina	La Pampa	Loventué		10 km al W de Luan Toro, rumbo a Loventué	En bosque de Prosopis, al lado de vías férreas en desuso	36.11358	S	65.13213	W	DMS		GPS	36°11'36' S, 65°13'21' W Alt: 297m	-36.193278	-65.222583	297			metres	297
BAB	Herbarium sheet	217321	164311			Barboza, G.E.		5099		Knapp, S.; Chiarini, F. & Fortunato, R.	Knapp, S.; Chiarini, F. & Fortunato, R.	isotype	Solanum marmoratum Barboza & S.Knapp	9	2	2020		Solanaceae	Solanum	marmoratum	Barboza & S.Knapp	Barboza, GE; Knapp, S	0	2	2020	Argentina	La Pampa	Loventué		10 km al W de Luan Toro, rumbo a Loventué	En bosque de Prosopis, al lado de vías férreas en desuso	36.11358	S	65.13213	W	DMS		GPS	36°11'36' S, 65°13'21' W Alt: 297m	-36.193278	-65.222583	297			metres	297
CORD	Herbarium sheet	217322	164311			Barboza, G.E.		5099		Knapp, S.; Chiarini, F. & Fortunato, R.	Knapp, S.; Chiarini, F. & Fortunato, R.	holotype	Solanum marmoratum Barboza & S.Knapp	9	2	2020		Solanaceae	Solanum	marmoratum	Barboza & S.Knapp	Barboza, GE; Knapp, S	0	2	2020	Argentina	La Pampa	Loventué		10 km al W de Luan Toro, rumbo a Loventué	En bosque de Prosopis, al lado de vías férreas en desuso	36.11358	S	65.13213	W	DMS		GPS	36°11'36' S, 65°13'21' W Alt: 297m	-36.193278	-65.222583	297			metres	297
BM	Herbarium sheet	217339	164320			Barboza, G.E.		5130		Knapp, S. & Chiarini, F.	Knapp, S. & Chiarini, F.			24	2	2020		Solanaceae	Solanum	marmoratum	Barboza & S.Knapp	Barboza, GE; Knapp, S	0	2	2020	Argentina	San Luis	Chacabuco	Concarán	cerca de 2 km desde Concarán rumbo a Santa Rosa de Conlara, por el camino de tierra (RP 23)	Debajo de Prosopis, en campo de cultivo abandonado	32.31556	S	65.1424	W	DMS		GPS	32°31'56' S, 65°14'24' W Alt: 660m	-32.532111	-65.24	660			metres	660
CORD	Herbarium sheet	217340	164320			Barboza, G.E.		5130		Knapp, S. & Chiarini, F.	Knapp, S. & Chiarini, F.			24	2	2020		Solanaceae	Solanum	marmoratum	Barboza & S.Knapp	Barboza, GE; Knapp, S	0	2	2020	Argentina	San Luis	Chacabuco	Concarán	cerca de 2 km desde Concarán rumbo a Santa Rosa de Conlara, por el camino de tierra (RP 23)	Debajo de Prosopis, en campo de cultivo abandonado	32.31556	S	65.1424	W	DMS		GPS	32°31'56' S, 65°14'24' W Alt: 660m	-32.532111	-65.24	660			metres	660
BM	Herbarium sheet	217351	164326			Barboza, G.E.		5136		Knapp, S. & Chiarini, F.	Knapp, S. & Chiarini, F.			24	2	2020		Solanaceae	Solanum	marmoratum	Barboza & S.Knapp	Barboza, GE; Knapp, S	0	2	2020	Argentina	San Luis	Chacabuco	Concarán	cerca de 5.5 km desde Concarán rumbo a Santa Rosa de Conlara, por el camino de tierra (RP 23)		32.30086	S	65.13419	W	DMS		GPS	32°30'09' S, 65°13'42' W Alt: 652m	-32.502389	-65.228306	652			metres	652
CORD	Herbarium sheet	217352	164326			Barboza, G.E.		5136		Knapp, S. & Chiarini, F.	Knapp, S. & Chiarini, F.			24	2	2020		Solanaceae	Solanum	marmoratum	Barboza & S.Knapp	Barboza, GE; Knapp, S	0	2	2020	Argentina	San Luis	Chacabuco	Concarán	cerca de 5.5 km desde Concarán rumbo a Santa Rosa de Conlara, por el camino de tierra (RP 23)		32.30086	S	65.13419	W	DMS		GPS	32°30'09' S, 65°13'42' W Alt: 652m	-32.502389	-65.228306	652			metres	652
CORD	Herbarium sheet	214170	161998		CORD00084382	Matesevach, A.M.		10	C					9	4	2004		Solanaceae	Solanum	marmoratum	Barboza & S.Knapp	Knapp, S; Barboza, GE	0	2	2020	Argentina	San Juan	Sarmiento		a 2 km de la estancia El Acequión, desde El Pedernal hacia el emplame con Ruta provincial 412, por Ruta Prov. 312		32.0355	S	68.5237	W	DMS		SPEC	32°03'55' S, 68°52'37' W Alt: 1400m	-32.065278	-68.876944	1400			metres	1400
BM	Herbarium sheet	26329	26984		BM000935939	Semper, J.		s.n.						7	4	1944		Solanaceae	Solanum	marmoratum	Barboza & S.Knapp	Knapp, S; Barboza, GE	0	9	2017	Argentina	San Luis	Juan Martín de Pueyrredón		Entre Estación Jarilla y Desaguadero.		33.395731	S	67.096573	W	DD		GAZ	33°23'45' S, 67°05'48' W Alt: 500m	-33.395731	-67.096573	500		ca.	metres	500
US	Herbarium sheet	214656	26984	1950861	2837698	Semper, J.		s.n.						7	4	1944		Solanaceae	Solanum	marmoratum	Barboza & S.Knapp	Knapp, S; Barboza, GE	0	9	2017	Argentina	San Luis	Juan Martín de Pueyrredón		Entre Estación Jarilla y Desaguadero.		33.395731	S	67.096573	W	DD		GAZ	33°23'45' S, 67°05'48' W Alt: 500m	-33.395731	-67.096573	500		ca.	metres	500
CORD	Herbarium sheet	164735	126873		CORD00094589	Barboza, G.E.		139		Oberti, J. & Carrizo García, C.	Oberti, J. & Carrizo García, C.			6	3	1998		Solanaceae	Solanum	tiinae	Barboza & S.Knapp	Knapp, S; Knapp, S; Barboza, GE; Barboza, GE	0	3	2020	Argentina	Tucumán	Tafí del Valle		Pinar de los Ciervos, Km 70	Abundante	26.817236	S	65.719281	W	DD		GAZ	26°49'02' S, 65°43'09' W Alt: 2400m	-26.817236	-65.719281	2400			metres	2400
CORD	Herbarium sheet	70567	63768		CORD00013558	Barboza, G.E.		140		Oberti, J.C. & Carrizo García, C.	Oberti, J.C. & Carrizo García, C.			6	3	1998		Solanaceae	Solanum	tiinae	Barboza & S.Knapp	Knapp, S; Knapp, S; Knapp, S; Barboza, GE; Barboza, GE; Barboza, GE	0	2	2020	Argentina	Tucumán	Tafí del Valle	Pinar de Los Ciervos	km 70		26.817236	S	65.719281	W	DD		GAZ	26°49'02' S, 65°43'09' W Alt: 2400m	-26.817236	-65.719281	2400			metres	2400
CORD	Herbarium sheet	168561	129750		CORD00084409	Barboza, G.E.		1705		Oberti, J.C. & Matesevach, A.M.	Oberti, J.C. & Matesevach, A.M.			19	3	2006		Solanaceae	Solanum	tiinae	Barboza & S.Knapp	Knapp, S; Barboza, GE	0	9	2017	Argentina	Tucumán	Tafí del Valle	El Infiernillo			26.43	S	65.4737	W	DMS		SPEC	26°43'00' S, 65°47'37' W Alt: 2920m	-26.716667	-65.793611	2920			metres	2920
CORD	Herbarium sheet	70221	63490		CORD00013500	Barboza, G.E.		2167		Chiarini, F. & Moreno, N.	Chiarini, F. & Moreno, N.			24	2	2009		Solanaceae	Solanum	tiinae	Barboza & S.Knapp	Knapp, S; Knapp, S; Barboza, GE; Barboza, GE	0	3	2020	Argentina	Tucumán	Tafí del Valle	Carapunco	Carapunco, rumbo a Amaicha del Valle por RP307		26.4604	S	65.4357	W	DMS		SPEC	26°46'04' S, 65°43'57' W Alt: 2864m	-26.767778	-65.7325	2864			metres	2864
CORD	Herbarium sheet	70222	63490		CORD00013501	Barboza, G.E.		2167		Chiarini, F. & Moreno, N.	Chiarini, F. & Moreno, N.			24	2	2009		Solanaceae	Solanum	tiinae	Barboza & S.Knapp	Knapp, S; Knapp, S; Barboza, GE; Barboza, GE	0	3	2020	Argentina	Tucumán	Tafí del Valle	Carapunco	Carapunco, rumbo a Amaicha del Valle por RP307		26.4604	S	65.4357	W	DMS		SPEC	26°46'04' S, 65°43'57' W Alt: 2864m	-26.767778	-65.7325	2864			metres	2864
CORD	Herbarium sheet	214612	162344		CORD00027410	Barboza, G.E.		2172		Chiarini, F. & Moreno, N.	Chiarini, F. & Moreno, N.			24	2	2009		Solanaceae	Solanum	tiinae	Barboza & S.Knapp	Knapp, S; Knapp, S; Knapp, S; Barboza, GE; Barboza, GE; Barboza, GE	0	2	2020	Argentina	Tucumán	Tafí del Valle	El Infiernillo			26.4515	S	65.4443	W	DMS		SPEC	26°45'15' S, 65°44'43' W Alt: 2960m	-26.754167	-65.745278	2960			metres	2960
CORD	Herbarium sheet	214617	162349		CORD00027401	Barboza, G.E.		3014		Cosa, M.; Machado, S. & Delbón, M.	Cosa, M.; Machado, S. & Delbón, M.			21	2	2011		Solanaceae	Solanum	tiinae	Barboza & S.Knapp	Knapp, S; Knapp, S; Knapp, S; Barboza, GE; Barboza, GE; Barboza, GE	0	2	2020	Argentina	Tucumán	Tafí del Valle		La Quebradita, a unos pocos km de Tafí del valle rumbo a Amaicha del Valle		26.5051	S	65.4211	W	DMS		SPEC	26°50'51' S, 65°42'11' W Alt: 2053m	-26.8475	-65.703056	2053			metres	2053
CORD	Herbarium sheet	214616	162348		CORD00027407	Barboza, G.E.		3019		Cosa, M.; Machado, S. & Delbón, M.	Cosa, M.; Machado, S. & Delbón, M.			21	2	2011		Solanaceae	Solanum	tiinae	Barboza & S.Knapp	Knapp, S; Knapp, S; Knapp, S; Barboza, GE; Barboza, GE; Barboza, GE	0	2	2020	Argentina	Tucumán	Tafí del Valle		a 28 km de Tafí rumbo a Amaicha del Valle		26.4217	S	65.4756	W	DMS		SPEC	26°42'17' S, 65°47'56' W Alt: 2857m	-26.704722	-65.798889	2857			metres	2857
CORD	Herbarium sheet	168580	129769		CORD00084418	Subils, R.		2670		Bernardello, G.L.	Bernardello, G.L.			17	2	1979		Solanaceae	Solanum	tiinae	Barboza & S.Knapp	Knapp, S; Knapp, S; Knapp, S; Barboza, GE; Barboza, GE; Barboza, GE	0	2	2020	Argentina	Tucumán	Tafí del Valle	Colalao del Valle	alrededores		26.360149	S	65.963042	W	DD	ca.	GAZ	26°21'37' S, 65°57'47' W	-26.360149	-65.963042
CORD	Herbarium sheet	214152	161981		CORD00084358	Hunziker, A.T.		15172		Cocucci, A.E. & Di Fulvio, E.	Cocucci, A.E. & Di Fulvio, E.			20	3	1960		Solanaceae	Solanum	marmoratum	Barboza & S.Knapp	Knapp, S; Barboza, GE	0	2	2020	Argentina	La Rioja	Famatina		Ruta 40 [now Ruta Prov. 11] (km 640/641), yendo de Famatina a Tinogasta		28.702274	S	67.611869	W	DD	4	GAZ	28°42' S, 67°37' W	-28.702274	-67.611869
CORD	Herbarium sheet	214153	161982		CORD00084360	Hunziker, A.T.		15206		Coccucci, A.E. & Di Fulvio, E.	Coccucci, A.E. & Di Fulvio, E.			20	3	1960		Solanaceae	Solanum	marmoratum	Barboza & S.Knapp	Knapp, S; Barboza, GE	0	2	2020	Argentina	La Rioja	Famatina		Ruta 40 [now Ruta Prov. 11] (km 692), yendo de Famatina a Tinogasta, entre Santa Cruz y el limite con Catamarca		28.404025	S	67.684041	W	DD	4	GAZ	28°24' S, 67°41' W	-28.404025	-67.684041
US	Herbarium sheet	215617	161982	2678248	2837981	Hunziker, A.T.		15206		Coccucci, A.E. & Di Fulvio, E.	Coccucci, A.E. & Di Fulvio, E.			20	3	1960		Solanaceae	Solanum	marmoratum	Barboza & S.Knapp	Knapp, S; Barboza, GE	0	2	2020	Argentina	La Rioja	Famatina		Ruta 40 [now Ruta Prov. 11] (km 692), yendo de Famatina a Tinogasta, entre Santa Cruz y el limite con Catamarca		28.404025	S	67.684041	W	DD	4	GAZ	28°24' S, 67°41' W	-28.404025	-67.684041
CORD	Herbarium sheet	214154	161983		CORD00084362	Hunziker, A.T.		25335		Subils, R. & Ariza Espinar, L.	Subils, R. & Ariza Espinar, L.			17	2	1989		Solanaceae	Solanum	marmoratum	Barboza & S.Knapp	Knapp, S; Barboza, GE	0	2	2020	Argentina	San Luis	Chacabuco		a ca. 3 km al N de Concarán, rumbo a Santa Rosa, por el viejo camino de tierra		32.532641	S	65.236145	W	DD		GAZ	32°31'58' S, 65°14'10' W	-32.532641	-65.236145
CORD	Herbarium sheet	214155	161984		CORD00084363	Del Vitto, L.A.		3455		Petenatti, E.M.	Petenatti, E.M.			2	4	1989		Solanaceae	Solanum	marmoratum	Barboza & S.Knapp	Knapp, S; Barboza, GE	0	2	2020	Argentina	San Luis	Juan Martín de Pueyrredón		Potrero de los Funes	en sitios disturbados por acción antrópica	33.219715	S	66.23086	W	DD		GAZ	33°13'11' S, 66°13'51' W	-33.219715	-66.23086
CORD	Herbarium sheet	214156	161985		CORD00084365	Giordano, O.		23		Guerreiro, E.	Guerreiro, E.			21	5	1972		Solanaceae	Solanum	marmoratum	Barboza & S.Knapp	Knapp, S; Barboza, GE	0	2	2020	Argentina	San Luis	Juan Martín de Pueyrredón		Los Puquios, a 200 m del badén sobre el río Los Puquios en la ruta El Volcán-Cruz de Piedra, rumbo a Cruz de Piedra		33.253797	S	66.196875	W	DD		GAZ	33°15'14' S, 66°11'49' W	-33.253797	-66.196875
CORD	Herbarium sheet	75694	67356	390452	CORD00013843	Barboza, G.E.		3491		Knapp, S. & Särkinen, T.	Knapp, S. & Särkinen, T.			13	2	2012		Solanaceae	Solanum	tiinae	Barboza & S.Knapp	Knapp, S; Knapp, S; Knapp, S; Barboza, GE; Barboza, GE; Barboza, GE	0	2	2020	Argentina	Tucumán	Tafí del Valle		desde Amaicha del Valle rumbo a Tafí del Valle, entre km 92-91	en prepuna	26.42165	S	65.47571	W	DMS		GPS	26°42'17' S, 65°47'57' W Alt: 3000m	-26.704583	-65.799194	3000			metres	3000
BM	Herbarium sheet	83614	67356		BM001115325	Barboza, G.E.		3491		Knapp, S. & Särkinen, T.	Knapp, S. & Särkinen, T.			13	2	2012		Solanaceae	Solanum	tiinae	Barboza & S.Knapp	Knapp, S; Knapp, S; Knapp, S; Barboza, GE; Barboza, GE; Barboza, GE	0	2	2020	Argentina	Tucumán	Tafí del Valle		desde Amaicha del Valle rumbo a Tafí del Valle, entre km 92-91	en prepuna	26.42165	S	65.47571	W	DMS		GPS	26°42'17' S, 65°47'57' W Alt: 3000m	-26.704583	-65.799194	3000			metres	3000
BM	Herbarium sheet	83629	67356		BM001115410	Barboza, G.E.		3491		Knapp, S. & Särkinen, T.	Knapp, S. & Särkinen, T.			13	2	2012		Solanaceae	Solanum	tiinae	Barboza & S.Knapp	Knapp, S; Knapp, S; Knapp, S; Barboza, GE; Barboza, GE; Barboza, GE	0	2	2020	Argentina	Tucumán	Tafí del Valle		desde Amaicha del Valle rumbo a Tafí del Valle, entre km 92-91	en prepuna	26.42165	S	65.47571	W	DMS		GPS	26°42'17' S, 65°47'57' W Alt: 3000m	-26.704583	-65.799194	3000			metres	3000
CORD	Herbarium sheet	75699	67361		CORD00013848	Barboza, G.E.		3496		Knapp, S. & Särkinen, T.	Knapp, S. & Särkinen, T.	holotype		13	2	2012		Solanaceae	Solanum	tiinae	Barboza & S.Knapp	Knapp, S; Knapp, S; Knapp, S; Barboza, GE; Barboza, GE; Barboza, GE	0	2	2020	Argentina	Tucumán	Tafí del Valle	El Infiernillo	en el parador		26.44273	S	65.46226	W	DMS		GPS	26°44'27' S, 65°46'23' W Alt: 3042m	-26.740917	-65.772944	3042			metres	3042
BM	Herbarium sheet	83630	67361		BM001115409	Barboza, G.E.		3496		Knapp, S. & Särkinen, T.	Knapp, S. & Särkinen, T.	isotype		13	2	2012		Solanaceae	Solanum	tiinae	Barboza & S.Knapp	Knapp, S; Knapp, S; Knapp, S; Barboza, GE; Barboza, GE; Barboza, GE	0	2	2020	Argentina	Tucumán	Tafí del Valle	El Infiernillo	en el parador		26.44273	S	65.46226	W	DMS		GPS	26°44'27' S, 65°46'23' W Alt: 3042m	-26.740917	-65.772944	3042			metres	3042
BM	Herbarium sheet	83631	67361		BM001115408	Barboza, G.E.		3496		Knapp, S. & Särkinen, T.	Knapp, S. & Särkinen, T.	isotype		13	2	2012		Solanaceae	Solanum	tiinae	Barboza & S.Knapp	Knapp, S; Knapp, S; Knapp, S; Barboza, GE; Barboza, GE; Barboza, GE	0	2	2020	Argentina	Tucumán	Tafí del Valle	El Infiernillo	en el parador		26.44273	S	65.46226	W	DMS		GPS	26°44'27' S, 65°46'23' W Alt: 3042m	-26.740917	-65.772944	3042			metres	3042
CORD	Herbarium sheet	214613	162345		CORD00056741	Budin, E.		7471						0	2	1931		Solanaceae	Solanum	tiinae	Barboza & S.Knapp	Knapp, S; Knapp, S; Knapp, S; Barboza, GE; Barboza, GE; Barboza, GE	0	2	2020	Argentina	Jujuy	Tilcara		Sierra de Zenta		23.3223	S	65.1735	W	DMS		GAZ	23°32'23' S, 65°17'35' W Alt: 4000m	-23.539722	-65.293056	4000			metres	4000
CORD	Herbarium sheet	168560	129749		CORD00084407	Cocucci, A.A.		989						24	2	1998		Solanaceae	Solanum	tiinae	Barboza & S.Knapp	Knapp, S; Barboza, GE	0	9	2017	Argentina	Tucumán	Tafí del Valle		Tafí del Valle		26.851692	S	65.714703	W	DD	ca.	GAZ	26°51'06' S, 65°42'53' W Alt: 2500m	-26.851692	-65.714703	2500			metres	2500
SI	Herbarium sheet	165019	127109	435511	54522	Diers, L.		285						26	2	1959		Solanaceae	Solanum	tiinae	Barboza & S.Knapp	Knapp, S	0	10	2017	Argentina	Tucumán	Tafí del Valle		Km. 82, al N de Tafí del Valle, hacia la quebrada del Barón.		26.3623	S	65.521	W	DMS	4	SPEC	26°36' S, 65°52' W Alt: 3100m	-26.606389	-65.869444	3100			metres	3100
SI	Herbarium sheet	165029	162351	435517	54530	Flossdorf, A.		55						0	2	1913		Solanaceae	Solanum	tiinae	Barboza & S.Knapp	Knapp, S; Knapp, S; Knapp, S; Knapp, S; Knapp, S; Knapp, S; Barboza, GE; Barboza	0	2	2020	Argentina	La Rioja	Famatina		Rodeo de las Vacas	rocas graniticas	29.067063	S	67.688112	W	DD		GAZ	29°04'01' S, 67°41'17' W Alt: 3000 - 4000m	-29.067063	-67.688112	3000	4000		metres	3000 - 4000
SI	Herbarium sheet	214625	162351	165673	54530	Flossdorf, A.		55						0	2	1913		Solanaceae	Solanum	tiinae	Barboza & S.Knapp	Knapp, S; Knapp, S; Knapp, S; Knapp, S; Knapp, S; Knapp, S; Barboza, GE; Barboza	0	2	2020	Argentina	La Rioja	Famatina		Rodeo de las Vacas	rocas graniticas	29.067063	S	67.688112	W	DD		GAZ	29°04'01' S, 67°41'17' W Alt: 3000 - 4000m	-29.067063	-67.688112	3000	4000		metres	3000 - 4000
SI	Herbarium sheet	214627	162351	162344	52014	Flossdorf, A.		55						0	2	1913		Solanaceae	Solanum	tiinae	Barboza & S.Knapp	Knapp, S; Knapp, S; Knapp, S; Knapp, S; Knapp, S; Knapp, S; Barboza, GE; Barboza	0	2	2020	Argentina	La Rioja	Famatina		Rodeo de las Vacas	rocas graniticas	29.067063	S	67.688112	W	DD		GAZ	29°04'01' S, 67°41'17' W Alt: 3000 - 4000m	-29.067063	-67.688112	3000	4000		metres	3000 - 4000
SI	Herbarium sheet	214626	162352	165746	54817	Flossdorf, A.		56						0	3	1913		Solanaceae	Solanum	tiinae	Barboza & S.Knapp	Knapp, S; Knapp, S; Knapp, S; Knapp, S; Knapp, S; Knapp, S; Barboza, GE; Barboza	0	2	2020	Argentina	La Rioja	Famatina		Quebrada Encrucijada	rocas esquitosas verdes	28.949372	S	67.700145	W	DD		GAZ	28°56'58' S, 67°42'01' W Alt: 3500 - 5000m	-28.949372	-67.700145	3500	5000		metres	3500 - 5000
CORD	Herbarium sheet	164827	126932	567312	CORD00056628	Hunziker, A.T.		2623						16	3	1943		Solanaceae	Solanum	tiinae	Barboza & S.Knapp	Knapp, S; Knapp, S; Knapp, S; Barboza, GE; Barboza, GE; Barboza, GE	0	2	2020	Argentina	Salta	San Carlos		Amblayo		25.336	S	65.4925	W	DMS	7	GAZ	25°34'00' S, 65°49'25' W Alt: 2371m	-25.566667	-65.823611	2371			metres	2371
CORD	Herbarium sheet	168558	129747		CORD00084405	Hunziker, A.T.		24878		Barboza, G.E. & Moscone, E.A.	Barboza, G.E. & Moscone, E.A.			12	2	1986		Solanaceae	Solanum	tiinae	Barboza & S.Knapp	Knapp, S; Barboza, GE	0	9	2017	Argentina	Tucumán	Tafí del Valle	El Molle	en el camino entre Tafí del Valle y Amaicha, km 91-92		26.42165	S	65.47571	W	DMS		GAZ	26°42'17' S, 65°47'57' W Alt: 2800 - 2900m	-26.704583	-65.799194	2800	2900		metres	2800 - 2900
BM	Herbarium sheet	214622	129747			Hunziker, A.T.		24878		Barboza, G.E. & Moscone, E.A.	Barboza, G.E. & Moscone, E.A.			12	2	1986		Solanaceae	Solanum	tiinae	Barboza & S.Knapp	Knapp, S; Barboza, GE	0	9	2017	Argentina	Tucumán	Tafí del Valle	El Molle	en el camino entre Tafí del Valle y Amaicha, km 91-92		26.42165	S	65.47571	W	DMS		GAZ	26°42'17' S, 65°47'57' W Alt: 2800 - 2900m	-26.704583	-65.799194	2800	2900		metres	2800 - 2900
E	Herbarium sheet	214623	129747			Hunziker, A.T.		24878		Barboza, G.E. & Moscone, E.A.	Barboza, G.E. & Moscone, E.A.			12	2	1986		Solanaceae	Solanum	tiinae	Barboza & S.Knapp	Knapp, S; Barboza, GE	0	9	2017	Argentina	Tucumán	Tafí del Valle	El Molle	en el camino entre Tafí del Valle y Amaicha, km 91-92		26.42165	S	65.47571	W	DMS		GAZ	26°42'17' S, 65°47'57' W Alt: 2800 - 2900m	-26.704583	-65.799194	2800	2900		metres	2800 - 2900
MO	Herbarium sheet	214624	129747			Hunziker, A.T.		24878		Barboza, G.E. & Moscone, E.A.	Barboza, G.E. & Moscone, E.A.			12	2	1986		Solanaceae	Solanum	tiinae	Barboza & S.Knapp	Knapp, S; Barboza, GE	0	9	2017	Argentina	Tucumán	Tafí del Valle	El Molle	en el camino entre Tafí del Valle y Amaicha, km 91-92		26.42165	S	65.47571	W	DMS		GAZ	26°42'17' S, 65°47'57' W Alt: 2800 - 2900m	-26.704583	-65.799194	2800	2900		metres	2800 - 2900
CORD	Herbarium sheet	214790	129747		CORD00086860	Hunziker, A.T.		24878		Barboza, G.E. & Moscone, E.A.	Barboza, G.E. & Moscone, E.A.			12	2	1986		Solanaceae	Solanum	tiinae	Barboza & S.Knapp	Knapp, S; Barboza, GE	0	9	2017	Argentina	Tucumán	Tafí del Valle	El Molle	en el camino entre Tafí del Valle y Amaicha, km 91-92		26.42165	S	65.47571	W	DMS		GAZ	26°42'17' S, 65°47'57' W Alt: 2800 - 2900m	-26.704583	-65.799194	2800	2900		metres	2800 - 2900
CORD	Herbarium sheet	214791	129747		CORD00086861	Hunziker, A.T.		24878		Barboza, G.E. & Moscone, E.A.	Barboza, G.E. & Moscone, E.A.			12	2	1986		Solanaceae	Solanum	tiinae	Barboza & S.Knapp	Knapp, S; Barboza, GE	0	9	2017	Argentina	Tucumán	Tafí del Valle	El Molle	en el camino entre Tafí del Valle y Amaicha, km 91-92		26.42165	S	65.47571	W	DMS		GAZ	26°42'17' S, 65°47'57' W Alt: 2800 - 2900m	-26.704583	-65.799194	2800	2900		metres	2800 - 2900
CORD	Herbarium sheet	168559	129748		CORD00084404	Hunziker, A.T.		24879		Barboza, G.E. & Moscone, E.A.	Barboza, G.E. & Moscone, E.A.			12	2	1986		Solanaceae	Solanum	tiinae	Barboza & S.Knapp	Knapp, S; Barboza, GE	0	9	2017	Argentina	Tucumán	Tafí del Valle	El Molle	en el camino entre Tafí del Valle y Amaicha, km 91-92		26.42165	S	65.47571	W	DMS		GAZ	26°42'17' S, 65°47'57' W Alt: 2800 - 2900m	-26.704583	-65.799194	2800	2900		metres	2800 - 2900
CORD	Herbarium sheet	214788	129748		CORD00086858	Hunziker, A.T.		24879		Barboza, G.E. & Moscone, E.A.	Barboza, G.E. & Moscone, E.A.			12	2	1986		Solanaceae	Solanum	tiinae	Barboza & S.Knapp	Knapp, S; Barboza, GE	0	9	2017	Argentina	Tucumán	Tafí del Valle	El Molle	en el camino entre Tafí del Valle y Amaicha, km 91-92		26.42165	S	65.47571	W	DMS		GAZ	26°42'17' S, 65°47'57' W Alt: 2800 - 2900m	-26.704583	-65.799194	2800	2900		metres	2800 - 2900
US	Herbarium sheet	215610	163124	2530523	2837980	Cano, E.		960						0	3	1960		Solanaceae	Solanum	marmoratum	Barboza & S.Knapp	Knapp, S	0	3	2020	Argentina	La Pampa	Atreucó		sin. loc. [near Atreucó]		37.063595	S	63.895385	W	DD	4	GAZ	37°04' S, 63°54' W	-37.063595	-63.895385
CTES	Herbarium sheet	215847	163233	123160		Maruñak, V.		209		Oliva, O. & Pueyo, H.	Oliva, O. & Pueyo, H.			16	3	1972		Solanaceae	Solanum	tiinae	Barboza & S.Knapp	Barboza, GE; Knapp, S	0	3	2020	Argentina	Tucumán	Tafí del Valle		16 km N de Tafí del Valle, Mojon, K [km] 78	en barranca de arroyo	26.740341	S	65.78279	W	DD		GAZ	26°44'25' S, 65°46'58' W	-26.740341	-65.78279
CORD	Herbarium sheet	214789	129748		CORD00086859	Hunziker, A.T.		24879		Barboza, G.E. & Moscone, E.A.	Barboza, G.E. & Moscone, E.A.			12	2	1986		Solanaceae	Solanum	tiinae	Barboza & S.Knapp	Knapp, S; Barboza, GE	0	9	2017	Argentina	Tucumán	Tafí del Valle	El Molle	en el camino entre Tafí del Valle y Amaicha, km 91-92		26.42165	S	65.47571	W	DMS		GAZ	26°42'17' S, 65°47'57' W Alt: 2800 - 2900m	-26.704583	-65.799194	2800	2900		metres	2800 - 2900
CORD	Herbarium sheet	214614	162346		CORD00084591	Hunziker, A.T.		25546		Barboza, G.E. & Oberti, J.C.	Barboza, G.E. & Oberti, J.C.			14	12	1995		Solanaceae	Solanum	tiinae	Barboza & S.Knapp	Knapp, S; Knapp, S; Knapp, S; Barboza, GE; Barboza, GE; Barboza, GE	0	2	200	Argentina	Tucumán	Tafí del Valle		viniendo desde Tafí del Valle, rumbo a Amaicha del Valle, entre kms 75 y 76		26.794544	S	65.730565	W	DD		GAZ	26°47'40' S, 65°43'50' W Alt: 2600 - 2700m	-26.794544	-65.730565	2600	2700		metres	2600 - 2700
CTES	Herbarium sheet	215848	163234	123428		Krapovickas, A.		21885		Maruñak, V.; Oliva, O. & Pueyo, H.	Maruñak, V.; Oliva, O. & Pueyo, H.			18	3	1972		Solanaceae	Solanum	tiinae	Barboza & S.Knapp	Barboza, GE; Knapp, S	0	3	2020	Argentina	Tucumán	Tafí del Valle	El Infiernillo	22 km de Tafí del Valle	borde de arroyo	26.738084	S	65.784079	W	DD		GAZ	26°44'17' S, 65°47'03' W Alt: 2950m	-26.738084	-65.784079	2950			metres	2950
SI	Herbarium sheet	164790	126910	435507	54520	Lillo, M.		8691						4	12	1908		Solanaceae	Solanum	tiinae	Barboza & S.Knapp	Knapp, S; Knapp, S; Knapp, S; Barboza, GE; Barboza, GE; Barboza, GE	0	2	2020	Argentina	Tucumán	Tafí del Valle		Tafí.		26.3816	S	65.4438	W	DMS	4	SPEC	26°38' S, 65°45' W Alt: 2000m	-26.637778	-65.743889	2000			metres	2000
CORD	Herbarium sheet	164791	126910		CORD00056571	Lillo, M.		8691						4	12	1908		Solanaceae	Solanum	tiinae	Barboza & S.Knapp	Knapp, S; Knapp, S; Knapp, S; Barboza, GE; Barboza, GE; Barboza, GE	0	2	2020	Argentina	Tucumán	Tafí del Valle		Tafí.		26.3816	S	65.4438	W	DMS	4	SPEC	26°38' S, 65°45' W Alt: 2000m	-26.637778	-65.743889	2000			metres	2000
LIL	Herbarium sheet	164792	126910			Lillo, M.		8691						4	12	1908		Solanaceae	Solanum	tiinae	Barboza & S.Knapp	Knapp, S; Knapp, S; Knapp, S; Barboza, GE; Barboza, GE; Barboza, GE	0	2	2020	Argentina	Tucumán	Tafí del Valle		Tafí.		26.3816	S	65.4438	W	DMS	4	SPEC	26°38' S, 65°45' W Alt: 2000m	-26.637778	-65.743889	2000			metres	2000
US	Herbarium sheet	215633	126910	1934422	2837596	Lillo, M.		8691						4	12	1908		Solanaceae	Solanum	tiinae	Barboza & S.Knapp	Knapp, S; Knapp, S; Knapp, S; Barboza, GE; Barboza, GE; Barboza, GE	0	2	2020	Argentina	Tucumán	Tafí del Valle		Tafí.		26.3816	S	65.4438	W	DMS	4	SPEC	26°38' S, 65°45' W Alt: 2000m	-26.637778	-65.743889	2000			metres	2000
LIL	Herbarium sheet	168553	129742	514411		Meyer, T.		s.n.						2	3	1972		Solanaceae	Solanum	tiinae	Barboza & S.Knapp	Knapp, S; Barboza, GE	0	9	2017	Argentina	Tucumán	Tafí del Valle	El Infiernillo	Tafí del Valle	pajonal	26.43	S	65.4737	W	DMS		GAZ	26°43'00' S, 65°47'37' W Alt: 1850m	-26.716667	-65.793611	1850			metres	1850
CTES	Herbarium sheet	215849	163235		CTES0002958	Paula-Souza, J.		7912		Ferrucci, M.S.; Rando, J.G. & Meza Torres, E.I.	Ferrucci, M.S.; Rando, J.G. & Meza Torres, E.I.			26	1	2007		Solanaceae	Solanum	tiinae	Barboza & S.Knapp	Barboza, GE; Knapp, S	0	3	2020	Argentina	Tucumán	Tafí del Valle		Ruta 40, ca. 10 km NW de Tafí del valle, Cumbres Calchaquies		27.7048	S	65.7989	W	DD		SPEC	27°42'17' S, 65°47'56' W Alt: 2985m	-27.7048	-65.7989	2985			metres	2985
CORD	Herbarium sheet	168555	129744		CORD00084401	Sota, E. de la		236						8	3	1955		Solanaceae	Solanum	tiinae	Barboza & S.Knapp	Knapp, S; Barboza, GE	0	9	2017	Argentina	Tucumán	Tafí del Valle	El Infiernillo			26.43	S	65.4737	W	DMS		GAZ	26°43'00' S, 65°47'37' W Alt: 3040m	-26.716667	-65.793611	3040			metres	3040
CORD	Herbarium sheet	168556	129745		CORD00084402	Sparre, B.		9232						23	1	1952		Solanaceae	Solanum	tiinae	Barboza & S.Knapp	Knapp, S; Barboza, GE	0	9	2017	Argentina	Tucumán	Tafí del Valle		Cumbres Calchaqui, Quebrada Honda		26.618347	S	65.80498	W	DD		GAZ	26°37'06' S, 65°48'18' W Alt: 3100m	-26.618347	-65.80498	3100			metres	3100
CORD	Herbarium sheet	168557	129746		CORD00084403	Sparre, B.		9233						23	1	1952		Solanaceae	Solanum	tiinae	Barboza & S.Knapp	Knapp, S; Barboza, GE	0	9	2017	Argentina	Tucumán	Tafí del Valle		Cumbres Calchaqui, Quebrada Honda		26.618347	S	65.80498	W	DD		GAZ	26°37'06' S, 65°48'18' W Alt: 3100m	-26.618347	-65.80498	3100			metres	3100
CORD	Herbarium sheet	214615	162347		CORD00053706	Urdampilleta, J.D.		760		Chiarini, F. & Moreno, N.	Chiarini, F. & Moreno, N.			1	4	2012		Solanaceae	Solanum	tiinae	Barboza & S.Knapp	Knapp, S; Knapp, S; Knapp, S; Barboza, GE; Barboza, GE; Barboza, GE	0	2	2020	Argentina	Tucumán	Tafí del Valle		pasando Tafí del Valle rumbo a Amaicha, Carapunco		26.4517	S	65.4441	W	DMS		SPEC	26°45'17' S, 65°44'41' W Alt: 2942m	-26.754722	-65.744722	2942			metres	2942
CORD	Herbarium sheet	214618	162347		CORD00053565	Urdampilleta, J.D.		760		Chiarini, F. & Moreno, N.	Chiarini, F. & Moreno, N.			1	4	2012		Solanaceae	Solanum	tiinae	Barboza & S.Knapp	Knapp, S; Knapp, S; Knapp, S; Barboza, GE; Barboza, GE; Barboza, GE	0	2	2020	Argentina	Tucumán	Tafí del Valle		pasando Tafí del Valle rumbo a Amaicha, Carapunco		26.4517	S	65.4441	W	DMS		SPEC	26°45'17' S, 65°44'41' W Alt: 2942m	-26.754722	-65.744722	2942			metres	2942
BAA	Herbarium sheet	214631	162354	7268		Without Collector		s.n.						29	7	1971		Solanaceae	Solanum	tiinae	Barboza & S.Knapp	Knapp, S; Knapp, S; Knapp, S; Barboza, GE; Barboza, GE; Barboza, GE	0	2	2020	Argentina	Tucumán	Tafí del Valle		Tafí del Valle		26.815263	S	65.704375	W	DD	ca.	GAZ	26°48'55' S, 65°42'16' W Alt: 2900m	-26.815263	-65.704375	2900			metres	2900
SI	Herbarium sheet	164761	126895	281388	160458	Zuloaga, F.O.		11256		Aagesen, L.; Biganzoli, F. & Panizza, A.M.	Aagesen, L.; Biganzoli, F. & Panizza, A.M.			26	2	2009		Solanaceae	Solanum	tiinae	Barboza & S.Knapp	Knapp, S; Knapp, S; Barboza, GE; Barboza, GE	0	3	2020	Argentina	Salta	Cachí		Ruta Prov. 33, de Piedra del Molino a El Carril, La Herradura		25.1057	S	65.5038	W	DMS	7	GPS	25°10'57' S, 65°50'38' W Alt: 3110m	-25.1825	-65.843889	3110			metres	3110
CORD	Herbarium sheet	164762	126895		CORD00094583	Zuloaga, F.O.		11256		Aagesen, L.; Biganzoli, F. & Panizza, A.M.	Aagesen, L.; Biganzoli, F. & Panizza, A.M.			26	2	2009		Solanaceae	Solanum	tiinae	Barboza & S.Knapp	Knapp, S; Knapp, S; Barboza, GE; Barboza, GE	0	3	2020	Argentina	Salta	Cachí		Ruta Prov. 33, de Piedra del Molino a El Carril, La Herradura		25.1057	S	65.5038	W	DMS	7	GPS	25°10'57' S, 65°50'38' W Alt: 3110m	-25.1825	-65.843889	3110			metres	3110
SI	Herbarium sheet	214628	162353	219334	130667	Zuloaga, F.O.		16415		Acosta, J.M.; Moroni, P. & Salariato, D.L.	Acosta, J.M.; Moroni, P. & Salariato, D.L.			18	3	2018		Solanaceae	Solanum	tiinae	Barboza & S.Knapp	Knapp, S; Knapp, S; Knapp, S; Knapp, S; Knapp, S; Knapp, S; Barboza, GE; Barboza	0	2	2020	Argentina	Tucumán	Tafí del Valle		El Infiernillo, RP 307		26.4404	S	65.4714	W	DMS		SPEC	26°44'04' S, 65°47'14' W Alt: 2995m	-26.734444	-65.787222	2995			metres	2995
